# Supplementary material for: Transcriptome Analysis Reveals Candidate Genes for Light Regulation of Elsinochrome Biosynthesis in Elsinoë arachidis
Source: Microorganisms. 2024 May 19;12(5):1027. doi: 10.3390/microorganisms12051027 (PMC11124282; doi:10.3390/microorganisms12051027)
Supplement: Supplementary file 1 [file microorganisms-12-01027-s001.zip]

Archive with 11 entries (11 files):
- All.DEG_final.xls
- COG.xls
- D39_vs_W39.all.xls
- D39_vs_W39_Biological_Process_GSEA.xls
- D39_vs_W39_Cellular_Component_GSEA.xls
- D39_vs_W39_KEGG_pathway_GSEA.xls
- D39_vs_W39_Molecular_Function_GSEA.xls
- DEG_anno.stat.xls
- DEG_number.stat.xls
- Photoresponse TF.xls
- Supplementary materials.pdf
