# Supplementary material for: Transcriptome Analysis Reveals Candidate Genes for Light Regulation of Elsinochrome Biosynthesis in Elsinoë arachidis
Source: Microorganisms. 2024 May 19;12(5):1027. doi: 10.3390/microorganisms12051027 (PMC11124282; doi:10.3390/microorganisms12051027)
Supplement: Supplementary file 1 [file microorganisms-12-01027-s001.zip › All.DEG_final.xls]

#ID	C01	C02	C03	T04	T05	T06
Sphaceloma_arachidis_newGene_239	2.036222	2.392262	2.383334	5.637987	4.700296	5.131499
EVM0005269	142.150787	149.446594	150.522552	234.63562	244.395401	236.585938
EVM0005268	22.037102	23.428659	21.270784	33.242863	33.236862	31.946461
EVM0005267	49.102924	38.173512	47.206947	5.273165	5.334152	5.411717
EVM0005266	9.453426	8.684603	8.907866	13.392017	12.08137	12.158228
EVM0005265	11.042718	8.249541	12.441416	15.68821	16.773338	17.389811
Sphaceloma_arachidis_newGene_231	4.156636	3.128635	3.14872	0.8212269999999999	0.527879	0.6248400000000001
EVM0005263	49.844086	51.036491	52.933495	42.123814	40.324467	39.456467
EVM0005262	17.969206	19.579052	20.984449	34.254707	31.562384	32.658195
EVM0005122	685.500244	609.344482	813.018677	26.246248	29.940817	31.236156
EVM0005261	3.926443	4.01265	4.236938	6.933374	6.888007	7.867502
EVM0005260	26.027517	25.549496	24.959307	40.008415	38.984955	39.503658
EVM0006008	4.975088	5.481992	4.702181	9.042153	9.350171	9.121508
EVM0006009	37.117176	36.700508	36.935879	81.642967	83.33902	81.55146
EVM0006002	38.46706	34.118183	35.488804	15.610785	16.345665	16.299772
EVM0006003	1615.583374	1482.231079	1594.279785	2185.637207	2300.176514	2349.871582
EVM0006004	4.718153	4.62944	5.212283	8.421595	7.238412	7.863333
EVM0006005	15.389597	17.062313	16.822327	26.991858	28.830053	25.993494
EVM0001583	13.261187	17.225218	13.713854	22.897604	20.40711	21.765892
EVM0001580	69.972275	69.326195	69.14164	51.661346	53.084972	55.483707
EVM0001581	11.277949	10.603536	10.890654	14.591985	14.351586	15.012006
EVM0001586	59.154522	61.265938	59.647518	59.660877	57.615341	55.812366
EVM0001587	6.095252	6.45473	6.187197	9.853849	9.032532	9.8515
EVM0001585	4.12113	4.072171	4.725987	9.896464	11.91	10.900052
EVM0001588	364.920532	378.335693	374.109741	461.914368	482.498627	483.630585
EVM0002851	21.424818	22.960577	19.117228	33.164055	26.88625	31.123154
EVM0002850	12.408396	10.179678	12.016939	19.587149	19.54781	18.126873
EVM0002853	171.348511	180.456406	191.388565	133.738037	157.059418	151.905457
EVM0002854	22.871088	23.965797	22.051376	32.766903	35.477032	33.373306
EVM0002856	587.556274	621.296265	547.175476	259.669312	283.413422	336.217285
EVM0002858	124.373558	118.772766	122.218163	82.127029	80.848701	79.526833
EVM0000983	190.355545	184.954147	208.591797	83.328415	73.915611	70.65226
EVM0000984	62.6563	58.943188	58.566761	84.482819	92.172684	88.608986
Sphaceloma_arachidis_newGene_946	4.885577	4.136156	4.017756	1.6661720000000002	2.194209	1.699376
Sphaceloma_arachidis_newGene_499	4611.211914	4600.102051	3765.869873	3184.112549	2507.593018	2806.074707
EVM0004606	16.433575	16.545815	15.313625	11.557306	9.253919	10.679479
EVM0000189	157.555374	174.731293	170.859634	49.177521	47.455368	46.988396
EVM0000188	13.132002	13.572194	13.299191	23.845432	23.848766	24.680269
EVM0000181	6.620615	5.558126	5.43938	1.673653	0.966573	1.273936
EVM0000180	4.953261	5.005392	4.191543	7.69898	8.911552	8.308678
EVM0000183	26.99868	25.646008	27.360167	38.60989	40.772808	37.753117
EVM0000184	9.630102	8.958152	8.114943	4.757711	3.967316	4.885212
EVM0000187	34.342602	36.217251	36.521076	27.138237	27.901363	27.248867
EVM0008597	2.314322	2.236516	2.10453	4.812066	4.445024	4.466395
Sphaceloma_arachidis_newGene_1048	3.420701	2.266716	2.660286	1.679183	0.972715	1.7007629999999998
EVM0008787	0.413689	0.487998	0.58042	0.119095	0.260431	0.309787
EVM0008786	112.838356	112.957855	110.721718	236.277695	226.52623	221.552063
EVM0008784	44.500484	41.325531	42.497364	32.545078	31.910198	32.836792
EVM0008783	31.967098	34.535782	31.54949	43.286575	44.156673	40.901577
EVM0008781	7.430708	7.649804	8.564233	4.149858	5.364666	5.30989
EVM0008789	39.080784	34.511398	33.022038	121.745056	89.84169	122.688904
EVM0008788	91.323769	89.594414	94.265549	76.691185	62.541737	70.416946
EVM0007513	121.499725	121.086838	115.009491	72.882294	68.728615	71.241882
EVM0007512	41.32135	40.891434	41.092304	79.175835	84.54792	84.997086
EVM0007511	29.990616	28.065552	27.513332	24.1686	25.096329	25.334637
EVM0000237	235.790466	259.472839	234.986481	255.68956	211.112106	218.050171
EVM0007515	45.636936	49.623989	47.451843	75.177383	79.545326	77.543808
EVM0007514	3.593861	3.413396	2.663343	7.958412	6.412125	7.727381
EVM0000239	48.508633	54.282322	49.759068	46.125546	49.158371	47.441299
EVM0007518	180.72757	190.843582	179.980331	238.479462	251.153259	248.397675
EVM0007563	12.951066	11.63277	11.185728	22.098885	18.739193	20.714254
EVM0003528	19.660065	18.297602	19.510979	24.599205	24.863405	28.480213
EVM0003526	62.385494	65.161667	66.303848	58.954872	66.18541	63.201603
EVM0003527	13.256937	11.905494	12.297262	28.975266	24.999935	26.257252
EVM0003524	10.561265	14.633133	9.93482	22.472565	19.150139	17.513357
EVM0003520	13.151551	12.764022	12.769046	12.551332	11.374168	11.578559
EVM0007638	6.700621	7.522702	7.16181	9.685339	9.482461	9.963
EVM0007636	7.838556	7.421912	7.022609	4.606585	4.926478	3.753906
EVM0007637	12.994954	12.554257	11.126665	1.530872	0.982413	1.719321
EVM0007635	1.188252	1.119923	1.056436	2.112473	2.209651	1.727251
EVM0007632	182.134262	176.054977	173.825073	232.470932	248.415604	250.977264
EVM0007633	70.582687	76.720978	71.911484	71.864326	71.996002	67.914375
EVM0007631	31.031141	31.357918	25.302547	24.508741	24.322767	22.688248
EVM0005858	9.139997	7.654037	8.82722	35.652554	23.56566	35.356533
EVM0005859	75.095444	74.599899	84.840233	104.508553	103.422318	97.923141
EVM0005852	57.2957	60.539265	60.789371	84.276825	95.445229	92.367928
EVM0005854	11.214209	9.690883	10.897243	21.701	24.226332	23.431667
EVM0005857	2.419696	2.110019	2.59699	1.753333	1.821309	1.930447
EVM0009168	545.330444	512.463501	545.827148	156.69043	144.045029	165.458649
EVM0009169	119.323288	104.886887	114.175804	328.703094	339.261536	330.285614
EVM0009165	2.875336	3.682091	2.641384	1.240352	1.099128	1.287398
EVM0009166	939.896729	977.489441	999.056274	1598.671021	1683.009766	1656.568115
EVM0009167	18.92452	18.904842	18.53216	28.703194	24.796968	28.639381
EVM0009160	51.545788	51.226925	50.611839	86.205772	82.314842	82.54966
EVM0009161	6.585017	7.27903	6.898668	12.772766	11.871086	12.183688
EVM0009162	19.605974	20.423491	19.563148	31.373264	28.759285	30.091122
EVM0009163	116.08947	114.495735	123.199913	157.233353	163.824432	162.014282
EVM0007182	109.767273	113.02092	118.266937	143.750427	151.322754	145.761475
EVM0007189	15.024459	15.989003	15.568679	21.618311	21.67573	22.731998
EVM0009159	38.997635	38.035007	37.426338	16.361984	15.79014	16.045845
EVM0003820	22.789688	22.170275	23.188284	15.622258	15.461436	15.628959
EVM0007810	29.589291	33.269249	33.437138	46.001202	48.619896	47.034046
EVM0008005	20.50054	23.680578	21.787094	16.40062	15.637252	13.489702
EVM0002699	29.714787	29.599361	31.220453	41.233253	40.991516	40.023655
EVM0002698	35.068802	37.024597	35.343033	52.287918	50.3512	46.787258
EVM0002697	4.643113	4.766805	4.708607	10.424496	9.94391	8.298306
EVM0002696	340.483704	326.882324	343.039581	463.390594	419.566711	453.273285
EVM0007929	5.281202	5.017571	5.918686	8.306765	7.411669	7.704343
EVM0002694	1.804134	3.084624	2.161272	0.364057	0.284398	0.469256
EVM0002693	5.7511	6.369539	4.438185	4.557633	3.852848	4.222848
EVM0002690	40.801495	38.663857	39.279339	25.019644	24.58543	24.217558
EVM0006585	63.345711	63.017719	69.415054	60.983509	65.842491	60.68626
EVM0006584	25.324306	25.580339	22.061142	20.167261	18.738373	20.453505
EVM0006583	688.250916	691.750854	635.830994	621.287109	604.490112	599.017151
EVM0006581	79.27874	82.225822	85.7015	67.319916	69.720818	69.519142
EVM0006580	4.03047	3.106807	3.151521	6.949623	6.139294	5.764289
EVM0004729	33.573429	36.942616	37.082069	2.75639	1.940922	3.148894
EVM0004728	7.521002	5.916981	7.433217	3.440941	4.25073	4.616986
EVM0000315	11.330861	11.867814	11.438516	14.281085	15.319581	17.844131
EVM0004720	62.285088	61.489597	54.260487	39.478062	33.046852	38.551617
EVM0004723	15.441982	14.375731	14.448504	7.864161	8.818587	8.219139
EVM0004722	39.253254	39.01535	45.964989	18.632021	17.441874	16.384062
EVM0004725	19.174149	18.442522	19.264332	32.208836	29.420273	30.239626
EVM0000316	124.925964	117.342911	133.001663	59.324703	59.872898	60.143364
EVM0001007	1.707954	1.40181	0.95528	0.577314	1.112241	0.591557
EVM0001006	1.785712	1.474786	1.34757	8.028697	6.249476	6.396972
EVM0007477	50.727699	52.65694	55.808739	31.091776	26.805691	27.636436
EVM0001003	34.025932	32.981152	29.783121	50.406517	49.695431	50.675003
EVM0001002	10.918813	12.115917	9.238151	6.245516	3.762996	4.191279
EVM0001000	26.971966	24.886545	26.439114	63.607155	64.116104	64.556976
EVM0007816	10.713674	11.1703	8.788488	15.169517	13.828135	17.789707
EVM0008493	0.974017	1.151965	0.915914	2.127154	1.798156	1.55215
EVM0001009	70.952126	65.394936	72.251274	47.327251	41.721111	46.799393
EVM0007471	0.722737	0.820502	0.724061	1.932085	1.81398	1.680579
EVM0002073	22.996729	23.241722	23.500776	30.949141	30.053761	29.744749
EVM0002072	1.832291	1.970844	1.27725	2.836115	2.711569	3.067281
EVM0002077	8.247384	7.062534	6.90662	15.859616	13.229299	13.373432
EVM0002075	82.726433	66.684265	82.653381	36.973648	42.214211	40.861954
EVM0002074	8.031644	7.986346	7.815109	7.172731	7.737811	7.062103
EVM0002079	30.170389	30.440554	31.086872	45.219822	48.564262	46.586082
EVM0003940	15.262017	14.597673	13.881521	24.251644	23.319195	22.219666
EVM0007924	119.910919	130.388153	124.522926	162.211945	165.014832	161.213638
Sphaceloma_arachidis_newGene_292	2.813093	2.821098	2.739679	0.6821480000000001	0.680744	0.799138
EVM0001917	98.81636	100.900177	103.370705	72.776451	42.232712	65.926773
EVM0001911	63.86047	50.159801	60.347279	116.199379	115.038857	121.561859
EVM0001910	348.207062	392.476166	357.477142	3.227341	4.521472	5.133471
EVM0008491	2.630397	4.020093	3.15538	1.585611	2.172898	2.088642
EVM0001919	7.767161	7.746065	6.704081	11.095258	9.791107	12.450818
EVM0001918	1.130996	0.941026	1.347099	2.361635	1.85984	2.258082
EVM0003942	66.098511	66.126259	62.76049	111.178223	114.586235	105.164352
EVM0003943	1.214154	1.105304	1.176054	2.056896	2.369268	2.403402
EVM0001415	15.431785	16.166294	15.384147	21.570721	20.451088	20.373569
EVM0000755	20.037933	20.546185	23.58058	64.827431	60.838608	57.076115
EVM0000750	150.473312	170.633682	177.174438	102.673676	97.439133	104.653091
EVM0000753	43.204681	40.123066	43.253242	29.026203	31.278288	29.070072
EVM0000758	37.541542	39.719414	35.957073	24.959921	21.543482	24.437815
EVM0000759	122.47522	143.005142	128.921524	73.600388	96.515373	80.220787
EVM0001875	30.692987	29.838863	33.808571	8.311425	8.186485	9.477962
EVM0000538	5.304337	4.428295	4.33266	3.539394	2.550337	2.37555
EVM0000530	65.810928	61.38205	62.811531	15.758935	18.094465	17.815758
EVM0000531	37.367226	39.632923	35.265114	29.987858	27.392149	26.206522
EVM0000532	11.277343	10.719204	10.561834	8.788112	7.843119	8.944318
EVM0000534	26.953205	25.378574	22.565174	22.916481	22.395329	21.004793
EVM0000535	9.945853	13.798683	12.10332	46.554672	40.976845	39.681469
EVM0003946	86.640816	88.691536	80.661987	53.522339	57.202614	58.844643
EVM0005635	13.560952	11.439893	14.670276	33.091358	33.094578	29.648605
EVM0004610	78.255379	79.028252	75.411316	118.406998	109.841782	107.845619
Sphaceloma_arachidis_newGene_544	3.0148219999999997	2.789453	2.328803	2.245553	1.429154	1.86038
Sphaceloma_arachidis_newGene_540	1.379986	1.569716	1.440926	1.024715	0.655371	0.86159
EVM0004941	5.397651	5.179708	5.115861	5.167421	4.711718	4.485169
EVM0000503	25.689497	25.504381	24.898111	24.315969	23.480768	21.618568
EVM0000502	105.235985	112.605415	109.326302	85.125488	80.467758	84.532845
EVM0004942	543.190369	505.660919	573.943237	910.260681	1056.039429	941.432373
EVM0001133	7.70617	7.888705	7.662528	6.977913	5.380268	5.772729
EVM0001132	62.66346	61.483955	59.443531	79.754333	79.583488	78.471771
EVM0004534	68.858131	67.142159	70.060799	12.786015	12.044381	13.045889
EVM0004536	16.365854	14.866556	13.664908	14.386224	12.183324	13.481681
EVM0004530	37.069576	40.577045	37.569107	67.325241	69.18232	69.178131
EVM0004533	23.522066	25.240139	21.278891	43.536369	45.686497	46.227779
EVM0008376	5.987859	5.905534	5.148505	8.220801	7.514235	8.185931
EVM0008377	13.536328	13.477278	13.551357	9.426435	9.524857	9.486631
EVM0008371	116.139359	114.20192	112.135185	172.585526	170.52446	168.097427
EVM0003024	6.765653	6.103087	5.962924	12.073332	12.355256	11.27978
EVM0003023	7.875371	7.352643	8.803724	13.19254	12.427942	12.837456
EVM0005412	51.396172	50.689404	51.827316	37.372734	35.353016	35.406132
EVM0003022	27.664791	29.727121	29.762394	27.520802	26.754694	27.073669
EVM0005145	138.776093	133.180801	132.988388	116.596031	106.01519	114.700294
EVM0003021	15.614389	14.732628	14.160774	20.850462	21.42305	20.766232
EVM0003020	5.699613	5.751454	3.824977	4.283896	3.368625	3.496356
EVM0005415	152.470276	153.631042	152.926971	209.093506	214.107666	240.31459
EVM0005416	55.205997	53.784786	53.152416	52.544422	52.147053	50.987843
EVM0008192	3.711136	3.894637	3.549048	3.694851	3.102937	3.363898
EVM0008191	3.393705	3.559107	3.71966	13.120182	10.688571	11.215997
EVM0008197	38.626545	37.39452	38.44482	30.127954	31.077806	29.890594
EVM0008194	32.304424	30.98538	30.686131	45.663868	43.468193	39.993443
EVM0008195	5.794945	6.459353	6.410455	4.447557	5.428244	5.228679
EVM0008199	6.676042	6.593652	5.688515	5.010965	4.753742	5.406135
EVM0008598	60.992908	58.881371	58.583244	54.923985	54.2304	51.88242
EVM0008599	37.80415	36.434673	36.640156	51.339676	49.863819	50.589935
EVM0008999	17.152979	17.2027	15.984711	13.608274	14.318122	13.640821
EVM0008993	4.813782	4.677724	4.035993	8.967126	8.093233	8.01901
EVM0008991	21.971495	23.412521	21.078854	16.076149	16.168917	17.377863
EVM0008996	12.754447	13.083771	12.617032	17.612667	17.246027	16.151836
EVM0008997	42.274975	44.288994	43.059635	63.149303	67.196556	62.943607
EVM0005317	48.159866	48.870472	43.869976	42.345512	42.102112	43.387333
EVM0008914	17.555243	13.599495	15.47052	16.179161	11.627957	12.459864
Sphaceloma_arachidis_newGene_495	6.53298	5.97649	4.593428	3.117026	4.097519	3.345823
EVM0002268	53.815876	58.318878	50.40556	85.322098	83.402756	86.915123
EVM0002269	557.434326	536.869324	542.13324	28.53808	30.243166	38.270279
Sphaceloma_arachidis_newGene_492	7.926671000000001	5.822664	5.649127	19.048965	11.307516	16.475634
EVM0002264	741.396057	704.262878	729.145813	2156.130371	2029.981323	2193.985107
EVM0002265	217.205841	211.369949	219.425339	98.777817	76.016289	103.381989
EVM0002262	90.032417	96.527618	90.138786	37.402496	34.70575	38.868797
EVM0002263	7.164988	6.196666	6.002691	10.715374	12.989417	11.261188
EVM0002260	9.227255	9.248209	10.580322	19.415964	17.308277	18.03528
Sphaceloma_arachidis_newGene_493	4.711013	3.557727	3.0669709999999997	1.933075	1.832295	2.117317
EVM0005069	1532.703369	1443.641724	1662.564209	2346.915283	2332.885986	2343.128418
EVM0005064	7.512116	7.768567	7.917505	13.161948	12.602386	12.011559
EVM0005066	26.68119	25.292408	27.124746	16.605207	16.794657	15.15728
EVM0005063	4.849362	6.65085	5.612592	3.207179	3.178898	3.147923
EVM0005062	3.255979	3.703909	2.112715	5.951932	6.517183	5.944029
EVM0000989	16.110447	16.60043	11.883924	11.274182	12.165491	11.675776
EVM0000988	24.315338	22.910275	22.686646	36.415783	32.280369	33.783386
EVM0007379	72.407944	65.857285	70.328201	51.19717	48.837746	55.871609
EVM0007376	45.984554	47.048908	45.84993	47.771393	46.098499	44.985481
EVM0007374	19.557676	19.474325	20.078314	25.795547	26.664999	27.302704
EVM0007373	51.439384	46.946293	38.52993	29.784981	32.914467	36.017696
EVM0007372	9.283236	13.31342	11.09568	3.562522	4.802397	2.820564
EVM0007371	170.725388	148.437531	178.839325	62.167049	71.676208	68.114281
EVM0007370	8.650272	8.629776	9.553759	9.51053	8.299607	8.227053
Sphaceloma_arachidis_newGene_947	15.181068	13.961122	18.422043000000002	3.817184	4.274517	4.083668
EVM0005283	55.998043	59.252724	54.263668	30.893061	32.425976	33.570522
EVM0005282	1.032723	2.111344	1.369603	3.914794	3.878234	3.161367
EVM0005284	14.649145	13.231768	16.125753	5.720945	5.473106	6.703162
EVM0005287	104.407356	100.675217	105.243538	160.671127	142.640533	153.462494
EVM0005288	20.72261	20.483931	22.195574	31.889452	34.019848	34.728199
EVM0007080	27.35515	25.324581	26.318188	22.804369	20.422674	21.980627
EVM0008757	346.512726	323.496918	329.48764	129.531433	133.325134	133.713943
EVM0002489	53.172573	52.955128	57.785511	73.876251	75.623711	68.483528
EVM0002483	121.048866	120.98185	119.242348	157.722321	163.768295	168.278519
EVM0002480	20.591255	20.132526	19.65225	7.143961	5.370026	5.987049
EVM0002481	27.531031	31.804527	31.804438	28.13781	26.062792	30.183693
EVM0002487	46.997974	49.012154	52.678635	73.995239	74.846779	73.317505
EVM0002484	64.92009	59.103653	61.784119	240.968033	224.451874	233.320114
EVM0006398	175.659866	179.222717	172.988907	92.25663	94.109467	98.314034
EVM0006392	34.871078	34.870415	35.388557	61.73204	58.977924	57.480846
EVM0006396	65.989563	59.641861	62.178749	8.432984	9.121714	8.8007
EVM0006397	7.452484	6.848125	6.787283	6.213883	5.779335	5.857321
EVM0001616	2.888184	3.027735	2.876731	6.684304	3.538125	4.701549
EVM0001614	96.328018	100.605988	102.016029	102.787773	102.81517	101.572021
EVM0004885	25.050056	24.636143	22.57843	33.743435	32.296448	34.642143
EVM0001618	10.453292	11.258451	11.42703	18.029423	16.444416	18.565691
EVM0004880	6.214411	5.682282	5.492222	11.511629	10.572491	9.935988
EVM0004881	43.753155	41.508537	45.361221	16.283739	17.40799	17.081009
EVM0004882	4.99071	3.276158	3.885102	2.378543	3.153351	2.882784
EVM0004793	16.904493	16.680563	15.087159	28.367617	23.194288	27.080402
EVM0006028	22.875069	27.090534	24.800558	19.577257	21.661036	22.817381
EVM0006029	13.082438	12.392751	14.909859	19.913673	18.54376	18.188679
EVM0006024	4.897119	4.543133	4.592787	6.600244	7.088205	6.75166
EVM0006026	0.87178	1.136669	1.336813	2.418016	2.816422	3.149368
EVM0006020	8.493561	8.452246	7.546056	6.147374	5.26919	6.101411
EVM0004798	109.445587	109.272209	115.391548	151.694855	148.695343	147.125702
EVM0004087	8.693456	8.176814	8.561479	7.99161	6.863536	6.972271
EVM0004080	428.928772	414.445343	424.386658	334.743073	311.146606	330.164978
EVM0004081	8.140007	7.570844	6.996779	14.168614	14.213092	15.320832
EVM0004082	15.936692	14.971693	17.403944	31.483942	25.747379	29.377459
EVM0004083	26.509169	23.587336	24.010292	40.371159	39.733334	38.933964
EVM0002873	87.516647	88.066772	78.778831	57.712986	48.498665	52.426788
EVM0004089	34.285309	33.100857	30.55307	238.347824	266.002197	262.748352
Sphaceloma_arachidis_newGene_965	0.8897439999999999	0.789543	0.7817860000000001	0.229843	0.151577	0.106671
Sphaceloma_arachidis_newGene_963	2.126608	3.215492	3.353826	2.031518	2.268115	1.306335
Sphaceloma_arachidis_newGene_612	24.688129	26.502878	22.043591	17.907951	17.429916	18.956177
Sphaceloma_arachidis_newGene_613	3.319488	3.892213	3.514868	1.582268	0.717024	1.219436
Sphaceloma_arachidis_newGene_615	26.844707	26.190805	31.756315	11.601415	13.427516	12.102037
EVM0007575	11.858209	11.920714	11.312852	18.483006	19.680592	19.067474
EVM0007574	29.818291	28.817266	31.849016	28.045034	27.488344	28.742554
EVM0007576	59.652252	63.167412	64.177765	57.1567	51.755318	52.987572
EVM0000250	20.16711	21.753799	20.219561	28.024914	26.948629	25.816961
EVM0000252	7.21935	7.889576	7.874474	14.361771	13.013536	14.409124
EVM0000259	918.603699	849.694031	946.156494	1333.808105	1422.65332	1410.045654
EVM0003052	336.951477	312.886475	339.200287	250.871399	258.752472	258.183075
EVM0003053	20.943233	20.119034	16.164566	15.548669	14.295067	13.476753
EVM0003050	549.111084	516.653625	536.835999	1132.833374	1174.253906	1172.402832
EVM0003051	25.959181	28.077686	25.928234	16.755424	17.891966	16.094877
EVM0003056	527.616333	501.699432	546.566101	669.970154	714.99292	708.541382
EVM0003505	7.200154	7.057637	5.869544	12.607789	10.33392	11.721578
EVM0003054	32.534222	32.13866	33.874954	28.59329	27.785461	27.529102
EVM0003508	41.169502	40.456409	34.832047	70.951553	65.821205	66.482964
EVM0003509	6.941721	7.99987	9.604493	7.85555	6.480536	7.215658
EVM0003058	57.791428	56.091652	60.224007	86.542206	88.323273	84.216896
EVM0003059	14.111769	11.788544	10.910254	58.208199	53.207756	56.527523
EVM0007611	42.064484	40.620564	39.615913	51.541077	51.957073	51.907894
EVM0007612	4.389312	6.128072	3.441023	16.008783	16.116652	15.689278
EVM0007613	16.16291	14.03379	13.064445	9.520644	8.859677	10.200933
EVM0007615	8.287684	9.566284	8.696033	15.859933	13.550694	13.416195
EVM0007616	7.333593	7.018601	5.412323	4.587084	3.724913	4.251407
EVM0007618	23.085255	22.950731	22.905809	9.938385	10.410832	11.924345
EVM0009106	82.883125	82.964851	78.623077	57.624725	58.244213	58.489555
EVM0008118	15.171378	16.427937	15.401443	25.595131	23.368076	29.78533
EVM0009104	32.6758	29.028906	25.98287	22.976673	22.600613	24.357817
EVM0009105	2.095231	1.520033	1.588672	14.853028	12.107129	13.320389
EVM0009100	88.080505	100.408875	92.157776	73.688538	90.226288	74.939125
EVM0009101	72.545731	66.067429	75.09066	109.6325	102.061241	100.509743
EVM0005096	4.81343	4.607037	5.017035	14.620821	15.537566	15.957815
EVM0009109	3.760753	3.335365	3.505946	7.379953	7.16335	8.109269
EVM0005090	15.12231	16.188669	13.360543	9.847929	8.526262	10.960947
Sphaceloma_arachidis_newGene_280	4.279089	3.751377	4.192902	6.771512	5.878052	6.445803
EVM0006629	12.681508	13.032518	12.011753	11.829306	11.687806	11.815585
EVM0006623	27.783663	26.482847	27.088379	28.192461	25.725393	25.210051
EVM0006621	58.458916	57.714615	61.685474	82.199989	83.14283	80.710228
EVM0006626	40.958378	42.839565	35.506199	31.030804	27.661291	32.770561
EVM0006627	16.166277	13.760639	13.062363	7.169882	8.070797	7.496696
EVM0006624	185.546173	177.753464	196.495621	259.617676	270.602661	279.937103
EVM0006625	7.949317	5.855377	7.816763	20.363312	11.878812	20.174139
EVM0002670	52.423801	54.703552	55.678574	73.987961	75.938347	67.799942
EVM0002673	922.246643	979.859497	1025.962891	651.111511	663.71759	659.439575
EVM0002672	49.809532	49.152477	50.225155	65.572624	66.350655	66.306816
EVM0002675	13.341537	13.192771	15.014055	10.88626	12.40528	11.779797
EVM0002674	30.816048	31.77125	33.804398	44.955441	46.269283	43.872704
EVM0002677	6.424393	6.501939	6.820606	13.8733	12.228526	11.918802
EVM0002679	36.160648	34.080807	33.205372	48.310089	45.773087	46.241306
EVM0002678	20.429388	23.266203	18.054052	9.493834	10.811912	13.906184
EVM0006561	5.53815	4.44144	4.976645	14.254168	16.067671	15.541933
EVM0006563	120.678017	105.457504	113.631187	149.75914	151.107254	144.495529
EVM0006565	160.448761	167.420624	150.928833	101.440147	98.202423	103.088356
EVM0006564	5.347861	5.709311	4.917765	8.684519	8.517586	7.775512
EVM0006567	609.234802	583.474304	667.975891	567.700134	561.208435	560.712341
EVM0006566	51.578667	45.821663	49.760101	29.688576	25.163488	27.816284
EVM0004703	157.536972	163.736252	140.410812	203.960068	217.266418	211.553711
EVM0004700	6.438356	5.439506	7.165138	15.402028	15.838234	14.442243
EVM0004707	55.278164	57.523064	57.128578	89.784378	91.836914	94.058266
EVM0004704	8.187258	8.079516	8.293568	14.811077	14.046694	14.052121
EVM0004708	68.415642	65.826469	65.452728	103.099892	110.467407	109.386139
EVM0002015	9.908657	11.966868	12.415541	18.467094	18.092062	15.649964
EVM0002014	37.604778	33.540745	36.335316	50.136692	47.776772	48.906994
EVM0002017	1256.454712	1099.661377	1109.226685	2018.243042	2017.170654	2049.902344
EVM0002016	285.660156	236.392914	264.582001	106.686699	115.122025	104.848145
EVM0002010	1.910989	2.649899	2.248808	5.06706	5.030911	3.698706
EVM0002013	12.672079	11.958891	10.507438	10.99286	10.209283	11.032534
EVM0002018	216.488022	201.53476	215.860001	286.878815	286.755096	308.181305
EVM0000233	1149.818726	1097.175049	1151.62915	1444.695679	1498.03833	1480.371338
EVM0007510	109.689629	108.556519	112.789833	192.98111	183.587082	189.973343
EVM0007517	608.043213	596.282471	568.006348	455.635315	457.142334	471.635712
EVM0000665	7.852664	6.961792	7.871174	10.42901	10.863041	10.609718
EVM0000234	16.417849	18.936234	15.39792	16.500818	14.987993	14.51076
EVM0000660	39.278049	34.678291	40.834572	9.507937	11.620585	10.569477
EVM0007519	11.936471	8.701799	10.036672	14.316156	19.063675	15.326584
EVM0000888	2.531044	3.066316	2.286317	1.110539	0.902826	0.980801
EVM0000738	20.290668	19.593679	17.306049	28.097494	30.174629	28.274973
EVM0000739	44.286442	47.586468	46.015083	73.02504	77.862617	77.067924
EVM0000881	82.634171	82.889542	83.663193	34.306183	30.093197	30.357325
EVM0000883	13.435351	11.986835	10.742765	8.693697	7.961498	8.740063
EVM0000885	11.90151	13.2035	12.922205	18.755156	19.029676	16.964125
EVM0000731	900.365479	609.603027	1026.743408	1466.402466	1547.535034	1524.879883
EVM0001241	20.922758	21.312811	24.756338	34.958725	28.871159	30.910879
EVM0001716	1.488483	0.951378	0.667358	2.041979	2.170273	1.794911
EVM0005543	4.680905	5.665108	4.393702	9.740375	7.816741	8.178679
EVM0005540	2.909064	2.314174	3.088768	0.853162	0.823193	0.981129
EVM0005541	130.036331	133.088425	123.443123	192.793961	187.58728	184.20076
EVM0005545	11.79362	10.3189	11.605	23.868391	18.715019	20.83004
EVM0001714	18.110771	19.143934	15.35561	26.677347	26.048042	23.741312
EVM0001245	2.662908	1.955859	1.489092	4.876091	3.83518	3.842996
EVM0001288	37.725529	38.553463	37.810623	54.336464	51.133537	55.809395
EVM0001939	14.624815	15.101443	13.402564	20.831202	21.240118	21.207857
EVM0001286	43.929287	45.63192	47.140461	59.891991	59.980366	62.263851
EVM0001933	2.384926	1.887463	2.046195	5.793565	3.358359	5.312385
EVM0001932	32.880604	33.944546	35.262943	65.135056	67.28849	65.252296
EVM0001930	23.548521	23.995127	24.814314	35.274937	35.552975	34.029068
EVM0000080	4.913976	5.075726	4.668131	7.891435	7.407706	8.248363
EVM0000082	324.664978	341.222321	336.40451	275.701508	253.241089	266.399689
EVM0000083	3.780292	5.04914	4.803589	7.10386	6.233698	7.317772
EVM0000084	47.626438	50.732685	42.313766	161.231827	131.438232	146.52298
EVM0000085	174.748367	163.354736	164.299805	209.991943	222.267807	238.288086
EVM0000089	93.63485	91.067818	93.99659	209.859985	197.111984	195.677429
Sphaceloma_arachidis_newGene_576	26.729597	29.844807	30.671125	25.247198	23.658382	25.066914
Sphaceloma_arachidis_newGene_570	6.220841	7.699008	6.1806	10.74474	11.965003	11.062218
EVM0002406	29.046303	23.704781	24.186436	22.443245	23.031612	19.659193
EVM0002408	9.85175	9.77318	10.558678	17.435446	17.1579	17.070951
EVM0002157	16.142059	18.952032	17.134983	7.918605	4.539068	6.585561
EVM0004141	4.191156	4.334814	2.273036	7.934674	8.332076	7.833056
EVM0004140	28.6737	28.911293	27.075783	47.1035	47.977123	45.800674
EVM0004143	18.708143	16.861586	18.431355	15.092004	13.50551	13.990138
EVM0001422	91.95652	93.10936	87.778625	37.877209	34.586655	38.121906
EVM0004145	239.338989	232.476471	244.952576	210.294556	214.452515	221.921265
EVM0004144	122.362999	128.437393	136.105576	187.590759	197.749588	187.739105
EVM0001427	16.659637	19.232759	19.678034	18.483856	14.5573	13.192951
EVM0006811	54.071903	61.732777	61.675537	53.821228	55.570824	59.392838
EVM0006812	62.456718	60.057812	56.925877	29.459009	28.144714	27.166334
EVM0006815	1.057168	1.3368	0.880638	2.372056	2.574237	2.000634
EVM0006814	29.114611	30.968018	30.48287	42.876488	43.830208	39.394989
EVM0006817	72.563828	75.498009	74.955284	55.517864	54.448792	56.444153
EVM0006816	50.397228	53.359039	51.25737	51.221546	38.976131	42.701458
EVM0006819	206.728485	223.408585	209.433182	156.674683	180.425659	181.279968
EVM0006818	8.729759	13.1926	10.001177	32.82077	36.798775	30.733047
EVM0004559	5.682847	6.157836	5.241457	3.744574	3.221539	4.590641
EVM0004556	75.809639	85.075974	73.820419	105.301903	107.988571	101.985741
EVM0004557	7.06777	6.33554	7.938181	13.738687	11.24515	11.775936
EVM0004554	26.509726	24.044407	28.339373	20.518816	18.949421	20.582645
EVM0004552	99.167526	96.511192	96.265121	92.901184	94.989822	94.912895
EVM0004553	83.186264	74.505585	71.891579	116.06575	104.953636	112.497978
EVM0004550	165.736679	145.391281	148.072586	9.961505	8.144689	11.922292
EVM0008423	90.562698	87.809113	77.613434	27.90642	34.615662	32.842541
EVM0008353	80.261787	84.789055	86.623764	125.148521	132.901047	135.51152
EVM0008426	14.610807	14.747117	13.076356	7.26529	6.554173	7.119356
EVM0008355	27.414677	29.772491	27.031513	48.798279	35.705593	41.951164
EVM0008357	5.530026	5.913908	5.379616	8.923592	8.726196	9.410904
EVM0008358	18.842503	19.214409	17.494787	33.650291	33.036556	32.092724
EVM0008429	264.696075	247.734634	298.146851	364.805573	365.932098	349.47757
EVM0000913	21.867657	22.921371	21.64348	43.904892	36.635769	35.535706
EVM0001332	31.188906	31.873117	37.543964	25.339705	22.23967	22.75705
EVM0002088	9.586791	7.213371	8.078633	5.068332	5.351842	6.09307
EVM0000916	50.312164	40.835907	55.020485	18.828634	17.677269	16.940245
EVM0007262	59.468689	61.471493	60.633064	60.358665	48.289204	56.645973
EVM0008309	29.775545	30.377476	28.904051	44.075031	46.806149	43.613194
EVM0000917	60.015797	63.465115	58.83144	29.748444	31.542507	32.53249
EVM0000446	31.451889	32.841698	30.242668	43.090607	41.139626	39.724888
EVM0000915	5.937382	4.584095	4.526612	7.499163	8.123061	7.225182
EVM0007269	83.504066	88.595062	87.772995	58.574299	54.071667	52.59874
EVM0007942	328.973358	295.247345	305.034424	286.648987	275.28653	298.371185
EVM0001836	7.248972	8.497739	7.712938	1.929617	1.883283	1.77771
EVM0001834	15.460538	16.150932	14.835994	22.719416	22.319658	20.897276
EVM0003268	5.558403	5.305122	5.141103	13.308953	12.244245	11.375703
EVM0003261	22.471737	17.984097	17.921896	43.926113	26.671669	36.961895
EVM0003260	248.704086	225.275238	232.869461	13.916172	13.101812	14.486803
EVM0003263	21.524527	23.316921	21.608358	30.742157	31.348454	28.352253
EVM0003262	88.706955	80.971748	79.677177	38.82761	38.635876	42.73476
EVM0003264	3.513214	3.588005	2.784896	5.802472	5.820706	5.87528
EVM0003267	12.428264	14.153266	12.857535	27.088747	27.88863	24.614021
EVM0003266	31.622896	33.446598	37.530247	48.128593	47.784271	48.0261
EVM0004802	10.4094	10.087879	10.092228	16.536121	17.255522	16.234442
EVM0002240	7.394092	7.627421	7.936747	14.821476	12.445187	13.300512
EVM0002241	9.193116	8.332073	8.931704	18.052649	21.556393	18.853142
EVM0002243	11.200253	9.974501	10.900676	19.853968	18.886126	18.643631
EVM0002244	5.113461	6.208258	6.514041	3.15625	1.886447	1.984645
EVM0002245	12.111645	9.521408	8.996542	5.355501	4.201633	4.987449
EVM0002247	94.720718	92.816551	91.208054	56.734303	55.570229	58.36845
EVM0002248	5.732502	6.36683	5.089808	12.85464	12.028955	12.103385
EVM0005731	9.637718	9.068168	9.348558	15.761112	14.230021	12.822453
EVM0005046	28.27725	30.257833	29.086161	24.104763	22.97781	22.734957
EVM0005733	27.437727	30.036415	28.857819	42.13773	40.986164	41.523342
EVM0005732	29.450386	29.207983	28.68886	43.250999	41.005749	43.316708
EVM0005043	227.989777	237.581177	227.545792	366.379181	386.348694	381.120453
EVM0005042	68.065147	68.788879	67.231255	64.83429	61.377789	58.398376
EVM0005739	55.579941	55.150009	51.311573	56.41457	48.519299	54.280323
EVM0005738	2136.656006	2035.921387	2141.926514	1058.745972	959.801392	1057.993774
EVM0005049	3.919171	3.789624	2.48816	7.899272	5.919069	8.429753
EVM0005048	88.350227	84.07077	93.740944	65.533356	64.609047	64.995567
Sphaceloma_arachidis_newGene_87	1.153852	1.368237	1.049548	0.910177	0.7220759999999999	1.048372
EVM0007391	32.66473	31.759846	29.650578	31.594648	24.978872	29.101076
EVM0007390	123.797714	127.511673	127.601143	116.215797	121.875198	129.738358
EVM0007393	28.474064	28.663862	26.521111	24.349401	23.627806	23.831938
EVM0007392	6.732347	6.4886	6.302312	1.157263	1.067642	0.791341
EVM0007395	0.990369	0.827978	0.874747	1.512048	1.910147	1.364777
EVM0007394	28.092752	28.533276	27.286282	37.969437	40.94418	40.343952
EVM0007396	9.391663	9.91308	9.444183	13.48353	13.668236	12.99872
EVM0007399	20.182619	19.583031	20.125723	28.195036	25.395203	25.056799
EVM0007398	8.607061	9.570176	10.170219	5.174272	5.922887	4.536756
EVM0007949	32.386681	32.129349	33.680042	49.20792	49.633942	52.544895
EVM0001634	6.844435	5.45092	5.031884	1.974201	2.275133	1.692066
EVM0001635	42.483334	42.819084	44.378544	61.155273	57.123249	63.158745
EVM0001636	39.905579	36.090038	31.422058	9.328684	7.134419	8.976433
EVM0001637	42.949684	42.447266	37.835533	68.576546	63.331623	64.573334
EVM0001631	12.65217	12.82583	12.862676	20.445549	20.124268	19.348589
EVM0001633	42.038368	40.726681	43.601795	43.41428	40.694118	42.350925
EVM0001944	31.19351	27.967312	25.587166	4.403261	3.299374	3.336299
EVM0001638	223.913803	226.052628	223.546326	81.073494	85.738899	90.629997
EVM0006046	39.358398	40.988289	40.795433	22.670725	18.629807	22.37569
EVM0006043	5.39538	5.616538	5.815088	4.008617	4.475718	3.556491
EVM0006040	85.037262	88.400719	88.26796	74.37458	79.465385	79.581841
EVM0004127	4.16314	4.06592	3.696559	6.87374	7.327129	7.418369
EVM0002819	0.979713	1.369099	0.860418	2.754897	2.219355	2.449752
EVM0002818	31.12112	29.694517	32.502846	52.419514	45.125584	45.535271
EVM0002817	15.657747	15.049588	17.25041	15.273044	15.813951	15.339674
EVM0002816	317.616241	308.053223	309.983337	310.732239	263.556	237.476593
EVM0002810	26.742136	26.372208	26.910299	39.232361	34.762218	35.683887
EVM0002813	311.623993	303.014374	327.322998	231.094482	202.609222	223.717987
EVM0002812	65.229561	69.823753	72.983307	69.888557	64.461395	70.161224
Sphaceloma_arachidis_newGene_904	2.670124	2.695778	2.807454	1.106998	1.54492	0.859096
Sphaceloma_arachidis_newGene_900	3.2344670000000004	3.18357	2.992685	4.748414	4.967910000000001	4.771653
Sphaceloma_arachidis_newGene_908	2.854728	2.7339979999999997	2.475764	6.4652709999999995	6.611129	5.831246
EVM0008774	10.690643	14.147993	11.411673	7.069067	6.897422	5.530247
Sphaceloma_arachidis_newGene_636	5.232212	5.044649	4.02253	4.233242	3.704789	3.889613
Sphaceloma_arachidis_newGene_635	43.964706	42.223285999999995	37.905155	31.457979	33.811356	32.24044
Sphaceloma_arachidis_newGene_633	1.713481	2.761232	1.760998	4.287301	4.192251	3.815451
Sphaceloma_arachidis_newGene_631	2.478798	1.679832	2.012758	4.222523	5.344296	4.056752
Sphaceloma_arachidis_newGene_707	34.26207	34.510761	32.132957	29.624887	29.054661	28.637218
EVM0007809	233.286148	227.761887	227.893082	195.562454	199.090103	205.084259
EVM0000279	67.494476	65.807961	61.06274	66.03476	60.474808	62.960205
EVM0007801	7.577502	8.005303	8.264446	22.584694	21.609213	21.427658
EVM0007556	60.62672	72.635315	64.691658	60.22715	43.797626	58.431412
EVM0007553	21.131954	21.234598	20.422712	30.07196	28.600712	27.003611
EVM0000272	20.368643	19.737473	17.289673	34.750118	35.374226	37.728436
EVM0007806	21.848892	20.115559	15.659035	34.887646	25.973078	30.666088
Sphaceloma_arachidis_newGene_1004	7.047242000000001	9.194086	9.274621	5.022368999999999	3.8806149999999997	4.0990400000000005
Sphaceloma_arachidis_newGene_1007	6.086098000000001	5.309132	5.403739	4.848104	3.372268	4.80515
Sphaceloma_arachidis_newGene_1003	0.736563	0.707208	0.795033	0.201024	0.315854	0.303651
Sphaceloma_arachidis_newGene_1008	7.692843	7.146615	6.477523	15.789464	15.315679	11.834859
EVM0003075	1.154363	0.647972	1.081496	2.70684	1.990458	2.115564
EVM0003076	12.602637	11.999479	13.865627	5.349831	5.285073	5.774259
EVM0003077	18.621935	14.799021	14.168599	14.964058	9.452647	15.242759
EVM0003070	1.881034	1.350571	1.847343	3.872691	2.470069	3.328789
EVM0003071	170.896545	163.475281	167.222015	229.40126	238.738708	239.759766
EVM0003072	5.277103	5.00877	4.931855	9.274976	8.178128	9.103648
EVM0003078	174.389374	186.83699	179.988235	167.162292	160.684784	149.494263
EVM0003079	42.427555	44.867043	42.002087	168.381088	133.370956	155.296082
EVM0004120	64.088348	64.438454	55.924046	30.863409	31.591024	30.648712
EVM0005894	5.959317	4.938331	4.16141	13.722329	9.836979	10.880005
EVM0009129	24.937056	18.61845	21.730715	20.13464	19.74143	14.123414
EVM0005896	68.135338	62.527302	63.443501	60.906471	56.443424	63.854515
EVM0005897	5.504992	4.338376	6.6851	4.23621	4.550019	4.058454
EVM0005890	320.352142	293.044342	297.418213	102.239891	90.255684	91.212479
EVM0005891	67.096916	67.110962	56.490124	31.615444	25.873108	31.048256
EVM0005893	2.683565	3.286212	2.81747	2.158063	2.419497	2.2915
EVM0009121	3.526382	3.862172	3.623838	3.01653	2.670061	2.933971
EVM0009124	63.672489	62.653198	60.979671	62.634434	57.835247	63.327904
EVM0005899	40.977505	36.390663	33.231098	52.988724	53.050449	48.431061
EVM0009127	72.69577	63.366249	62.746452	13.839494	15.043633	13.519332
EVM0006608	126.244499	128.882812	103.914139	45.334126	25.908817	43.571262
EVM0006604	19.406277	19.804707	19.23613	27.295168	27.913784	27.882359
EVM0006605	1197.025757	1226.79187	1353.638428	475.495453	453.702942	452.582672
EVM0006606	2.534118	1.957364	1.340043	4.689009	3.620759	3.047894
EVM0006600	122.086441	123.090126	125.830139	117.837379	123.844452	129.222046
EVM0006601	126.0821	119.5961	133.553024	103.061333	107.483917	103.066681
EVM0006602	55.003113	55.60059	54.87257	81.134636	71.1959	80.19017
EVM0006603	3.978532	3.746376	4.288411	7.883038	6.653974	6.913997
EVM0002659	47.027325	39.780079	38.552311	94.67923	90.432472	93.378151
EVM0002658	685.809021	676.647949	687.261108	65.924927	54.583057	69.17765
EVM0002653	5.21698	3.963365	4.220737	7.60287	6.225891	6.580059
EVM0002651	1.686738	2.254469	1.838058	1.520271	1.128817	1.018783
EVM0002650	25.683056	27.832874	24.401175	22.208479	23.915632	23.762056
EVM0002657	53.24992	53.604237	54.088982	77.467934	81.964386	82.852654
EVM0002656	131.879654	139.953323	133.84993	32.763393	29.711811	30.163649
EVM0002655	27.662683	27.682339	24.893116	40.466	37.800186	36.403233
EVM0002654	13.250051	12.843014	12.703788	19.115868	19.241655	19.759876
EVM0002381	962.645203	851.736145	958.47644	1806.851196	1912.136353	1926.322021
EVM0002380	36.739563	41.424343	45.248966	30.782759	34.812771	30.764765
EVM0002383	617.655884	554.514587	554.7052	585.647644	580.694336	581.967102
EVM0006543	78.094765	79.133728	80.442444	73.929886	73.480759	70.102005
EVM0006542	17.786686	19.397345	17.909567	27.695456	25.462919	23.795208
EVM0006541	4.096998	3.501878	3.986725	1.528767	1.164756	1.624066
EVM0006544	7.382998	5.887916	5.046144	11.06371	11.356485	9.941248
EVM0004765	42.235519	37.833942	39.116516	30.624781	28.499897	27.263197
EVM0004767	7.38135	6.960214	6.39468	11.170456	10.572558	10.990415
EVM0004766	9.551847	8.15699	8.279823	15.997839	14.002947	13.820835
EVM0004760	2.573909	4.152121	3.401478	2.047977	2.273919	2.57774
EVM0004763	21.561621	21.976107	22.520437	9.045059	8.568572	10.436469
EVM0003389	34.3186	32.981438	31.467751	46.911842	47.020565	44.673046
EVM0003386	11.444698	12.470343	11.265048	17.553328	15.869322	16.784515
EVM0003387	61.906116	66.178741	64.873985	107.210693	116.641022	110.935265
EVM0008653	66.639481	71.263687	70.388832	26.879757	25.50473	24.058115
EVM0003385	33.080681	35.47522	35.58617	14.923512	12.890706	13.673837
EVM0008655	501.852753	479.604614	538.490784	413.450958	382.093536	441.975983
EVM0003380	170.97139	170.868683	170.556656	130.700104	109.256622	129.316635
EVM0003381	3.881607	2.267808	3.2146	2.503824	0.689649	1.364944
EVM0002039	10.557778	7.908782	10.864483	5.829991	5.669385	5.792722
EVM0002038	5.164758	6.134164	4.013352	7.902892	7.079338	8.445759
EVM0002034	4.795679	4.763083	4.922934	8.26788	7.979514	7.421875
EVM0002032	138.420685	141.924927	131.398193	19.679768	15.954373	17.708786
EVM0002031	2.979537	4.004523	3.766264	2.001545	1.887532	1.794809
EVM0005388	23.495497	22.337662	21.974834	57.804417	58.307468	54.700123
EVM0000835	9.193948	9.311198	9.482075	1.540398	1.580518	2.182615
EVM0000834	38.189579	34.124611	30.910677	25.204582	24.74721	26.134878
EVM0005381	3.280038	4.041669	3.422544	2.929807	2.635209	2.616015
EVM0005386	216.733688	198.429672	230.03923	135.977737	128.53241	131.193314
EVM0005387	1.804032	1.089404	1.939029	3.929094	3.599037	4.577503
EVM0003928	24.271008	21.077669	22.301836	3.966227	4.311656	4.58226
EVM0003929	110.452148	109.738869	123.926758	102.436089	108.413628	102.126312
EVM0003922	1.654886	2.179228	1.810834	0.329106	0.297174	0.463109
EVM0003920	246.081161	233.940872	238.736923	156.841843	150.971756	159.830765
EVM0003921	90.924019	87.151566	90.965714	146.662643	162.292267	153.557587
EVM0003926	35.558186	34.90131	34.032368	50.305828	52.508339	52.128773
EVM0003924	2.553666	1.205238	1.897009	0.933705	1.263016	0.98052
EVM0007233	16.529772	17.858475	15.717097	32.173531	29.740189	31.272219
EVM0007230	136.894684	137.924179	146.870346	81.717804	94.615959	83.699524
EVM0007231	18.743252	17.501823	16.438459	27.330641	26.085638	28.878571
EVM0007237	4.404233	4.464222	4.906818	13.075765	11.040567	10.93769
EVM0007234	1.39853	2.293889	1.368761	4.942343	4.206347	3.380058
EVM0007235	323.147766	332.15509	334.580383	277.834656	286.258118	266.653259
EVM0000862	66.756348	70.030037	67.19519	46.596527	46.228783	51.732697
EVM0000711	492.839142	529.679626	513.510864	201.374207	237.362732	242.107162
EVM0000712	11.915184	12.638381	9.703141	8.43174	7.493127	8.145505
EVM0000867	66.852295	69.268089	67.769142	85.371078	87.420418	91.304733
EVM0000864	10.811508	9.881952	12.280426	4.595502	3.681563	4.372945
EVM0000718	58.08667	54.406105	57.623688	50.732197	49.14994	51.738251
EVM0000719	98.534927	97.16452	94.439903	181.554398	188.535172	179.596222
EVM0000868	85.333122	92.059639	88.530106	123.754402	117.340729	115.453972
EVM0000869	17.501667	17.072403	14.859931	22.585842	24.800344	23.151058
EVM0005569	47.436295	57.75346	55.780716	13.619872	16.113085	16.506422
EVM0005564	0.754013	0.957691	0.733865	2.726774	2.760002	3.522096
EVM0005565	6.893768	7.314587	6.80868	11.657818	11.789432	11.143228
EVM0005566	25.556232	26.38262	29.363831	43.826473	41.497311	41.285385
EVM0005567	25.109623	26.084305	24.202133	17.597881	19.448515	18.192694
EVM0005561	369.515533	379.933258	356.636658	66.060791	55.164009	71.176636
EVM0005563	4.662165	5.879244	4.44341	1.995077	2.093193	2.545159
EVM0002210	300.402557	292.343719	285.466461	267.886536	262.032501	264.123718
EVM0000587	4.760399	4.600881	4.489359	9.804681	7.065721	7.92042
EVM0004724	41.394268	40.799866	41.328922	77.760574	82.775459	85.751671
EVM0004160	35.28244	36.202614	34.907719	51.795162	51.037682	49.352108
EVM0001407	1095.879272	958.304443	1052.942383	1937.49353	2020.092407	2026.13147
EVM0004164	25.16222	25.023067	28.087116	34.45137	36.868637	35.231853
EVM0004169	27.746277	29.900066	27.867369	23.973141	21.933731	25.754963
EVM0007428	74.483414	64.603882	72.990059	34.040051	29.948967	34.11462
EVM0006838	15.911448	15.559498	15.969063	43.371822	46.378895	37.710316
EVM0006833	43.274071	44.502293	47.052486	96.760864	89.709755	93.324158
EVM0006832	7.790089	7.445254	6.126387	4.767668	4.281064	4.965406
EVM0006837	58.022335	56.448456	54.722233	48.310661	45.96788	46.567234
EVM0006836	13.343503	14.182624	13.106097	11.581778	10.530491	9.686748
EVM0006835	31.226236	30.721638	28.360065	50.186817	43.078011	44.920872
EVM0006834	108.589569	95.514679	92.810593	68.85849	64.791428	64.680031
EVM0001008	32.506104	30.268295	29.908854	17.649357	17.453825	19.223429
EVM0008298	25.674221	25.866459	21.548016	19.518492	22.366796	22.70355
EVM0004570	24.354364	21.981544	22.07785	48.099545	46.879471	43.836002
EVM0004571	3.502815	4.142156	4.074131	10.811363	10.80347	12.919235
EVM0004572	55.66898	55.068386	58.452682	74.774223	74.138374	74.247208
EVM0004574	14.27387	13.730523	10.967486	12.491548	10.809204	11.620433
EVM0004575	146.835114	139.404205	125.382889	88.03495	87.600471	82.570503
EVM0004576	158.147308	142.529648	150.751984	259.509399	233.337418	235.88826
EVM0004577	4.981157	4.489672	5.381272	11.529527	11.163781	10.66721
EVM0003668	35.182774	35.904106	38.700912	53.849064	56.223759	56.258614
EVM0008404	276.676971	273.152161	257.939423	379.445679	388.560822	409.009583
EVM0008405	1.570809	1.177286	1.905868	3.950184	3.164123	3.078775
EVM0008407	1.379467	1.616422	0.940384	9.418365	6.202734	9.303486
EVM0008400	24.915649	23.808411	25.358248	37.078583	42.563194	40.351131
EVM0008401	165.044281	158.762482	170.186142	22.898888	21.9907	20.386375
EVM0008403	34.601395	32.475327	34.140575	33.401657	29.603245	33.165218
EVM0008408	84.529144	69.255562	75.128876	59.872932	52.698448	51.418369
EVM0008409	42.596878	46.404831	45.603577	128.652496	114.657013	122.656754
EVM0003664	66.279266	64.363792	62.366741	100.862404	88.607201	85.757477
EVM0003667	99.864143	104.693672	88.954353	41.873314	43.500175	50.788681
EVM0003666	69.483032	68.650238	63.975075	55.080456	59.415436	57.159184
EVM0003661	10.130726	6.36284	9.609459	6.055516	6.083477	6.345758
EVM0007423	0.830873	0.820773	1.013797	1.81691	1.769083	1.222528
EVM0003663	54.210529	53.995426	50.080517	72.314644	76.919479	72.107643
EVM0003662	12.931177	12.350616	12.547222	10.195586	7.489879	12.221484
EVM0000808	11.360283	10.626246	9.035745	10.417745	8.014686	9.725804
EVM0003711	53.894066	57.132278	54.208622	53.69714	51.304169	53.301796
EVM0003247	20.203474	20.288891	17.685701	17.775366	18.837379	18.145811
EVM0003716	70.645134	69.189247	60.207512	47.429165	42.624622	45.076176
EVM0003719	309.895569	328.419861	321.078278	318.271667	312.342529	311.008759
EVM0003249	4.859603	5.225585	5.003559	8.580639	7.04214	7.393936
EVM0003248	5.692958	5.496416	5.860484	8.775736	7.659608	7.831431
EVM0007001	14.077843	14.428994	15.53694	12.731054	11.540127	12.964749
EVM0007003	4.893278	4.505383	3.466933	12.786559	14.105723	14.108943
EVM0007002	89.353798	90.928726	94.526489	122.56086	129.77182	126.101051
EVM0007005	86.696693	83.009666	105.854118	76.431107	81.005692	74.819191
EVM0007009	34.431286	36.787891	37.896023	85.246574	82.093361	75.523071
EVM0007008	40.362473	41.5354	41.692951	33.714607	32.189781	32.138767
EVM0008040	16.685072	13.332672	13.921472	21.254091	19.499067	21.097725
EVM0008041	5.751901	5.986678	5.312334	8.931479	8.666173	7.788805
EVM0008246	26.506598	26.95738	25.069811	34.762871	34.254242	38.662403
EVM0008247	4.958649	4.316716	4.423076	28.268082	20.680454	26.967783
EVM0008713	12.172212	11.669754	11.896045	8.700744	7.787946	7.975582
EVM0008242	15.188428	15.600106	13.985369	13.211037	13.449178	12.079612
EVM0008716	5.299755	5.631778	6.204455	10.532897	8.693162	7.941019
EVM0008241	3.972496	2.769371	2.077635	10.992488	7.962084	8.713571
EVM0000860	14.992717	13.36545	13.326471	19.470341	19.627104	19.068739
Sphaceloma_arachidis_newGene_228	16.327938	19.096796	21.37376	8.541526	8.723302	7.325688
EVM0005719	5.111016	4.105613	3.688548	10.695145	8.787545	10.513607
EVM0005718	337.40976	341.294281	332.548492	470.225189	459.18634	489.308044
EVM0005713	45.17757	42.607224	42.198177	38.835281	35.613411	35.244736
EVM0005712	22.830778	22.461535	22.60639	21.137484	20.192038	22.232862
EVM0005717	1.114885	0.721775	0.834761	3.143036	1.530395	3.542754
Sphaceloma_arachidis_newGene_227	11.314299	10.268402	12.65801	8.602411	9.831709	9.474434
EVM0005715	23.018421	22.39537	20.465172	17.719366	17.090134	18.662338
EVM0005714	29.368464	27.326584	29.779058	26.727367	25.791992	26.828098
EVM0001878	3.015619	3.277441	2.323566	6.229596	4.910775	5.125523
EVM0001658	22.097105	21.856628	23.753298	39.420788	37.223366	38.105888
EVM0001873	19.105129	15.518628	16.092577	5.382268	4.347719	6.122389
EVM0001876	70.961792	71.540741	71.233353	61.973804	62.176888	64.215294
EVM0001877	22.041346	23.269449	23.002522	30.034237	30.673504	31.267815
EVM0001874	99.826485	94.510887	115.763954	64.727791	59.448612	63.711559
EVM0006068	6.956645	6.263956	8.883757	15.152916	14.956729	12.454973
EVM0006069	10.385897	7.004561	10.099529	4.332087	2.633018	2.609558
EVM0006060	300.161957	313.016235	288.010925	300.524567	314.989258	300.605255
EVM0006061	19.484062	18.437767	22.007946	9.789773	9.417101	11.427901
EVM0006062	119.903717	120.00956	118.645866	169.474365	168.790543	161.362686
EVM0006066	33.975803	32.579609	29.33823	24.766127	23.16148	23.200771
EVM0002837	2.151763	1.885261	2.575408	4.622355	4.435713	4.325513
EVM0002836	145.74144	136.616501	139.9048	116.728638	118.992607	123.337372
EVM0002832	22.948393	22.156195	23.910402	35.185734	32.491528	33.986965
EVM0002831	57.810661	52.196918	50.92942	73.800087	70.859703	72.539909
EVM0002830	7.581174	7.697451	6.47788	2.979271	2.724977	3.375121
EVM0002839	0.53367	0.865909	0.683346	1.627491	2.177216	1.555087
Sphaceloma_arachidis_newGene_922	305.530584	304.888152	326.80362199999996	178.76331	203.32261400000002	175.923018
Sphaceloma_arachidis_newGene_388	0.412607	0.44633100000000003	0.42148399999999997	1.007571	0.816241	1.112903
EVM0008217	274.512115	240.561829	271.650269	48.510674	44.262535	43.398506
EVM0000440	65.856705	58.114059	60.768742	24.73489	22.268362	24.881441
Sphaceloma_arachidis_newGene_655	0.902282	1.025074	0.966458	0.8127409999999999	0.6864199999999999	0.7006079999999999
Sphaceloma_arachidis_newGene_652	3.8685	3.763576	2.723816	1.72303	1.394501	1.540206
EVM0000441	0.683602	0.534363	0.599358	7.284439	5.565723	5.479565
EVM0007273	10.677468	9.869766	8.72097	20.687668	27.771627	25.583799
EVM0007823	37.860641	36.325535	39.194393	16.064377	13.317171	13.064974
EVM0000290	25.282219	24.89867	24.70513	33.33897	30.732765	30.845131
EVM0007821	45.37328	48.777794	51.718422	66.998856	73.322693	69.546455
EVM0000292	53.95557	57.902966	57.863857	27.123831	28.812117	31.582867
EVM0000295	0.98456	1.083788	1.225082	7.357453	5.45275	6.327258
EVM0000294	30.216003	22.8713	23.36517	7.113409	6.671485	7.806018
EVM0000297	32.030949	28.363495	29.407112	42.213219	44.994255	39.953575
EVM0000299	89.258263	81.656158	86.302711	34.146141	36.749592	36.753944
EVM0007828	92.292191	93.965294	93.374008	14.460822	14.931978	16.046824
EVM0000443	2.815235	1.915317	1.995135	5.513598	2.685163	5.880577
Sphaceloma_arachidis_newGene_1023	8.294744999999999	9.551938	8.784431	13.031824	13.911206	12.797899000000001
Sphaceloma_arachidis_newGene_1027	3.407225	3.2290340000000004	3.031702	2.823398	2.811546	3.2132349999999996
Sphaceloma_arachidis_newGene_1024	8.585812	9.033212	7.70071	7.143605	6.048874	6.584701
EVM0006999	1.399678	1.286435	1.742538	4.924276	5.047254	4.688847
EVM0008216	20.112751	21.682064	17.800968	34.356873	30.868195	27.221252
EVM0006994	3.58722	4.439222	4.350281	3.337358	3.262294	3.276
EVM0006996	26.973043	26.642918	30.175411	37.267239	39.028305	40.810699
EVM0006991	11.068624	13.39071	12.118538	21.6999	21.396646	20.154509
EVM0006992	584.626099	491.84668	549.058777	1090.888428	1166.186401	1157.194702
EVM0008452	2.362835	2.217778	1.932887	0.928838	0.834475	0.938227
EVM0006666	6.234834	5.124065	5.313706	1.911825	1.883035	1.800741
EVM0006667	23.554119	23.362368	22.704308	16.079571	13.475539	14.455768
EVM0006664	118.503067	119.699486	122.437134	38.918568	38.020267	41.081921
EVM0006665	34.322296	29.609032	32.083561	46.874447	56.949863	51.991325
EVM0006660	27.884943	22.991472	24.366568	10.044732	8.499289	8.573981
EVM0006661	22.632225	25.496254	27.509768	19.273067	20.195818	18.204998
EVM0006669	23.417706	23.724604	25.857401	7.62983	6.751511	7.46731
EVM0004294	32.890591	35.105728	32.325333	30.406881	28.738827	28.394331
EVM0004297	4.255707	4.426476	5.183059	9.266277	7.85121	7.366199
EVM0004291	284.486725	279.497467	276.196411	230.56456	220.066422	229.737564
EVM0004290	24.311478	21.202589	23.54571	19.999281	21.063002	18.668962
EVM0008099	23.59042	23.083086	24.13784	6.858547	5.802942	5.900853
EVM0003017	0.689613	0.597701	0.628026	1.270772	1.396468	0.995417
EVM0008093	209.561295	237.232468	242.611115	93.667641	95.796837	116.61911
EVM0003013	33.909462	29.400894	34.238232	44.19479	44.456062	46.384819
EVM0008091	26.065559	25.629633	25.68449	40.440014	41.986195	42.770081
EVM0002638	2.423509	2.709769	2.46355	5.541902	5.276593	4.988395
EVM0007462	15.94188	16.951649	17.872511	29.112123	29.377932	31.232641
EVM0002637	69.078011	73.490105	65.764641	63.469425	69.504013	66.277115
EVM0002631	91.584023	91.640427	88.04071	123.322639	125.406769	130.134491
EVM0002630	168.312439	164.606888	184.638397	240.723129	238.174759	247.10527
EVM0002633	72.032089	71.271027	74.751259	31.494993	37.976837	35.737465
EVM0002632	23.680298	25.29081	21.214424	8.203273	6.888071	8.547628
EVM0000300	72.65078	72.461006	74.803032	23.635576	29.178814	26.49822
EVM0006529	66.445442	62.838791	71.878914	65.420761	58.452637	63.065449
EVM0006525	6.393075	4.898437	6.027279	4.967411	3.628108	3.862876
EVM0006527	37.930916	39.736752	40.816124	12.633606	11.141657	12.526041
EVM0006526	262.565643	262.721313	264.952545	224.166534	202.320328	211.492096
EVM0006523	6.47314	8.095991	6.70038	10.385296	11.239507	9.126081
EVM0000306	33.776508	32.675617	33.273464	31.799744	31.356209	29.554266
EVM0007465	12.868764	13.489785	12.322498	21.479828	21.89641	21.242334
EVM0004747	23.231821	25.540049	23.360228	38.894321	37.503597	38.618752
EVM0004746	2.512209	2.703926	2.481318	3.678303	3.715599	3.404079
EVM0004745	0.602464	0.430571	0.448039	1.286508	1.422941	1.213682
EVM0004744	26.616367	28.906313	27.626085	19.444693	19.373165	18.670893
EVM0004743	82.691452	96.83065	104.216499	42.461079	55.664276	45.390495
EVM0004742	49.373833	50.761486	46.741539	90.740799	81.628563	92.286613
EVM0004741	45.340385	48.816376	49.766682	71.368073	67.739723	74.167252
EVM0008897	90.924126	91.546494	85.364166	16.992685	18.045635	17.901848
EVM0008671	2.221043	1.719797	1.930697	3.14227	3.702233	3.890628
EVM0008670	7.184249	9.425352	7.712149	41.608463	28.101673	35.391979
EVM0008893	2.325512	2.277817	2.415837	3.810782	3.502788	3.551789
EVM0008892	27.166882	28.097336	26.866072	27.247723	27.453259	27.426249
EVM0008674	97.033829	82.450768	86.658585	33.975967	29.608088	30.958933
EVM0008898	9.364638	11.900793	10.984433	16.143393	16.413815	15.238322
EVM0006296	12.65486	12.137361	11.521836	6.470153	4.879205	5.353247
EVM0006295	21.743896	20.674366	21.652233	30.490061	30.941938	29.214111
EVM0006293	131.458511	128.425354	126.880966	121.979324	114.520508	119.422173
EVM0006292	7.217652	8.161798	7.906804	12.760192	13.190012	13.086416
EVM0006291	62.745571	63.991497	65.440872	106.522812	109.875443	107.937317
EVM0006290	26.324202	29.214994	30.245729	40.559528	48.502373	44.02528
EVM0006299	5.097326	5.139093	4.227175	7.501998	7.888577	7.039214
EVM0008381	25.32321	23.79425	25.468689	3.628573	3.257015	2.298503
EVM0005360	10.162361	8.734862	9.207254	8.63438	7.92743	8.212233
EVM0005365	6.438033	6.38059	6.711754	9.345124	9.471571	10.504876
EVM0008207	0.519242	0.740048	0.472317	0.151977	0.164011	0.150235
EVM0003909	10.202667	10.318885	10.7528	30.762201	33.92067	32.591473
EVM0003904	24.758856	25.557491	23.59198	16.219687	16.086342	15.701842
EVM0003905	1.805771	1.535368	1.205951	2.851648	2.596154	2.729659
EVM0003906	346.824219	420.510529	353.409637	76.689613	96.194992	95.255981
EVM0003901	10.2713	6.779232	5.828781	21.983578	20.148682	24.246651
EVM0007218	31.472866	29.308659	30.818911	19.297592	16.192587	17.288364
EVM0007219	1453.738281	1330.147217	1465.998657	1038.99231	996.568726	1005.620667
EVM0007214	32.430946	30.400204	31.473721	18.424603	16.602768	17.906914
EVM0007216	9.266406	7.446332	8.020645	13.955296	13.624488	13.788555
EVM0007210	23.136616	20.986343	22.839588	21.662708	18.831223	18.967964
EVM0007211	259.718445	245.531952	227.239838	422.804443	389.48175	394.257477
EVM0007212	8.364892	8.778265	8.92117	14.57795	14.659609	14.833609
EVM0000844	17.250944	18.14113	17.453897	23.928801	25.649067	23.95056
EVM0000845	242.610245	239.750458	237.634277	223.993713	237.842514	223.121414
EVM0000847	31.26919	30.791225	32.442917	47.769276	44.859772	45.946739
EVM0000840	52.983723	55.514725	52.025982	86.992744	93.082214	96.241219
EVM0000841	46.644936	43.05846	47.973324	38.902954	38.569962	38.702221
EVM0000842	28.077101	29.138315	29.404423	20.460295	19.476965	20.848732
EVM0000848	11.153803	10.479801	9.177555	14.566296	14.255667	13.656286
EVM0000849	9.714555	10.034929	10.812999	7.357731	6.419942	7.334219
EVM0005506	21.185495	18.642523	20.983652	39.596798	38.280666	36.753765
EVM0005507	14.268584	15.464308	13.989109	20.851002	24.517178	22.110834
EVM0005504	176.874222	172.554688	185.616516	160.168167	168.057877	166.977142
EVM0005505	2.21593	2.319957	2.51055	4.915584	4.053968	4.913685
EVM0005502	28.036589	25.537426	22.239193	16.845289	16.37093	18.786352
EVM0005503	2.45179	2.320706	2.8347	8.964725	8.773648	7.983274
EVM0002286	3.407091	2.750833	2.837054	4.602171	4.856972	4.825609
EVM0005509	63.94199	67.711922	59.680134	161.136276	135.140503	169.040497
EVM0002998	35.718689	40.877602	38.474438	18.981909	17.717665	18.636827
EVM0001464	173.526077	181.647644	180.067184	271.638428	253.874191	258.116852
EVM0001467	107.002892	117.719978	109.966301	65.425674	84.769676	73.034103
EVM0001461	12.183035	12.55574	12.573462	16.911301	17.65538	15.465521
EVM0004103	59.9888	60.578903	57.604992	82.664482	87.780792	84.90255
EVM0002991	5.81043	7.56877	6.534548	5.44985	3.622001	4.747712
EVM0002992	7.644811	7.539037	7.520594	12.315531	13.021085	12.371056
EVM0002993	36.9543	33.973206	36.255028	69.586632	70.825188	63.524723
EVM0004109	310.653839	277.463837	261.013855	90.494949	104.616631	99.162468
EVM0004108	66.406311	63.69664	69.943954	100.944046	106.386208	103.572289
EVM0002997	84.863907	86.941048	83.267303	80.765938	79.159081	76.48806
EVM0001795	304.866577	320.103943	305.387939	22.794073	26.816412	25.86302
EVM0005624	37.405277	36.28986	37.893162	34.689098	35.888229	36.297035
EVM0000599	11.716898	10.9032	11.491554	18.714827	18.461214	18.372656
EVM0005623	37.69054	38.245358	35.83437	48.576168	49.077644	47.701031
EVM0000594	98.565948	92.33445	117.856239	169.396835	158.814072	152.221725
EVM0000592	16.423162	14.865557	14.162339	14.520771	14.674323	12.931626
EVM0000593	16.082014	16.726522	17.228737	22.767427	22.950758	24.727701
EVM0000590	23.470053	22.288687	20.482635	35.145493	30.079983	30.577869
EVM0005622	42.0079	40.583958	38.143417	56.335739	52.901718	50.564751
EVM0006856	136.974731	134.503586	146.82605	118.041031	116.876358	106.827309
EVM0006853	23.43557	24.649714	24.734749	34.039932	36.609451	31.534592
EVM0006852	8.594357	8.408156	8.388682	14.958372	14.371341	14.36535
EVM0004252	13.707023	14.579206	11.330366	18.309357	18.539215	19.380816
EVM0004625	35.005569	37.957981	38.307068	23.735802	24.286491	23.431894
EVM0001793	6.421405	4.514316	3.745821	1.711485	2.691841	1.858232
EVM0004259	3.441451	4.140058	2.415868	6.308862	5.947856	5.965284
EVM0001792	2.737346	2.561864	1.580255	1.181814	0.242239	0.663732
Sphaceloma_arachidis_newGene_550	3.4485	4.00094	2.588721	1.631309	2.060702	1.97584
EVM0008466	62.033195	62.877781	64.036697	43.488186	41.043537	40.12775
EVM0008467	13.461494	15.60731	15.779731	9.397265	10.323332	10.335883
EVM0008464	106.458824	130.94368	116.338783	51.846066	58.200485	61.812294
EVM0008465	715.426392	618.607544	678.339661	1195.834717	1253.200806	1258.45166
EVM0008462	2.961279	2.888191	3.41261	5.984988	5.932324	7.411785
EVM0008463	398.040314	335.674469	410.799774	1451.478516	1413.475952	1333.735962
EVM0008460	67.727554	57.622158	65.590073	87.841728	94.349541	88.116692
EVM0008461	17.990602	17.155457	15.726492	6.774145	6.908389	6.594112
EVM0007459	2.456165	1.490252	3.028634	1.115337	0.680507	0.72453
EVM0007450	32.920422	30.28726	32.301136	47.477245	43.931206	43.869156
EVM0007451	124.56501	122.03614	118.302818	94.831772	97.040627	86.268845
EVM0007457	782.996216	777.624939	782.790588	211.889618	210.759903	213.793015
EVM0000334	12.389827	12.715704	11.74339	22.140114	24.017126	20.786598
EVM0007455	41.592873	41.596672	37.745659	121.641594	104.191978	114.521446
EVM0005155	5.286658	5.381783	3.930137	1.257426	0.516802	1.095348
EVM0005406	945.461487	896.367249	1011.97821	934.593811	983.25592	950.687744
EVM0005405	5.902207	5.890066	5.867714	14.827249	11.370588	10.797635
EVM0005150	18.658562	19.47867	19.770521	37.434334	38.988625	37.021584
EVM0005153	141.656952	146.002945	147.768143	101.555504	116.386314	116.521881
EVM0001364	35.77153	34.681335	37.683636	26.270596	25.855045	24.766958
EVM0003760	31.576984	31.671057	29.894283	28.352894	25.860241	27.336544
EVM0008288	2.099616	2.541723	1.805307	0.998296	1.031703	0.953798
EVM0008289	3.575879	3.265481	3.364902	11.02469	9.37395	10.31528
EVM0003761	9.154019	10.136628	9.465384	13.870062	12.705771	13.779922
EVM0003733	147.086761	131.971741	132.167206	81.376488	78.967484	90.811172
EVM0008283	145.809189	141.852615	148.808273	103.714195	100.868896	103.547699
EVM0008287	17.576689	14.845356	16.192757	13.173007	12.626373	8.954362
EVM0008284	22.505627	20.725655	24.295704	30.211767	33.281574	35.322254
EVM0003225	490.323608	494.736542	472.072327	345.424652	348.903412	368.462799
EVM0003224	779.427002	918.907654	805.883118	581.219421	698.780334	701.205811
EVM0007029	120.885292	130.194031	137.297195	121.536385	133.879135	117.364113
EVM0003226	9.916554	10.665575	10.913701	19.447845	21.556654	20.205908
EVM0003221	62.923798	59.807827	65.359314	88.982552	88.037209	79.854797
EVM0003220	2843.543701	2494.186035	2640.775146	2414.744629	2320.108643	2527.29834
EVM0003223	6.757137	7.420315	7.190732	10.917026	10.851769	9.778005
EVM0007023	137.050552	137.210541	130.922668	231.203812	202.667191	226.611252
EVM0007027	13.846675	13.387169	14.731244	9.001145	8.663658	10.446481
EVM0007025	21.008999	25.102613	23.955603	18.424517	15.535838	17.392019
EVM0003765	32.630905	32.687893	29.134058	43.346481	44.201134	44.757713
EVM0008907	504.290924	532.200562	507.213196	100.028709	103.886032	113.609169
EVM0003767	463.122681	507.154053	442.416077	7.808926	11.18175	12.590347
EVM0003769	257.365356	257.97644	258.59552	229.007538	255.334732	251.749359
EVM0006195	18.747154	16.668392	15.591625	25.413836	24.644278	23.658648
Sphaceloma_arachidis_newGene_480	1.484564	2.290868	1.983436	5.278519	5.03347	4.670866
EVM0002178	35.328411	33.591984	33.952194	42.407742	45.773651	45.225624
EVM0002179	9.690734	10.738511	9.424747	6.682375	6.235288	6.089368
EVM0002173	93.537918	92.774956	92.900459	43.68388	40.964657	41.338764
EVM0002170	2.496111	2.112078	2.200265	0.868141	1.065654	0.919447
EVM0002171	6.869132	6.552965	6.076358	18.621256	15.630456	16.092846
EVM0002177	18.57089	16.272373	15.042509	36.117706	32.926338	33.429531
EVM0002174	116.905861	102.758171	125.129509	68.638573	89.204514	75.149353
EVM0005779	6.484638	7.420848	7.10142	15.569571	12.659217	15.345411
EVM0005778	23.101213	24.34753	24.821156	35.142975	34.373875	35.067287
EVM0005770	59.604607	55.015678	55.333542	82.109024	73.339775	76.339767
EVM0005773	260.585236	236.126831	222.891235	207.445053	182.369324	216.896469
EVM0001673	7.71138	6.138229	6.957001	6.146864	5.340572	5.69954
EVM0001858	53.099789	54.452076	54.63678	107.61705	120.916122	116.926781
EVM0004827	2.028466	2.364158	2.761015	5.195204	3.738436	4.529278
EVM0004824	42.367867	41.546791	46.219868	55.01421	56.672569	59.416107
EVM0001678	4.167784	4.273417	4.515337	4.138199	3.638838	3.559102
EVM0001855	140.571365	134.556961	146.764664	226.878967	245.169083	254.851898
EVM0001851	350.166595	381.142944	349.494507	163.461716	163.007172	163.716553
EVM0006082	10.879529	11.27706	10.357244	10.763829	10.8204	9.260328
EVM0006081	48.820747	44.068562	50.301418	8.668001	8.590615	8.169165
EVM0006086	5.348239	3.830765	4.704446	8.534265	8.103026	8.336147
EVM0006087	2.710193	2.815558	2.20681	4.936187	4.635266	4.144035
EVM0006085	44.840839	43.983219	50.130836	67.705315	71.389328	70.831345
EVM0006088	14.156141	14.296825	12.508808	30.5368	25.892128	29.523832
EVM0008637	17.470631	17.452341	15.62483	27.434233	24.170683	24.498884
EVM0008636	19.473171	18.557798	17.360662	12.285201	8.400312	9.781258
EVM0005199	62.67725	65.26664	68.534088	43.70142	45.392609	45.89801
EVM0005198	45.010227	44.873787	43.887592	74.66864	72.697708	72.103889
EVM0000100	85.377411	86.421791	94.427284	139.38942	150.883118	149.386185
EVM0000105	33.915466	28.983315	33.378002	44.072681	45.508751	51.506176
EVM0000104	13.989408	16.922037	15.348019	10.468959	10.064193	10.674899
EVM0000107	67.864212	62.596931	80.153259	65.253639	65.872597	69.976204
EVM0008847	41.485405	37.15094	34.851604	10.477747	8.321258	9.533201
EVM0007599	0.408	0.313659	0.633008	1.781491	1.92502	1.233419
EVM0007598	42.60519	41.193623	43.800068	40.894646	43.676216	42.669754
EVM0007593	65.627129	69.933876	69.851418	64.972816	70.242996	64.486214
EVM0007592	9.597854	9.804414	9.265836	15.250076	13.361515	13.724015
EVM0007591	6.365957	6.242484	6.817427	15.392911	14.554725	14.447791
EVM0007590	80.059074	77.272125	77.389137	118.577606	121.214958	121.849373
EVM0007597	276.095001	256.916809	220.906021	134.266449	158.135818	140.102417
Sphaceloma_arachidis_newGene_672	10.415287999999999	14.368805999999998	11.800730000000001	25.869497000000003	23.308896999999998	31.876257
EVM0007844	7.885994	6.294602	7.066777	9.837328	10.745214	11.054534
EVM0007847	80.103836	77.917076	89.761513	110.432335	114.557861	105.273102
EVM0007841	500.018066	479.874725	517.286133	654.573853	623.11261	629.811157
EVM0007843	6.848835	5.765527	5.033495	10.987427	9.426796	11.345158
EVM0006648	0.9181	1.072477	0.819178	3.814347	3.110855	3.156404
EVM0006649	50.990856	46.136841	50.381477	42.684765	42.577641	42.34956
EVM0006640	11.854768	10.457832	11.45015	17.147663	19.39024	17.862991
EVM0006641	13.444486	13.99721	12.258074	3.614851	3.042391	3.611656
EVM0006642	65.622803	67.744286	70.564209	89.403145	96.583099	93.260429
EVM0006644	20.330452	19.572439	18.549112	2.246605	2.831311	3.300606
EVM0006645	33.107529	33.173023	34.387897	27.348488	29.564775	29.584105
EVM0006646	64.715538	63.224983	66.199097	53.971661	52.027584	50.991394
EVM0006647	1.897249	2.163559	1.851597	1.132604	1.050105	1.14825
EVM0008071	21.512411	27.278805	33.273376	16.204861	12.973522	11.453809
EVM0003031	36.609211	33.340473	36.873096	31.580065	33.837337	33.748688
EVM0003032	17.374031	18.625103	19.95104	26.151995	25.714811	27.817562
EVM0008072	12.98982	7.923007	12.333607	2.541074	2.396841	3.106486
EVM0008075	51.480373	51.733772	48.899059	68.412048	69.688484	67.51223
EVM0003035	11.589111	10.07435	10.358181	15.476602	14.7104	15.663337
EVM0008076	20.801949	19.193218	20.999605	30.306263	29.310585	31.369566
EVM0003038	43.205803	46.677521	48.779179	41.809856	45.370239	42.53735
EVM0002616	8.607375	7.248755	8.516315	11.145696	11.293151	11.646498
EVM0002343	15.513343	17.362242	15.582364	15.880524	14.649035	15.536507
EVM0002342	26.515282	28.717468	27.614557	47.586979	48.467075	48.648529
EVM0002612	11.88076	10.371875	10.384917	21.188814	18.504087	18.906202
EVM0002618	131.119583	139.369843	138.926712	124.398216	129.265884	130.792206
EVM0006505	114.638824	105.398102	115.965561	38.315746	34.525616	37.491917
EVM0006504	88.8395	85.637245	80.235634	7.107596	6.615074	7.646547
EVM0006503	1.490281	1.473905	1.432065	3.268947	3.945063	4.167089
EVM0006501	1970.125366	2151.908936	2073.172852	1243.539673	1222.720825	1328.450439
EVM0008615	4.586639	6.035761	5.209393	9.614417	9.405376	9.117128
EVM0008611	3.850147	3.86319	3.844877	6.449587	6.116275	6.032143
EVM0008612	88.246925	86.224358	86.065811	81.841583	78.534447	81.904617
EVM0008618	19.942562	17.582243	18.28504	7.820864	7.211228	6.731974
EVM0001879	6.197402	6.663461	5.744701	4.868028	5.908003	5.898994
EVM0007959	55.460876	55.513702	51.147804	85.188126	79.273064	85.30674
EVM0007958	7.186941	6.472946	6.713232	9.149245	9.378669	11.455288
EVM0007560	7.16132	7.28879	6.374677	6.131207	5.988792	5.341641
EVM0000466	42.312447	47.151562	42.657173	27.005316	27.466364	27.431149
EVM0003699	30.229086	30.752676	28.563044	50.25816	61.825523	60.042835
EVM0003695	66.106056	61.914154	65.722572	96.155716	103.460846	105.92337
EVM0003696	172.921539	184.142715	170.831818	19.124716	18.133768	19.814051
EVM0003697	35.948238	35.480164	34.855911	45.592598	48.43111	49.042431
EVM0003690	4.966324	5.710784	5.632813	9.249029	8.781679	9.017146
EVM0003692	0.865314	1.034	0.672443	1.66737	1.454091	1.456046
EVM0003693	60.760017	69.355576	68.01413	86.906212	95.326965	94.355667
EVM0007953	2.323913	1.390465	1.78036	0.971853	1.234604	0.863307
EVM0007952	40.412258	40.437	40.550213	56.333389	55.673744	55.06432
EVM0007951	10.85699	9.426698	10.78934	3.924134	3.919925	3.319417
EVM0000670	6.334383	5.951531	5.544533	10.927048	9.563729	10.04911
EVM0007567	46.756649	46.949997	44.866695	72.273346	55.113552	70.290245
EVM0007564	1.567976	1.374644	1.381075	2.155166	2.173274	2.025583
EVM0005696	273.199677	261.330841	264.746948	84.499138	73.037315	71.655685
EVM0005697	417.960236	388.75293	421.069855	1165.105835	1127.370483	1106.742676
EVM0005346	490.563995	403.628021	557.64624	226.323151	253.207489	244.861282
EVM0005347	109.047813	103.411911	106.195786	42.030518	41.723904	44.630558
EVM0005690	41.600487	41.190216	42.467731	77.156761	79.840919	78.689796
EVM0005343	249.444031	235.076019	268.837128	343.32486	338.977905	338.239136
EVM0005349	11.864714	9.75354	10.77252	19.167095	15.127294	18.063255
EVM0003966	12.99836	13.863912	16.249365	4.818781	5.554524	4.517237
EVM0003967	120.048828	121.82299	112.756599	74.347969	76.101639	78.754982
EVM0003964	27.397825	27.296701	26.496601	34.234486	36.770626	37.844273
EVM0003965	24.471704	24.492449	24.129578	44.598862	44.687119	45.898827
EVM0003962	61.488403	63.824837	62.375137	37.525372	36.841785	36.288906
EVM0003961	1.409721	1.304075	1.83811	1.102558	1.113518	0.999167
EVM0003968	98.698723	107.820854	113.072304	48.254955	51.682343	50.18618
EVM0007275	4.132617	4.105731	4.597103	11.970834	11.4231	11.667122
EVM0007788	248.483383	262.195923	269.336334	397.943329	411.686035	409.786133
EVM0007270	15.198914	13.717356	13.537372	23.126945	22.762327	23.739531
EVM0007271	15.877007	17.956385	15.53358	149.407852	98.308228	119.961998
EVM0007278	5.158821	4.63849	4.759252	2.426366	1.729912	2.736086
EVM0005529	39.94698	38.01746	36.845005	24.528572	24.561882	25.444927
EVM0005520	2.373331	1.823337	2.82975	8.600672	9.904093	6.357435
EVM0005521	25.370705	22.800533	22.205828	20.224337	18.96648	20.344212
EVM0005524	8.181985	8.938726	8.971869	7.705286	7.638299	7.08927
EVM0005526	10.829423	9.236553	10.311573	7.117554	7.113775	8.615316
EVM0005527	198.067337	172.638031	179.939972	67.639229	63.5821	57.927971
EVM0001674	55.511452	60.040169	52.272255	83.973778	78.522957	84.803589
EVM0007569	20.451677	20.94805	22.553011	30.693283	29.979784	29.049118
EVM0001277	29.549623	26.272289	24.420019	44.547321	40.970688	48.848255
EVM0001998	40.397957	32.541687	30.627895	16.09276	17.004871	17.228489
EVM0001995	67.598038	61.338047	62.649578	64.332848	58.929241	52.657001
EVM0001994	1783.224854	1604.813477	1707.015869	1264.07251	1251.140747	1224.074951
EVM0001996	39.356556	40.441799	42.670773	66.56041	66.391464	62.549339
EVM0001990	23.265703	23.701078	20.434824	19.247103	20.010973	18.911982
EVM0001676	9.828262	10.839147	11.585887	2.647124	2.739392	2.723734
EVM0001195	1911.817871	1700.529175	1887.366211	395.481781	440.898499	487.921875
EVM0001196	58.325012	56.021454	72.308037	54.867107	50.887512	64.311378
EVM0001191	17.612411	18.328442	17.601423	13.381832	13.141327	13.641094
EVM0001190	224.659531	226.503601	248.994003	91.364311	83.514938	100.167274
EVM0001193	11.700699	10.957374	11.41603	17.237297	16.933491	15.952203
EVM0002410	22.67149	23.835506	20.382433	30.941956	30.648212	31.147406
EVM0001199	53.720028	55.903576	54.148834	35.002388	36.745861	36.093376
EVM0001198	37.951145	34.164154	33.873249	14.446293	13.98307	16.678465
EVM0002412	25.817341	26.416895	25.433161	18.018852	18.53434	19.057606
EVM0000824	84.389717	85.227867	78.679512	108.992943	103.369591	108.673309
EVM0000825	18.259125	17.682224	18.333715	12.288819	11.810566	13.203846
EVM0000822	9.730121	9.764242	9.386119	16.070694	14.993036	14.372348
EVM0002416	51.412685	50.128761	56.579624	48.792603	52.243011	55.360313
EVM0001339	6.844039	7.199811	5.794965	14.998683	15.013564	14.347593
EVM0001338	308.623016	321.415955	364.81781	103.107819	95.649651	82.190887
EVM0004129	105.399498	110.938629	105.372299	45.974567	52.224834	51.051476
EVM0004128	47.805012	47.105469	47.761097	63.967697	66.410187	62.99099
EVM0001445	83.870697	80.277824	79.205368	67.816521	69.317352	65.926033
EVM0001335	3892.060303	4195.019043	3641.909424	87.980545	132.926239	139.141724
EVM0001442	6.394121	8.902857	7.676064	2.762597	2.938069	2.795942
EVM0004121	13.757221	13.322798	13.549624	18.710886	19.271479	17.569239
EVM0002972	54.721317	59.41692	63.148849	76.799179	79.136147	75.043976
EVM0002973	18.763762	18.874941	21.064798	15.869502	14.770073	13.220259
EVM0002970	38.034233	39.019958	38.16486	55.449051	59.172878	59.102371
EVM0002976	45.612095	43.971642	38.253345	31.958597	31.420765	32.874535
EVM0002977	3264.931885	3150.509277	2987.77124	2317.676758	2183.272949	2310.459473
EVM0002974	2.722122	2.892848	2.346783	6.089165	5.93775	5.16918
EVM0002979	1.486904	1.708633	1.176292	6.400919	6.219142	4.627817
EVM0003945	402.516571	409.162689	407.65979	834.739563	828.907349	838.545288
Sphaceloma_arachidis_newGene_884	1.121154	1.135692	1.114416	0.0	0.152925	0.091074
Sphaceloma_arachidis_newGene_883	1.969374	1.366758	1.625323	0.34146	0.677528	0.524766
EVM0003947	69.822456	67.798073	68.263451	144.589722	143.219528	146.534546
EVM0006877	27.511469	29.077616	28.194344	39.968143	42.53043	40.78577
EVM0006875	1652.493042	1629.568237	1764.877808	1033.00415	1002.511963	990.801941
EVM0006873	15.707548	16.63855	14.651736	10.899595	9.151112	11.20927
EVM0006870	36.494473	33.154217	33.455467	24.592176	22.992432	22.306007
EVM0006879	46.420273	46.731148	43.811443	43.918175	45.524864	41.744366
EVM0006878	7.423587	8.774379	6.313986	11.869628	11.792968	11.328547
EVM0004105	2.833017	2.692675	2.673727	13.10452	11.855553	10.802759
Sphaceloma_arachidis_newGene_1185	11.975963	13.910350999999999	14.657886	9.220483	12.931063	9.58361
Sphaceloma_arachidis_newGene_1187	2.210274	2.035801	2.254181	4.793095	4.025982	3.758922
Sphaceloma_arachidis_newGene_1183	1.838055	2.43116	2.093424	1.321726	1.383767	1.090798
Sphaceloma_arachidis_newGene_1189	5.897603999999999	6.126443	6.036023	6.752004999999999	4.904982	4.964383
EVM0008440	9.354779	8.913773	9.410653	7.307626	6.833881	7.684102
EVM0008442	23.309143	25.96604	26.364758	14.269112	14.805109	12.704689
EVM0008443	7.963004	8.546234	8.154765	10.977238	11.139842	11.802543
EVM0008444	100.43087	92.25943	92.074135	41.061234	34.880123	38.37439
EVM0008445	38.142391	39.038036	39.653347	50.729927	52.253765	49.832077
EVM0008447	0.788984	0.57194	0.401948	1.412399	1.336406	1.181417
EVM0008448	1551.251099	1473.676392	1568.265503	1065.034424	1039.066284	1062.219971
EVM0008449	37.595425	39.233521	32.230968	28.634905	23.966866	26.923594
EVM0000318	652.756348	594.457031	620.340637	1157.94812	1185.702393	1212.064331
EVM0007474	24.000395	24.248436	24.644793	35.658451	34.208263	34.89526
EVM0000317	5.839622	6.246866	5.564923	10.863274	9.693857	9.361139
EVM0000310	0.483547	0.339902	0.598936	1.421656	1.200965	0.962054
EVM0000312	19.099413	18.891817	18.85441	25.39197	25.416084	24.144899
EVM0007473	41.776627	37.879707	38.86668	41.257874	37.493481	38.363457
EVM0000457	19.254805	19.280016	18.839357	26.097252	26.038969	24.354208
EVM0000900	397.327759	378.691742	412.914703	73.484505	67.278259	76.818558
EVM0000455	147.805557	139.004837	147.245178	240.354935	233.499054	242.259827
EVM0000902	90.062874	101.678261	98.846825	155.890839	148.240555	154.345383
EVM0000453	615.997314	613.441101	635.688599	179.416748	183.62056	160.404572
EVM0000450	19.894199	21.106676	19.260576	10.248139	8.150644	11.59842
EVM0004531	260.003082	263.542206	268.887878	488.616608	523.908142	476.543915
EVM0008378	73.339996	74.124435	75.749855	125.738754	138.507477	133.264008
EVM0008379	61.765297	55.086891	62.176147	116.246361	119.022034	118.044884
EVM0004104	304.50766	281.994141	350.332642	172.718018	126.362282	111.476318
EVM0009063	21.320658	25.323544	25.70274	43.320602	48.006725	42.504543
EVM0009062	25.437399	22.356928	25.548779	45.896282	41.007538	45.311249
EVM0009065	30.218349	27.230579	28.115755	36.101227	37.800823	39.407337
EVM0009064	88.697815	87.937775	79.575172	128.351013	135.344528	126.587509
EVM0008912	30.114216	29.759945	23.471384	22.20092	20.898903	22.538769
EVM0008913	9.987568	11.04143	8.281415	8.205611	7.045392	8.239938
EVM0008910	60.745213	65.680534	59.184486	117.251846	99.871254	108.932205
EVM0003759	9.422537	9.867278	8.752658	14.233489	12.886289	13.004519
EVM0003758	108.644012	112.434959	115.522308	68.733688	80.63916	71.966438
EVM0003209	23.522991	19.764025	19.768093	88.699982	79.128159	79.672104
EVM0003208	26.44124	24.0373	25.99873	33.471107	34.92522	34.748207
EVM0003207	70.857742	70.55394	71.624077	52.479031	50.859367	51.524235
EVM0003754	154.312714	165.378464	166.155518	133.755676	141.757233	134.789139
EVM0003757	32.975159	31.628597	29.811489	169.972198	165.06514	178.99913
EVM0003756	32.596687	31.854971	31.771042	30.55521	25.01368	28.169903
EVM0003751	28.062159	29.981201	31.981026	24.191042	23.082525	23.200632
EVM0003750	69.421577	69.693909	74.783974	65.276245	71.698784	63.036491
EVM0003200	81.789719	89.453049	88.683434	127.609154	119.115051	123.981537
EVM0007049	6.71685	6.312729	6.262611	3.702953	2.605286	3.9559
EVM0007048	5.010856	4.84573	3.752119	11.493631	10.282954	10.604721
EVM0007046	14.297068	10.795521	10.885446	6.986233	5.121162	6.202431
EVM0007041	5.398605	5.405203	4.957024	7.642966	8.051278	7.794389
EVM0007040	56.976383	55.072041	66.471527	57.864765	59.030785	56.794666
EVM0007043	3.097296	1.984482	2.570909	0.741762	0.71197	0.904875
EVM0007042	57.751862	67.868568	71.334396	49.258385	57.144157	54.622517
EVM0004462	138.901672	142.569199	131.524994	15.870824	13.279055	17.766155
EVM0004463	25.631445	25.033182	24.219563	33.056156	32.03693	33.069645
EVM0004460	171.088043	174.583405	162.053986	119.427246	121.532883	129.386856
EVM0004466	2.481909	2.630965	2.61218	2.519218	1.954162	1.871281
EVM0004467	1.806258	2.05643	1.919573	3.632499	4.305161	4.284077
EVM0002402	25.563145	23.689997	18.144171	7.439388	6.612146	8.67031
EVM0002400	21.878946	22.505146	20.203493	38.735584	40.146538	39.014736
EVM0002401	141.180084	125.382172	127.032562	54.053722	51.884327	50.937962
EVM0002158	5.232748	5.690539	5.137851	4.97866	4.345627	5.021153
EVM0002159	12.555302	11.848371	12.089295	22.110548	21.40999	21.497116
EVM0002404	201.612976	175.798096	208.516144	82.562698	99.43911	84.925705
EVM0002405	7.441996	6.979113	6.270794	10.960824	11.999657	11.070464
EVM0002154	72.037285	76.749474	75.627586	22.010973	20.364403	20.357815
EVM0002156	9.352844	8.796363	9.008019	13.834743	12.997127	13.705037
EVM0002150	154.048813	142.561172	147.790512	206.617462	198.290024	195.004242
EVM0002152	156.102844	153.756012	160.724686	89.224709	96.816803	97.740479
EVM0006312	28.089737	29.111906	30.131792	27.341454	22.615761	24.489023
EVM0006313	9.916072	10.59597	9.531712	17.068655	16.958115	17.610657
EVM0006310	2.257842	2.093008	1.763596	5.76946	5.451033	4.949351
EVM0006311	42.86652	46.933907	44.012993	31.338013	34.93631	33.342979
EVM0006314	23.026978	24.78763	25.712229	36.3181	30.064388	35.717766
EVM0006319	3.582444	2.891196	2.863182	1.451057	1.564811	1.349211
EVM0005755	78.492424	85.147919	87.819283	107.978683	109.437927	110.381866
EVM0005754	232.901947	215.346497	217.926178	84.898972	81.215729	87.771721
EVM0005759	5.654165	5.039593	5.543736	3.55913	2.990096	2.814917
EVM0005758	63.884071	58.402084	61.033672	28.460075	28.580137	31.401724
EVM0004806	18.384548	17.505301	16.126814	30.159929	31.758755	32.638279
EVM0004800	55.400234	51.407917	50.11174	44.018364	49.145435	48.851692
EVM0001830	80.570595	67.291275	67.018387	60.102974	52.162628	52.343811
EVM0004803	44.841988	42.573418	39.701958	38.127747	31.825506	36.831917
EVM0004808	232.31395	219.449539	209.275848	75.264336	78.046974	78.884521
EVM0008281	2.080515	2.271327	1.814533	3.561105	3.830317	3.491848
EVM0007194	2.423329	2.159809	2.663181	1.004489	1.224528	1.377729
EVM0007461	13.948443	13.640138	15.945832	13.528967	13.419092	12.325295
EVM0000128	20.245729	19.043911	19.018679	15.653869	17.862207	16.321436
EVM0000123	4.392859	4.45048	4.553655	11.779184	14.552073	13.810064
EVM0000121	197.784744	201.828751	203.143417	320.455719	277.04953	302.163086
EVM0000127	26.676859	27.070303	24.876554	38.980312	35.696472	33.722729
EVM0000126	12.251429	15.723814	15.819318	9.164001	7.861455	9.585875
EVM0000124	161.078705	156.561096	156.357224	237.203278	258.051575	256.767395
Sphaceloma_arachidis_newGene_475	0.887385	1.119184	0.749531	0.542491	0.481641	0.514909
Sphaceloma_arachidis_newGene_470	14.480304	16.275574	12.521115	4.146695	3.116322	3.926816
Sphaceloma_arachidis_newGene_473	2.141648	2.733065	3.119587	5.433854999999999	1.928954	4.179187
EVM0000639	16.469299	17.630444	17.262423	23.307152	22.787724	22.920786
EVM0007867	6.12923	5.663417	5.174218	9.046515	9.173915	8.48081
EVM0007866	148.428589	143.059158	169.982773	112.080109	111.925674	114.539307
EVM0007863	7.702747	7.556069	8.241525	5.864312	5.302792	5.152542
EVM0000659	74.011444	73.846413	75.425789	63.396076	63.110733	60.191292
EVM0001509	22.751629	21.914616	23.901342	15.30291	15.224257	14.091805
EVM0007464	17.578203	19.43631	19.229431	40.772778	38.235657	42.471111
EVM0004023	1.353855	1.185068	0.99036	3.108761	2.424534	3.383127
EVM0008894	207.667984	230.095367	218.34668	398.596558	356.173462	384.312531
EVM0001500	21.944212	19.274637	24.452133	12.64697	10.991599	12.504747
EVM0001501	27.783821	26.737652	27.797909	23.876463	24.809525	25.294973
EVM0001506	50.432713	50.99976	52.389313	48.541016	47.58984	43.776207
EVM0004027	3.949976	3.382101	3.016885	21.031923	14.319491	22.276266
EVM0004024	0.480548	0.584789	0.599677	1.196212	0.904298	0.935933
EVM0004251	2.883796	2.572484	2.93892	5.146728	5.512956	4.787926
EVM0004250	49.058784	47.941902	48.235249	34.142616	33.605072	33.661964
EVM0004253	23.810955	20.84716	22.306753	18.558916	16.891256	16.805006
EVM0008058	50.496819	46.774418	43.713829	44.483334	38.930962	41.159317
EVM0004255	40.942593	47.928818	46.680843	30.128483	28.636139	29.828119
EVM0004254	54.9557	56.637142	56.817829	73.917824	73.463608	78.739037
EVM0004257	40.294632	33.598854	36.33593	12.204019	9.329913	11.207524
EVM0008053	3.407446	3.245103	3.09057	6.691837	6.059296	6.049525
EVM0008055	0.848183	1.804143	1.320217	3.957808	4.22937	4.465783
EVM0008054	12.981896	14.119708	14.907888	28.705408	30.306808	30.907099
EVM0008086	5.141711	5.471754	4.197437	2.797084	2.672065	2.905977
EVM0008586	29.418747	25.546024	26.115885	20.463251	20.607853	19.659643
EVM0008580	102.34391	114.220726	104.438248	63.486263	68.480896	65.975098
EVM0008583	83.289253	80.178955	87.290009	134.081009	140.315948	130.930969
EVM0008582	196.227859	188.125977	186.68335	107.208061	56.587921	123.201134
EVM0008589	19.534513	19.207146	17.399992	15.676297	15.568504	13.546792
EVM0004783	3.67635	4.750511	4.929306	7.614032	6.617086	5.901476
EVM0004782	287.176849	309.77948	304.341919	228.285721	221.685242	224.447113
EVM0004780	1.340863	1.199344	0.911674	2.979113	2.924116	2.779723
EVM0004785	65.906075	75.418991	73.855225	67.64151	71.536377	68.605782
EVM0008639	14.782899	12.221872	15.672041	18.969381	21.056076	20.298941
EVM0008638	44.606991	47.666077	46.64933	47.601433	46.697704	46.002373
EVM0008634	15.852133	13.548463	14.720485	82.048996	53.711987	98.063713
EVM0008632	58.312687	54.34124	52.772537	36.645214	37.768539	37.813919
EVM0008631	86.169182	82.054886	95.587654	42.559017	46.495686	40.73774
EVM0006128	46.523472	50.553429	48.234776	40.652241	36.151337	42.640812
EVM0007786	35.963032	29.654112	29.468306	28.408838	22.278925	20.559752
EVM0007787	76.405434	79.335495	82.393112	59.696636	55.706894	52.980663
EVM0002368	19.772627	19.186142	16.649961	11.621008	11.207215	10.250388
EVM0007782	984.475403	870.712341	914.621277	1639.680664	1742.075806	1763.912964
EVM0007780	18.710215	20.12512	15.539076	31.417059	26.131905	28.620808
EVM0007781	11.060793	11.792615	13.700126	9.781232	8.417489	8.839208
EVM0002363	117.716522	117.456017	112.829987	187.553299	160.567825	160.803741
EVM0002362	21.92264	20.133198	21.527845	31.473869	30.221134	31.3447
EVM0002361	5.204052	3.994495	4.961248	8.782598	8.303213	8.747707
EVM0002360	147.620483	142.962616	150.43158	113.238541	103.919472	109.817787
EVM0002364	238.846405	250.664368	239.426529	325.582611	312.354126	315.177734
EVM0005328	8.19146	5.854012	4.643207	2.23665	1.824097	2.140627
EVM0005326	95.211617	97.597015	96.08284	158.457306	150.50618	154.801834
EVM0005327	35.380898	36.091595	35.550606	23.408737	18.881573	22.035994
EVM0005325	83.350952	77.414803	79.067657	103.286133	113.108055	111.973442
EVM0005322	43.900555	42.987648	43.594883	42.14986	33.432041	34.174801
EVM0005323	8.851049	10.278713	9.176294	17.124083	16.171173	14.545043
EVM0005321	32.30648	30.853916	32.378166	43.502174	42.839817	43.508488
EVM0003948	1145.015869	1256.821045	1208.969116	318.919403	401.534088	427.236664
EVM0003949	26.642275	24.408039	22.49898	39.232742	37.547245	39.817253
EVM0003418	200.796555	205.43364	213.719391	374.024536	405.865021	390.759094
EVM0003412	16.397108	21.049694	20.177422	16.355761	14.735865	13.463223
EVM0003941	4.842234	5.313041	5.381406	4.662828	4.032723	4.380904
EVM0003410	17.066662	14.925439	19.295845	11.92006	11.033086	11.595365
EVM0003411	19.56567	17.828053	19.594786	27.964037	29.758783	29.190504
EVM0003944	259.059143	253.763947	249.805496	210.442444	215.064407	218.549866
EVM0003414	176.814774	178.677368	174.445389	131.431763	127.032883	125.380707
EVM0003415	462.901459	447.828827	451.743683	65.849075	56.637943	66.069313
EVM0007258	6.495357	6.526323	6.03896	17.310709	15.90585	14.296828
EVM0007250	36.708862	38.270977	36.919666	35.486351	36.768105	38.112007
EVM0007251	210.597748	205.286011	213.017944	172.84343	175.716812	176.3311
EVM0007252	58.361675	52.359367	49.75222	27.313147	25.958498	27.088623
EVM0007254	29.346527	24.763649	27.212193	39.332489	36.332649	37.192417
EVM0007255	4.677698	5.414518	4.379615	0.710081	0.784949	0.751283
EVM0007257	2.93818	2.812914	3.494375	1.858624	1.776457	1.749862
EVM0002098	72.929878	72.748894	62.96624	50.855232	49.259689	58.498867
EVM0002091	52.468552	54.197289	54.506721	52.425236	51.409512	48.269215
EVM0002090	46.057823	42.113762	40.750801	28.900932	30.753981	26.643082
EVM0002092	7.931765	7.948647	7.610486	12.314318	11.870326	11.118104
EVM0007927	36.233124	33.335037	33.311676	12.755999	12.040833	12.378839
EVM0000801	7.428012	7.595034	7.840246	10.59906	10.199124	10.274837
EVM0000803	16.276373	17.02619	16.157621	27.337425	24.647997	25.012306
EVM0000804	7.733788	7.02112	8.7561	5.805179	5.82942	4.297483
EVM0000807	21.737583	23.994297	21.830929	38.983131	41.200314	39.824074
EVM0006121	64.395432	62.735626	60.804768	114.101181	113.730415	109.358055
EVM0006123	84.733582	83.340973	85.995918	106.929329	106.720558	106.633522
EVM0006122	6.749255	8.401919	6.399793	11.978045	11.129661	9.77936
EVM0006127	56.505318	36.94759	50.744423	20.90416	13.81346	15.828174
EVM0006126	48.790123	50.099983	53.90683	44.252697	45.346436	43.84206
EVM0001312	439.13736	401.789276	422.026062	44.600231	43.34407	48.905369
EVM0001311	50.116608	46.278084	55.409962	64.782394	69.575562	66.208694
EVM0001310	9.986436	9.943192	10.840688	18.534172	21.929562	20.713802
EVM0001317	40.495834	38.395069	39.636009	51.014767	50.986176	51.198124
EVM0001316	19.878448	19.873045	19.30921	26.029905	25.791843	26.063448
EVM0001314	16.488285	14.271034	19.352287	2.656452	1.751377	2.168343
EVM0001318	4.131279	4.587492	3.710905	5.886676	6.22568	6.425207
EVM0002954	10.497293	11.582787	9.921829	9.976258	8.803243	9.058186
EVM0002955	13.053062	19.560635	15.531104	7.576229	6.38757	6.976199
EVM0002957	102.712578	103.669449	106.757362	73.766586	67.229347	67.920876
EVM0002950	61.060371	62.585583	57.773266	89.675911	90.322556	87.818932
EVM0002951	284.358002	307.931244	303.077362	139.458694	127.499222	119.162285
EVM0002953	24.458099	24.640047	29.415363	13.240432	14.301859	12.31214
EVM0002959	964.469666	882.561523	948.349243	687.637451	630.577148	665.982239
Sphaceloma_arachidis_newGene_869	6.991896	10.366156	9.515851	2.965509	1.632257	3.050487
Sphaceloma_arachidis_newGene_864	0.37988	0.241424	0.471054	1.61345	1.5143870000000001	1.088786
Sphaceloma_arachidis_newGene_1226	2.960025	3.105517	2.963346	1.751024	1.900576	1.655885
EVM0008383	578.609131	585.666382	576.85498	520.077393	549.080627	543.632935
Sphaceloma_arachidis_newGene_1169	22.986861	27.454238999999998	25.317946000000003	18.675973	19.857996	19.386024000000003
EVM0003651	3.784478	2.695287	3.045856	9.114566	7.207412	7.693789
Sphaceloma_arachidis_newGene_1163	0.951773	0.936584	1.139248	1.981523	2.199162	1.908335
Sphaceloma_arachidis_newGene_1161	10.176724	9.358910000000002	10.281908000000001	9.746766000000001	8.322464	9.162915
Sphaceloma_arachidis_newGene_1166	1.941468	2.4956419999999997	2.0096	3.9659750000000003	3.4672980000000004	3.4752170000000002
EVM0003652	12.694474	12.592896	13.59772	22.751225	24.53783	23.472809
EVM0003653	86.088593	84.103584	91.177155	130.112518	137.150558	138.807449
EVM0002911	2.302916	2.896273	1.745529	5.400353	3.055652	4.49009
EVM0007413	13.367761	12.660353	14.078808	13.646372	12.954763	11.818151
EVM0008388	79.41568	81.016701	80.777313	185.966293	182.840881	179.259415
EVM0009043	46.253639	46.614475	51.15461	67.10479	72.083458	67.895653
EVM0009042	4.766289	5.396564	4.635342	10.216106	9.182333	10.265631
EVM0009041	9.207167	7.132357	9.462812	13.167464	12.921824	11.922089
EVM0009046	9.66154	9.570391	10.268067	8.125905	8.141199	8.4351
EVM0009048	844.011414	781.949341	836.042175	1550.228271	1654.923706	1657.84314
EVM0007725	37.741867	34.033016	37.667149	23.69038	24.348104	23.218632
EVM0008936	22.529261	23.628086	20.719915	21.446173	20.452745	19.966234
EVM0003773	891.117188	863.003967	893.165039	1508.844116	1601.703125	1590.702026
EVM0003772	213.600235	209.223602	214.732788	200.52269	193.982773	190.722046
EVM0008932	15.728915	17.216276	15.712487	14.445849	16.331629	16.134384
EVM0008939	193.756699	193.907166	185.177261	158.537445	170.392715	163.465668
EVM0003779	23.688932	21.275494	27.744955	5.827146	4.948899	6.140076
EVM0003778	10.729361	9.987814	10.014704	26.097683	29.174021	29.734598
EVM0007065	28.638458	30.45985	29.021812	15.997546	14.248624	13.821519
EVM0007064	1.181669	0.908043	1.437885	2.589434	3.375542	2.758555
EVM0007062	3.600864	3.493132	3.330687	6.487967	6.518939	5.504244
EVM0007060	8.450876	8.939123	10.014944	15.085448	15.681481	15.042842
EVM0007069	14.294428	14.461376	12.660328	26.540997	19.182537	27.103634
EVM0007068	45.658123	45.270527	46.234386	58.582653	61.454037	59.422932
EVM0006764	15.811749	15.127398	15.647037	5.66615	5.853886	6.083203
EVM0005183	13.276867	12.879903	12.556712	47.716732	43.801403	47.709099
EVM0008707	224.114273	243.530121	205.178665	117.489609	126.530624	118.272446
Sphaceloma_arachidis_newGene_937	6.269963	5.487236	5.106093	3.590937	3.530787	3.852486
EVM0008254	7.39477	6.7838	7.164246	7.019617	6.715899	6.663399
EVM0004445	75.871315	73.515312	69.225174	67.886681	63.036827	76.533287
EVM0004446	4.664255	4.498462	4.155719	7.286335	6.375737	6.617453
EVM0004447	2.869519	2.910908	2.949078	5.448334	4.716386	4.603585
EVM0004440	661.118591	568.003967	761.677795	386.379608	335.579193	403.688507
EVM0004441	32.620632	35.672882	36.425922	17.468443	13.942574	16.710068
EVM0004442	1306.35376	1305.635254	1438.550659	1881.15686	1802.750732	1791.792358
EVM0004443	13.675637	13.793394	16.322918	26.623453	26.455687	25.497471
EVM0008704	40.663261	40.345444	39.866615	61.749451	59.923714	61.013561
EVM0008703	25.691263	25.945896	24.922779	36.165012	33.583599	32.518475
EVM0002424	12.370971	9.687829	12.021975	3.155533	3.497167	3.679524
EVM0002134	61.830685	61.126564	66.719368	116.697945	113.668343	119.234802
EVM0005181	20.836119	23.532328	18.605434	13.83487	13.665478	12.566807
EVM0002132	30.85108	32.129757	29.413723	11.36293	13.153349	11.833257
EVM0002423	8.946327	8.881249	7.816395	6.357757	5.692598	5.590511
EVM0008700	64.088791	67.56675	65.64753	65.084244	68.653984	65.220436
EVM0002428	66.442566	67.415108	64.551781	48.342793	43.028664	43.073925
EVM0002429	327.530182	310.669037	325.247101	54.772327	49.867477	57.447933
EVM0002138	5.757069	4.880959	6.814609	14.56657	17.129452	13.018811
EVM0002139	1.412588	1.065298	1.557888	7.337273	6.932343	6.852125
EVM0006334	33.441113	29.933598	31.044765	56.202518	49.273964	55.913635
EVM0006335	34.170815	33.339787	33.328594	32.090477	32.208855	31.478264
EVM0006336	25.620094	27.850695	26.895933	38.58815	39.205547	35.558918
EVM0006337	65.529091	74.8853	82.12249	65.840622	54.17659	62.246819
EVM0006331	853.564331	781.809082	794.14563	1478.890869	1462.419556	1544.586914
EVM0006338	1.279294	1.683083	1.529245	4.204772	3.302339	3.894815
EVM0006339	26.952036	27.609787	25.909363	45.174759	44.32719	45.944538
EVM0005186	48.171574	45.8493	46.743195	40.123325	43.266022	40.45969
EVM0008767	26.603245	27.956654	28.997169	82.138222	68.396507	75.476601
EVM0005187	10.76053	10.68965	9.270661	22.260738	22.420183	21.085337
EVM0005184	36.394146	43.012829	40.654308	24.046253	24.043821	24.767807
EVM0001819	3.161788	3.557885	2.998472	1.793916	2.399127	2.229558
EVM0004868	495.022888	430.359833	478.408203	131.958328	122.414574	146.940231
EVM0004869	17.386879	16.899755	15.721074	21.772133	21.29034	21.516396
EVM0001810	17.125669	17.128942	18.450878	39.942059	36.941288	39.880787
EVM0004867	57.614113	57.860153	54.9114	53.283051	51.826736	47.471336
EVM0001812	19.795069	16.77424	18.030947	28.800415	24.097185	23.329269
EVM0004862	3.098467	2.653485	2.914163	11.937031	11.779978	11.761657
EVM0004861	22.795124	20.545734	22.732872	44.873596	45.743214	39.002232
EVM0000149	69.133018	69.095093	73.836273	121.824532	128.559311	127.101143
EVM0000148	27.824524	27.45689	26.276508	43.768368	42.718529	40.135067
EVM0000144	9.22201	9.99159	9.718331	13.820826	13.391514	13.896307
EVM0000147	59.616009	63.338528	59.670139	191.573074	199.72464	197.451431
EVM0000146	188.197906	184.133759	218.480164	319.039215	350.672607	325.583069
EVM0000141	20.752871	19.726547	21.408255	17.981915	16.062569	17.543545
EVM0000142	12.315918	12.138672	11.789651	18.107182	18.020979	16.636992
Sphaceloma_arachidis_newGene_328	1.860622	2.115141	2.105848	1.362231	0.771269	1.219721
Sphaceloma_arachidis_newGene_452	67.398346	83.622124	81.373764	20.000853	13.122981	14.969584
Sphaceloma_arachidis_newGene_326	0.785442	1.073398	0.833061	2.578865	1.934706	2.056061
EVM0007881	14.730843	16.226372	17.007412	21.461325	22.456085	21.472445
EVM0007880	27.837936	25.097967	25.700499	16.646055	12.408015	13.719275
EVM0007885	8.782181	7.045083	7.401743	4.511638	5.077711	5.506027
EVM0007884	34.017258	31.268757	29.993492	91.048737	78.165504	83.953789
EVM0007887	371.28949	390.049103	392.073761	189.718338	216.230362	209.259155
EVM0007889	49.052067	45.917858	48.02462	48.06871	40.728813	48.81477
EVM0007888	120.403694	116.706932	122.205582	161.335876	172.998596	174.834015
EVM0001323	21.259384	23.500568	24.223675	12.577742	11.508599	9.746119
EVM0001768	52.129452	50.628025	51.377117	40.010143	41.375477	41.479465
EVM0001760	211.73407	203.138474	189.275513	372.835022	381.937622	386.700806
EVM0001761	9.991666	10.810828	10.414852	23.12746	23.213722	21.988405
EVM0001766	11.297088	10.191167	10.612126	38.39299	33.75132	36.933788
EVM0001765	60.34111	56.551182	54.039749	15.946753	17.260429	15.370609
EVM0004235	2.234767	2.840216	3.366126	7.473691	6.140604	5.713468
EVM0006932	25.360888	24.286146	27.304306	15.863116	15.096579	14.852038
EVM0006933	1.558438	1.613147	1.322852	3.517589	3.301496	2.8924
EVM0006930	44.652351	42.876804	41.594177	53.091007	56.461361	57.857288
EVM0006931	236.956879	204.791397	222.18663	16.487162	10.968824	16.941303
EVM0006936	5.995908	5.864473	4.422987	31.211243	22.671598	32.963432
EVM0006937	93.895912	97.061913	99.532402	87.642387	92.272003	82.611298
EVM0006934	2.010897	1.965216	1.692706	4.417561	4.628329	3.996962
EVM0006935	210.27919	219.738434	221.25444	205.547714	197.475662	197.941971
EVM0006939	46.415993	55.374046	53.346954	47.785576	46.958336	49.829258
EVM0006684	44.206779	40.925018	41.779091	56.451038	56.746395	60.530186
EVM0006686	7.591476	5.385485	4.279475	4.551381	4.563466	4.201202
EVM0006680	2.451925	2.420071	2.24907	4.352356	4.23912	4.379305
EVM0006683	3.717785	3.588246	4.481864	3.158776	2.528758	2.852539
EVM0004273	15.721106	13.66472	14.771715	27.960577	30.195328	27.901804
EVM0004271	38.542706	42.973133	34.607742	24.362078	22.870359	23.737612
EVM0004270	81.113625	83.954025	79.903458	113.586845	116.423897	117.159019
EVM0008035	17.051186	17.049229	17.01207	24.413864	23.825048	22.85306
EVM0008037	744.754211	741.73584	747.907471	602.858521	734.938232	697.781006
EVM0008036	8.036421	7.878808	7.732284	13.217604	12.602343	11.688337
EVM0008031	998.891479	870.133301	961.753418	1753.135254	1885.528931	1825.667236
EVM0008030	16.099237	15.775239	14.948314	26.018147	22.718658	25.724936
EVM0008032	40.402649	43.423096	41.808617	60.940681	69.877686	62.798615
EVM0000376	17.680468	19.200378	16.822392	55.379444	51.13126	52.392933
EVM0007414	21.779015	21.432823	20.376694	21.121475	19.57719	19.957712
EVM0007410	52.29538	48.529308	45.844112	65.935959	69.035637	71.279739
EVM0000371	40.30991	38.789669	39.726776	55.100983	51.843105	55.226536
EVM0004889	36.959053	34.501244	30.650627	24.947992	28.493998	27.372347
EVM0000378	189.716354	161.268814	159.445023	131.699768	109.622025	125.490845
EVM0007419	3.562886	3.673514	3.215164	5.399325	4.512495	5.1765
EVM0004886	12.995785	14.175942	13.481524	19.260582	19.706987	18.909462
EVM0008916	11.323744	12.350103	9.750829	15.962359	14.713981	15.257338
EVM0005908	7.514272	9.027843	8.61182	12.963914	13.447788	11.20399
EVM0005900	17.080091	17.536108	15.504779	21.794197	24.968504	21.306318
EVM0005901	4.377748	4.030953	5.293312	9.994415	11.253167	9.849595
EVM0005300	262.997559	289.114502	251.16153	495.288391	413.613983	417.060089
EVM0005302	22.845676	21.266205	22.365347	37.801098	38.921509	36.630993
EVM0005303	1.894797	1.670508	1.166096	6.271411	7.218457	7.511568
EVM0005304	26.607403	28.884104	28.779066	44.214218	44.834564	44.41869
EVM0005305	9.634938	8.805877	10.018057	38.145302	40.720291	37.680363
EVM0005306	10.288037	8.530649	9.695339	7.76469	5.361703	6.73066
EVM0005655	28.531532	30.250101	27.170572	26.754126	24.132383	23.141123
EVM0005308	44.256565	38.929344	51.106239	33.75037	29.394421	33.370064
EVM0005659	1.514425	1.68063	1.544127	2.924192	2.731651	3.026929
EVM0008917	57.02425	54.901501	58.58839	26.871321	31.446934	26.261271
EVM0003439	10.689956	9.569001	11.517908	3.339023	3.210759	3.032331
EVM0003436	33.328449	33.562229	32.978172	24.83444	24.762192	23.268385
EVM0003430	47.649193	51.197819	46.331657	82.399673	77.700333	77.389252
EVM0003432	44.876205	43.889942	46.839081	32.044678	30.435068	28.13599
EVM0002293	13.507463	14.479298	14.160249	20.518866	18.09166	19.957458
EVM0008878	13.804696	13.885621	12.977444	7.658068	6.292837	7.581501
EVM0002291	25.237833	22.712702	23.934074	7.016585	7.101148	7.021557
EVM0002290	7.831348	5.34508	6.878859	4.647083	4.346834	4.48878
EVM0002294	13.379969	12.894957	12.977818	10.909523	10.244938	10.627225
EVM0008871	5.904584	7.10004	6.522075	12.375345	11.565929	12.637346
EVM0002528	1228.328613	1248.703491	1397.788696	1790.038818	1885.464722	1815.327515
EVM0008873	4.508054	4.856886	4.517514	10.168799	10.045011	9.826782
EVM0008872	40.21175	37.158676	43.325569	35.514053	37.496418	37.350094
EVM0000540	207.248779	209.113464	212.207611	261.403778	269.592316	262.007263
EVM0008877	122.208549	115.601646	128.7146	74.895271	71.926826	66.871284
EVM0001155	30.113791	30.615101	32.412231	52.16251	54.126614	56.561665
EVM0001154	49.212467	52.662292	51.095573	68.000626	71.501572	67.000511
EVM0001157	40.713619	40.514496	39.56591	30.871881	30.363813	30.106745
EVM0001293	62.887985	64.980614	65.898201	170.205154	159.862457	153.102402
EVM0006103	22.684538	21.91271	18.197937	44.646843	40.382233	41.958
EVM0006102	134.608902	137.728317	144.908569	107.828377	110.70118	110.440292
EVM0006101	54.325153	58.778313	57.973057	47.617893	46.51004	46.069794
EVM0006100	1.622732	1.031143	0.924461	3.378139	4.066192	3.080522
EVM0006107	51.941769	58.708374	55.144497	45.496548	51.146988	46.99369
EVM0006106	15.720139	14.670728	15.164526	24.271936	22.320381	23.451635
EVM0006104	32.043114	26.392832	32.243992	22.501068	18.746758	20.845545
EVM0006109	17.568052	17.429441	17.995466	29.180937	27.779209	26.767555
EVM0001488	28.903971	31.698357	30.095766	23.359776	19.45088	25.377413
EVM0001483	39.096519	43.972519	46.813686	30.681686	31.9827	33.50795
EVM0001482	407.880615	441.228424	400.511139	196.34584	224.809906	212.62149
EVM0000545	14.557793	14.096599	13.228422	18.660133	18.954527	20.182343
EVM0001480	1.109398	1.822336	1.112517	0.725544	0.86913	0.548758
EVM0001487	2.769044	2.340807	2.905191	4.367709	4.605165	4.780554
EVM0001484	86.150932	94.558243	83.098488	75.425346	78.138367	75.330093
EVM0001375	8.663733	8.216372	9.142196	3.434573	2.674448	3.115355
EVM0001374	11.775095	11.314852	12.652022	17.990776	18.593248	18.814051
EVM0001371	222.89389	240.680878	222.16922	4.659609	4.935826	6.39842
EVM0001370	6.077549	5.413239	5.272795	10.018298	8.71793	8.868338
EVM0001373	139.467239	122.22084	129.107895	117.199867	114.261902	117.636421
EVM0002934	4.372146	4.453327	3.960757	8.723791	8.36911	7.569161
EVM0002935	16.430326	13.235802	15.486661	7.138649	5.280258	6.132287
EVM0002931	3.880548	3.441629	3.253218	6.066081	5.350285	6.460296
EVM0004636	1.592378	1.351782	1.570231	2.963869	3.209672	3.036964
Sphaceloma_arachidis_newGene_1207	7.404236999999998	7.754971000000001	7.443706000000001	6.077012	7.109679999999999	6.572798
Sphaceloma_arachidis_newGene_1202	2.553162	2.218311	2.217031	1.3387959999999999	1.240841	1.3475
Sphaceloma_arachidis_newGene_1201	5.938375	5.462044	6.226369	10.087246	11.110491	10.443726999999999
Sphaceloma_arachidis_newGene_1209	0.411247	0.363335	0.151177	0.594775	0.979233	0.871797
EVM0000687	19.68969	19.138075	17.805557	16.899637	16.720373	16.691593
EVM0000684	243.474121	285.66925	239.323593	12.782519	11.61653	15.4793
Sphaceloma_arachidis_newGene_156	3.427561	2.724817	5.260727	8.037279999999999	6.952994	6.279008
Sphaceloma_arachidis_newGene_154	3.482994	2.863155	2.894087	5.523568	5.888746	4.863386
EVM0003287	1.970989	1.921811	2.529537	3.66887	3.841274	3.347244
EVM0000688	4.213246	4.47056	4.316459	2.848046	2.512255	2.83523
EVM0003355	5.593418	5.75219	5.299593	11.147369	11.140432	10.664124
EVM0007438	44.751175	35.838863	36.968391	68.572128	68.593109	65.546684
EVM0007439	9.671193	9.99056	11.263976	16.458698	13.400819	14.964977
EVM0000429	16.399792	17.248838	13.609512	10.369197	9.866683	11.03941
EVM0007433	8.676244	6.223954	8.059496	12.552773	11.480844	10.883837
EVM0001498	1.08148	1.516466	1.268917	3.593475	2.695283	2.934755
Sphaceloma_arachidis_newGene_1144	9.567436	9.748727	10.041277	3.524972	5.52904	5.735184
Sphaceloma_arachidis_newGene_1148	14.176053999999999	15.517190000000001	12.933636	12.738255	11.211722	11.060026
EVM0000422	2.552943	2.959285	2.886467	5.577721	6.165661	5.123819
EVM0009025	35.412308	37.633175	34.300289	26.967833	28.2027	29.13838
EVM0009024	1.384591	1.34186	1.187391	3.044551	2.993142	2.877899
EVM0009023	37.053871	37.704762	38.499657	59.478722	57.17733	55.361313
EVM0009022	26.941879	25.983772	26.073868	23.985975	19.752367	22.54491
EVM0008934	6.20946	5.499119	5.099276	10.380832	9.39489	9.354654
EVM0003776	0.583192	0.643128	0.539947	1.898914	1.335496	1.44242
EVM0003774	17.476416	17.201912	15.38102	25.237637	26.277617	24.573944
EVM0008815	11.846232	11.315075	10.83138	5.725887	6.837472	5.829204
EVM0006748	79.104401	87.268806	85.702263	80.019592	88.565979	80.78093
EVM0000421	4181.730957	4153.712402	4514.969727	839.629578	841.093323	952.91333
EVM0003771	1.029518	1.170454	0.889039	2.367279	1.794215	2.029324
EVM0006742	20.638235	21.05793	19.826462	39.237362	31.98914	37.012218
EVM0006745	6.690791	5.892806	6.329846	21.655012	21.062244	19.847919
EVM0006744	40.189854	43.686443	39.499306	73.102623	61.494267	61.573868
EVM0006747	25.773903	25.675095	26.867397	52.726406	53.296169	52.439259
EVM0006186	7.668101	9.839944	9.354363	2.982304	2.640395	3.398839
EVM0008814	426.928802	486.946136	545.392334	475.167999	457.759064	441.394714
EVM0003280	843.507629	783.527832	838.195312	725.460815	713.112732	786.702209
EVM0008813	45.085091	40.955421	44.364338	45.547688	41.470337	40.443161
EVM0004426	37.652897	36.613091	34.039883	21.371067	18.166893	18.456316
EVM0004427	10.684091	9.656679	9.954824	16.426601	15.702746	13.01577
EVM0004425	280.511383	263.580566	276.353271	247.729767	251.280899	254.751328
EVM0004422	4.857548	4.941429	4.584148	11.437803	8.950607	9.753263
EVM0004423	149.971451	155.281982	156.736084	231.229279	228.026245	246.135056
EVM0004420	27.413496	26.431583	26.290968	18.06827	17.077364	15.702289
EVM0008959	559.668274	555.635559	560.15271	1009.005371	950.233887	951.36615
EVM0008772	18.253908	20.310516	17.083313	48.879326	44.474464	46.258698
EVM0008773	113.689827	115.322044	117.061661	116.733849	119.578964	117.831444
EVM0008955	20.699888	20.853823	19.944433	32.275532	37.081409	37.568451
EVM0008777	14.290811	11.957694	13.288721	8.622129	8.001715	8.789918
EVM0008950	771.608582	685.668945	722.121765	1348.192749	1396.719727	1462.928711
EVM0002118	14.588183	17.258427	16.808962	9.675463	9.534219	10.551676
EVM0002119	732.02124	694.312195	738.682922	252.776917	231.056503	270.182953
EVM0002448	30.597002	31.538332	28.17116	44.205593	41.288383	41.257603
EVM0002110	2.382635	2.60621	2.420833	1.862447	1.472495	1.805505
EVM0002112	4.146686	3.976236	3.890837	6.986785	6.464762	7.104299
EVM0002445	56.114433	53.402039	52.025364	44.555206	40.672813	44.223515
EVM0002442	11.027378	12.021205	11.727635	11.865355	8.941619	10.06422
EVM0002440	12.426864	15.138119	15.523241	5.980524	5.7473	5.436094
EVM0002117	25.963789	22.641556	26.020325	23.296862	20.53335	24.13966
EVM0006359	104.022911	102.661446	104.670135	47.360462	42.157906	49.149002
EVM0006356	89.702217	80.685631	76.973557	14.396667	12.415477	14.892291
EVM0006354	53.998825	55.67355	47.583241	86.894089	86.761581	87.946198
EVM0006352	298.888397	308.025848	306.373047	299.952209	296.72287	319.337341
EVM0006353	46.877113	40.429489	41.460152	2.736731	3.260345	3.802308
EVM0006350	132.55806	136.980896	130.709183	317.745789	248.631516	285.003998
EVM0006351	28.814608	29.279421	27.506733	46.604561	47.063004	46.721874
EVM0005469	29.197231	28.62834	27.501968	52.090569	52.47953	57.133671
EVM0005461	623.28595	563.258545	535.55835	177.47049	146.447632	173.660126
EVM0005462	25.299971	23.829288	23.629822	46.763596	37.405777	42.100735
EVM0004840	17.697783	18.505131	16.41534	12.558433	13.879434	12.596472
EVM0004841	67.578163	70.454369	63.082512	35.71122	36.704117	35.233528
EVM0004842	79.932549	92.425224	79.070015	45.822044	42.402458	40.996365
EVM0004844	21.715302	22.666256	19.796198	16.694336	15.148221	14.165071
EVM0004845	96.141304	93.023407	90.086983	66.585075	71.714157	71.483116
EVM0004846	77.059311	74.742004	79.850838	75.73278	71.530441	68.678497
EVM0004847	2.407422	2.855356	3.027097	7.705718	5.321053	6.733057
EVM0004849	37.817657	41.904819	38.629025	33.72279	39.478714	38.120007
EVM0000167	165.378571	179.959824	177.476028	172.757706	166.350281	177.563202
EVM0000166	52.550514	51.273842	53.605511	25.434275	23.868965	25.131556
EVM0000165	799.866272	644.887573	729.137756	569.125427	590.882141	605.893799
EVM0000164	15.748685	16.433874	12.918231	23.944542	21.437717	21.120945
EVM0000163	4.692721	5.180704	5.178263	3.474001	3.77335	3.712185
EVM0000162	19.901987	19.204508	20.968288	31.448763	33.178215	31.206608
EVM0000161	34.07695	37.101265	40.110065	35.329365	33.248741	35.664032
EVM0001438	626.01123	594.489807	638.8573	1226.525513	1341.890991	1316.557373
EVM0000169	14.602847	16.113476	15.342426	15.193641	12.295072	12.802117
EVM0000168	15.970062	17.279123	17.320181	31.061888	29.634327	30.531809
EVM0004159	342.577423	341.206024	345.766876	446.554199	441.065887	443.411255
Sphaceloma_arachidis_newGene_306	3.655574	4.195143	3.595021	2.1665360000000002	1.264912	2.198037
Sphaceloma_arachidis_newGene_302	14.407547	14.28268	12.37861	3.531305	2.997675	4.126256
EVM0001432	1.966361	1.115442	1.517489	4.106645	3.188328	3.623039
EVM0004157	66.110809	67.497818	67.539261	65.029976	65.613457	69.885521
EVM0001748	27.547245	22.58654	21.964245	5.788643	4.697326	4.746114
EVM0001745	12.015668	10.911996	11.794423	2.864291	3.105139	2.963023
EVM0001746	37.287033	34.517582	39.146458	8.2062	9.304872	9.050883
EVM0001743	69.937302	79.957962	74.540733	93.38591	99.890213	95.729874
EVM0000391	3.170897	5.007868	5.442806	2.672721	2.657912	2.887551
EVM0006914	18.522516	19.271271	21.404825	15.684587	17.420811	17.333336
EVM0006915	736.965759	733.517822	825.587952	1096.56958	1120.74353	1066.871582
EVM0006916	7.881157	8.168231	7.890452	14.135445	11.928877	15.331258
EVM0006910	6.029508	5.905416	6.4693	2.171993	2.897466	2.652264
EVM0006911	11.39609	11.952024	10.4872	8.143421	6.253405	6.939481
EVM0006918	396.275757	330.158478	370.58783	669.690552	651.450256	665.047729
EVM0006919	7.743943	7.56265	7.577631	11.230614	10.879076	10.340959
EVM0003025	4.545163	4.841604	4.188702	8.006664	7.730373	5.849979
EVM0004219	12.12935	10.357606	11.426273	16.941153	15.274786	15.709221
EVM0004218	29.035707	30.452282	29.372755	26.234589	29.020256	27.939793
EVM0004214	4.148221	3.542909	3.982442	2.318161	2.305194	2.281305
EVM0004217	27.161085	25.523418	26.039371	34.45927	32.485252	34.995224
EVM0004216	67.555786	59.228752	59.045662	61.22102	48.71233	47.802204
EVM0004211	27.000118	28.466311	26.175159	21.06286	19.817726	18.986181
EVM0004210	0.847429	0.692788	0.754821	2.186384	1.832395	1.72039
EVM0008543	155.370743	169.02652	187.669632	88.93454	91.216423	93.512276
EVM0008542	2.424461	2.212319	1.68146	3.647248	4.337605	4.55541
EVM0008545	138.643021	124.174301	143.067444	221.36116	200.822769	240.908234
EVM0008012	34.302582	33.359417	34.233204	5.102151	3.978133	4.581722
EVM0008546	6.066288	7.391365	6.853634	12.221119	8.441579	10.453547
EVM0008549	111.490074	118.000183	104.207314	74.626595	78.54895	81.273865
EVM0008548	206.737961	218.683746	208.628555	193.462601	213.457397	215.020752
EVM0008019	133.895432	139.951477	134.589661	94.194473	94.277397	96.890297
EVM0000291	498.88092	471.931854	447.788361	2049.343506	1870.600464	2115.231445
Sphaceloma_arachidis_newGene_44	2.213666	2.56401	2.259286	1.393525	1.457357	1.263381
Sphaceloma_arachidis_newGene_47	2.422337	2.539807	2.825181	4.434756	4.486852	3.895284
Sphaceloma_arachidis_newGene_40	89.85495	79.45192	88.777954	143.471481	157.120117	164.651352
EVM0003632	25.824617	25.554995	32.339523	44.129826	47.319088	47.686298
EVM0003630	5.993361	7.507478	7.713721	12.433281	11.87756	10.121114
EVM0003188	3.510726	3.018617	4.179577	5.762983	5.152271	5.821609
EVM0003189	10.876081	12.007936	9.151823	7.621468	6.783327	9.031755
EVM0003634	7.750763	6.315959	7.195227	29.90818	23.266958	32.783562
EVM0003635	9.921982	8.818128	8.646448	18.382139	17.120884	16.882765
EVM0003184	16.329765	16.028807	16.580336	11.28053	11.12059	11.709584
EVM0003185	8.560817	6.931096	8.330612	14.252741	13.786365	12.951303
EVM0003638	129.924805	143.946381	134.027893	225.760223	187.518158	197.73468
EVM0003639	23.08379	25.442528	22.684395	49.474964	49.762535	50.858582
EVM0003180	9.029667	9.234715	9.856367	14.865133	17.002161	14.03764
EVM0003183	140.909485	137.619705	151.386093	83.192764	79.528404	84.527267
EVM0007740	13.169142	11.675713	12.284959	16.288303	18.320787	17.282299
EVM0007746	13.787918	14.654804	13.343367	18.575212	18.979326	17.187048
EVM0007747	64.190033	64.703201	66.088943	48.615269	46.477016	46.116856
EVM0007744	26.015129	25.76033	24.374714	42.395775	38.92907	45.768944
EVM0007745	8.884959	9.161491	7.608126	12.235784	12.706078	13.610373
EVM0007749	144.943161	141.53244	134.309021	213.849152	221.505234	220.650269
EVM0002326	1.852403	3.703453	2.304595	4.960999	4.644525	4.392022
EVM0002325	14.782209	13.212396	13.909767	8.356465	7.815249	7.366347
EVM0002324	5.514846	4.803894	4.525843	8.138145	8.010797	7.534888
EVM0002322	10.725043	10.999244	11.229308	19.0585	17.630196	18.594572
EVM0005926	36.542961	33.993248	35.51244	26.926588	24.570004	26.348701
EVM0002328	83.179497	98.06366	96.617462	124.555931	128.221664	117.079323
EVM0005674	8.98905	10.501677	10.234173	3.749109	3.956445	3.345601
EVM0000255	30.002693	28.866209	33.377541	17.029924	16.233276	16.613802
EVM0005676	948.829468	910.930237	902.916931	384.946594	356.441132	371.76535
EVM0005677	34.682072	39.572346	37.670628	34.918594	35.370689	34.079853
EVM0005673	6.055527	5.480551	5.056171	7.895436	7.901251	6.813769
EVM0007922	49.228779	48.975178	53.839825	46.621262	45.305321	45.677551
EVM0007577	1051.539307	1082.304688	1052.53125	560.902527	585.898987	564.433899
EVM0003984	11.527284	13.061603	9.479584	31.15663	32.96442	31.853712
EVM0003457	69.390862	69.789825	71.87677	61.940228	72.206253	67.109795
EVM0003986	166.141541	165.768356	179.503052	164.853226	171.204178	164.1082
EVM0003980	60.36187	57.107166	56.038666	121.5942	126.099274	124.141235
EVM0003453	38.993202	40.142891	37.558819	52.599331	52.32555	50.028099
EVM0003451	79.358879	76.497932	79.287109	62.020184	57.270473	55.25211
EVM0000251	39.321888	39.932022	39.281731	60.426849	63.425655	58.178509
EVM0000601	510.584167	508.196228	521.224915	268.84549	274.091339	257.579559
EVM0003989	4.12106	3.538862	3.548983	1.849211	1.764727	1.66334
EVM0007294	10.953155	11.270014	10.771325	16.222889	16.634867	17.483883
EVM0007295	25.489616	22.503017	22.830389	42.137302	41.965282	41.78928
EVM0007290	5.658743	5.69271	4.787313	7.47793	7.590333	7.302515
EVM0007573	396.039124	401.932922	337.850494	321.428406	352.803864	327.630951
EVM0007292	159.884949	180.910873	184.676102	252.745758	234.646881	260.975342
EVM0007799	51.979168	50.099533	53.899635	73.199066	72.999283	79.914062
EVM0007299	2.074716	2.393535	2.306257	6.174606	5.061105	6.346584
Sphaceloma_arachidis_newGene_734	24.115501	28.553078	29.112398	47.152153	34.884651	54.716015
EVM0007579	190.559708	188.747787	199.736816	172.670563	186.284561	181.089294
EVM0007578	27.080311	24.115849	25.610977	34.986408	33.049541	33.807907
EVM0002583	13.051917	12.862392	12.319664	25.063351	25.325945	24.311783
EVM0002582	63.961163	60.474434	61.476685	40.236904	36.812439	38.115372
EVM0002581	53.426868	60.544525	56.828285	77.988129	80.294556	76.220032
EVM0002580	41.142845	42.563339	37.244404	74.53344	67.677574	67.46154
EVM0002587	35.101379	35.156769	32.559361	44.639645	46.273575	45.328121
EVM0002586	18.261162	17.57534	17.20137	23.812529	25.551325	24.832075
EVM0002585	15.053112	17.489311	14.462202	1.955981	2.085699	2.021463
EVM0002584	12.612014	11.154029	12.124299	19.237181	18.191755	18.927546
EVM0001178	37.983543	39.551228	38.501656	62.684723	63.25692	62.390762
EVM0001173	125.475967	117.819603	119.073479	189.36409	193.908936	196.0215
EVM0001172	864.454285	884.591736	847.993652	707.837219	689.489319	745.481995
EVM0001171	5.418154	4.516564	6.394715	4.824987	3.188953	4.171599
EVM0001170	103.000938	99.318024	105.476471	142.253372	149.988358	153.538742
EVM0001174	28.771126	28.928745	28.663694	45.958981	46.489944	44.251518
EVM0004984	12.778111	13.019057	13.798364	19.807478	23.482241	20.703829
EVM0004986	10.563575	11.07109	11.751529	18.78356	20.211607	17.91354
EVM0004980	19.334522	20.647509	19.678566	16.078156	16.50865	16.595732
EVM0004983	1.618159	0.770676	1.27547	2.498718	2.325576	2.769786
EVM0004989	15.474409	16.569057	16.569315	24.499701	21.774632	21.3277
EVM0004988	6.304911	10.429008	9.347231	6.003119	7.129496	5.562249
EVM0002136	126.82444	122.775154	119.979126	156.501205	172.188095	163.987
EVM0002426	9.428046	9.230371	9.905401	15.531764	13.431071	14.417901
EVM0006165	5.887085	6.310966	4.080601	12.670631	13.023772	11.999854
EVM0006164	25.577848	25.318584	26.141008	41.537018	44.638912	44.470528
EVM0006166	2.534139	1.998309	1.607502	3.916925	3.134713	3.063937
EVM0006160	24.449207	23.053862	22.579062	61.508266	51.039745	51.037598
EVM0006162	30.479492	30.27603	35.077511	41.438564	43.60807	43.553665
EVM0005586	263.034851	240.1465	201.928635	1268.465942	764.40564	1277.500732
EVM0005584	142.371918	126.313133	146.440048	139.563049	119.944458	124.596527
EVM0005580	16.250174	17.650749	15.743451	14.599065	13.429105	15.303164
EVM0002133	4.33252	4.55233	4.735318	3.010869	2.84656	2.756411
EVM0003144	58.180042	59.574951	64.437515	62.049458	59.974277	57.103065
EVM0001358	212.876221	210.590668	171.162872	24.088303	20.749977	22.036242
EVM0001357	44.165142	44.07864	42.52734	107.502411	108.159851	112.635208
EVM0001356	2088.652588	2053.110107	2032.684448	3229.720947	3150.25415	3163.62793
EVM0001354	16.372511	16.934801	16.527948	23.044279	24.348396	21.008511
EVM0004180	9.267955	9.628645	11.221972	8.176129	7.930376	8.026468
EVM0001351	31.309677	30.688026	28.186024	6.072827	5.014663	6.72225
EVM0004182	22.351364	22.527966	21.426939	37.202526	41.73064	40.173439
EVM0002910	5.106885	4.208968	4.044343	2.2001	2.32323	2.891814
EVM0003957	184.841354	188.871536	187.483215	124.096809	109.899544	128.479935
EVM0002913	29.933607	29.47406	29.436131	17.802576	16.490593	17.095406
EVM0002914	71.127151	71.491432	69.871689	45.967697	40.114353	41.620003
EVM0002916	2.037817	2.222012	1.781598	5.453763	5.726094	6.019936
EVM0002917	63.449192	65.09301	67.754768	46.153229	47.517555	50.023106
Sphaceloma_arachidis_newGene_827	1.454631	1.823538	1.776025	4.071949	2.106193	3.645961
Sphaceloma_arachidis_newGene_797	10.038489	9.827751	9.043328	7.793507	7.072118	7.341171
Sphaceloma_arachidis_newGene_824	1.495604	0.764692	1.289614	0.764823	0.238611	0.432789
EVM0003055	14.951385	16.080242	15.51811	10.869435	9.568304	9.927358
EVM0003404	9.795629	9.945933	8.849602	23.581186	23.375004	19.605909
EVM0003407	13.960472	16.092258	15.556116	10.586564	9.338894	8.668194
EVM0003141	21.568039	20.367376	21.252396	38.609245	36.637535	38.059795
Sphaceloma_arachidis_newGene_1261	58.500706	69.407089	59.38969	18.556631	24.204016	25.628641
EVM0007988	37.306034	36.85664	40.492207	102.784218	87.940308	94.889214
EVM0007981	14.149328	14.028368	11.772862	27.294689	25.237556	24.709917
EVM0007982	10.655837	11.462706	10.856449	16.002722	17.619478	16.500563
EVM0007983	5.498185	4.507133	5.393103	22.693626	16.273249	17.115908
EVM0007984	27.119551	28.010666	25.519882	39.407825	38.838596	36.745838
EVM0007985	250.447144	273.916931	273.932709	211.638382	212.835007	212.479645
EVM0007986	19.972448	20.883675	20.422783	16.077377	20.217573	19.398579
Sphaceloma_arachidis_newGene_179	6.621573000000001	6.445147	6.118918	6.527136	4.656373	5.724061000000001
Sphaceloma_arachidis_newGene_173	3.222985	2.48567	3.954728	2.568808	1.542962	1.655465
Sphaceloma_arachidis_newGene_172	4.116718	4.531725	3.620093	2.178336	1.137643	1.903685
Sphaceloma_arachidis_newGene_174	21.731396	24.011602	20.41317	15.142665	12.285964	13.349349
EVM0003033	30.538404	32.736759	34.431137	23.096708	23.06666	21.993563
EVM0000408	10.552024	9.716035	8.231536	16.241003	18.153715	19.183372
EVM0000409	3090.745117	2704.365723	2788.602539	5023.95166	5030.76709	5241.694336
EVM0000404	231.851532	222.105194	226.550705	4.15853	4.957297	4.545125
EVM0000405	792.807129	748.857727	719.938232	527.58075	558.257568	556.482178
EVM0000407	13.54061	15.725793	15.079025	8.977301	10.790177	9.502514
EVM0000401	46.33493	42.417942	45.063316	61.37793	57.612644	57.824188
EVM0000403	0.472103	0.599025	0.866645	1.534981	1.49846	1.496023
Sphaceloma_arachidis_newGene_1123	2.776213	2.563392	3.320059	1.046992	1.192896	1.345391
Sphaceloma_arachidis_newGene_1128	2.7718350000000003	2.381726	2.491978	5.320564	5.663129	5.370683
EVM0003142	80.347649	90.60762	84.085716	118.353973	118.672974	124.471199
EVM0009008	2.61023	2.920503	2.860086	6.084225	4.504566	7.048177
EVM0009007	75.312202	74.404701	76.797676	105.552734	113.578667	110.920631
EVM0009006	2466.187256	2503.318604	2579.885254	921.157898	841.306763	913.476318
EVM0009005	192.586578	191.804916	185.605118	184.134842	177.442657	191.347717
EVM0009004	3.52932	2.926341	2.856259	2.983025	2.301116	2.628875
EVM0009003	164.282166	167.156433	180.086212	75.969879	94.601364	86.410583
EVM0009002	6.666148	6.180019	6.894911	12.421685	13.275599	11.607836
EVM0009001	162.696686	183.10257	207.634384	59.85223	57.385448	51.523178
EVM0004276	18.135046	17.498604	18.80855	13.451227	15.005638	14.371435
EVM0003123	14.688225	14.012256	14.342454	11.919918	11.852963	12.119388
EVM0006762	21.541565	24.595097	20.572142	11.257622	9.164522	12.22147
EVM0006760	65.859276	64.341003	62.239429	87.313255	97.727074	89.962921
EVM0006767	14.356117	12.200648	13.248068	20.948122	17.519705	17.801674
EVM0006766	49.159184	51.088116	52.46096	44.014397	47.196415	46.532749
EVM0006765	67.103531	73.327133	66.65258	24.322203	17.879086	22.05514
EVM0006769	10.61791	11.980238	11.70302	18.54521	15.499791	18.837975
EVM0006768	25.483667	26.432051	25.610159	49.868149	49.79842	48.331093
EVM0004408	59.643456	65.286636	65.728638	19.17724	22.715067	22.058517
EVM0004409	1.785779	1.951104	2.496278	6.433635	7.4164	5.577017
EVM0004402	45.731365	39.66573	43.756893	69.999977	66.405067	70.168434
EVM0004403	14.365078	15.350251	15.530815	24.675768	23.408823	22.674191
EVM0004407	3.691355	4.724619	4.077183	3.420916	2.953907	3.063548
EVM0008203	17.011946	17.197628	16.683729	10.555329	11.260338	10.578527
EVM0008972	34.860928	33.721474	34.534096	30.756199	31.255075	29.630819
EVM0008973	387.350525	367.425385	361.057526	217.064407	235.845596	215.461945
EVM0008758	19.187262	18.390181	19.501965	24.828503	28.282263	26.022181
EVM0008978	16.5343	17.244209	16.109438	22.130142	20.776588	20.578819
EVM0008209	22.419521	19.803457	20.868464	10.702007	12.102371	12.431428
EVM0008750	85.364494	84.212379	82.477432	75.950851	81.735374	78.378929
EVM0008751	36.45364	41.482174	39.25325	56.867348	67.521317	62.219791
EVM0002461	77.442528	71.33609	68.391022	61.631699	51.657932	59.490482
EVM0002465	2.445118	2.582887	2.475357	6.136232	5.669042	4.227823
EVM0002466	268.133789	241.735519	294.776703	220.245209	204.716751	212.465881
EVM0002467	311.326111	301.354309	239.224503	2917.393066	2281.304688	3081.947266
EVM0002468	2.657968	2.56208	2.754545	1.267231	2.164088	1.538778
EVM0002469	62.266159	63.901546	62.915321	100.522362	103.930275	106.827835
EVM0006370	10.693464	10.970345	10.529059	7.672609	7.192535	7.151345
EVM0006375	10.339369	9.950778	9.10066	16.351612	16.008614	14.665012
EVM0006378	4.213477	3.984304	4.854862	0.102471	0.026381	0.0
EVM0003849	110.754822	98.074799	104.06414	35.940639	32.250237	33.759663
EVM0003841	15.967096	14.702819	16.117054	24.994955	21.016432	22.482487
EVM0003840	17.616314	19.06587	17.039232	13.572479	12.0706	12.993661
EVM0003842	16.658167	13.345268	12.988539	21.625051	21.190996	22.461941
EVM0003845	1969.108887	1962.039429	1927.176147	2440.327393	2433.709961	2441.651855
EVM0003844	26.791988	28.265631	27.39006	23.497242	25.418169	24.716078
EVM0007178	96.729462	97.2873	105.524742	87.334282	92.647896	88.561768
EVM0007170	2.045814	1.400494	1.916683	3.989456	3.21511	3.068893
EVM0007173	136.781113	137.081711	140.325562	110.893387	122.736	114.905869
EVM0007172	52.34338	50.055874	47.587971	38.165112	38.461666	40.195045
EVM0007175	32.675362	34.990417	38.320225	47.317131	49.550224	45.896923
EVM0007177	29.233767	25.412947	25.248928	56.539856	57.335442	57.091106
EVM0007176	44.987366	42.712795	40.746044	37.745022	34.452328	37.933868
EVM0005443	367.491119	385.69928	426.691162	39.377575	37.39064	37.649677
EVM0005442	127.7397	125.141579	121.621872	128.087234	128.57103	123.247147
EVM0005441	70.359505	60.918224	63.886055	38.18586	27.683743	31.483232
EVM0005114	2.910178	2.27909	3.025674	6.195096	6.185283	6.100617
EVM0005445	8.174746	9.04193	8.175967	6.8873	7.074683	7.038544
EVM0005119	7.722163	8.209084	7.500387	13.876281	14.21108	14.290322
EVM0005118	3.569679	2.380951	3.135955	8.74325	8.923318	7.805133
EVM0005449	62.198792	58.259865	56.936497	88.334229	86.879547	90.069527
EVM0001840	59.07085	54.385509	51.159191	29.803108	24.733362	27.804398
Sphaceloma_arachidis_newGene_367	1.1916589999999998	1.140492	1.038818	0.891027	0.524424	0.438428
EVM0003145	617.240356	543.809814	545.039368	830.508606	912.260254	869.22229
EVM0001727	408.721558	431.741913	432.186462	225.404068	257.187653	239.119217
EVM0001724	283.433258	289.661774	317.36554	262.446289	265.673798	257.541138
EVM0001725	6.211823	5.692266	5.521261	5.650518	4.374222	4.598267
EVM0001720	43.128872	46.056839	58.407719	20.733534	18.126743	17.330521
EVM0001721	69.913536	68.13633	67.698723	59.218143	59.411469	65.746437
EVM0001728	55.930321	60.982952	73.415344	20.50507	20.53722	20.224926
EVM0001729	38.77832	38.148911	37.796646	8.444079	8.789275	9.118385
EVM0006978	161.461899	168.381668	170.953079	58.845646	56.938705	58.346992
EVM0001518	145.155548	134.644363	144.464355	235.121307	256.199188	267.789337
EVM0006977	13.904099	13.32372	13.611168	9.049469	9.498391	9.466114
EVM0006975	91.917915	82.758789	90.666145	136.819687	145.003311	137.956253
EVM0006972	14.190933	13.591673	15.693357	21.618393	24.983219	21.614483
EVM0006970	108.86409	110.19397	107.704269	104.754143	96.687309	88.128166
Sphaceloma_arachidis_newGene_580	0.450335	0.534549	0.283799	1.529537	1.647985	1.994572
Sphaceloma_arachidis_newGene_581	25.367613	25.706837	28.786419	18.358257	20.195713	18.975552
Sphaceloma_arachidis_newGene_582	677.806107	647.644089	620.938126	448.64582900000005	448.46126000000004	429.463921
EVM0004237	44.86639	50.07008	52.924927	81.549576	90.140045	81.826775
EVM0008569	81.987709	79.118057	73.783585	53.959713	55.319759	56.605774
EVM0001517	0.758527	0.95427	0.574014	1.949282	1.74331	1.836557
EVM0004230	21.730711	20.989222	21.74234	29.215221	27.856661	29.799994
EVM0008563	1.372807	1.825481	2.414295	1.160974	1.096014	1.081125
EVM0008561	60.161575	59.712505	57.01141	81.351601	86.655113	83.494339
EVM0008567	24.866907	25.858316	24.372404	37.737423	38.259449	37.066181
EVM0008566	650.630615	626.406494	635.864197	1162.386475	1182.61731	1184.668823
EVM0003206	93.176674	93.741562	90.05159	140.285446	142.08017	142.788498
Sphaceloma_arachidis_newGene_66	2.977664	2.643848	3.444549	0.030749000000000002	0.063921	0.10262199999999999
Sphaceloma_arachidis_newGene_64	3.504834	3.509984	2.9300059999999997	1.156893	0.89832	0.716111
Sphaceloma_arachidis_newGene_65	1.428442	2.024025	1.822778	0.5822959999999999	0.506502	0.563024
EVM0008699	120.448845	112.783394	113.611092	147.748886	149.497559	150.467896
EVM0008698	40.214031	33.812641	35.498348	32.493896	31.454594	32.423702
EVM0008695	1025.630127	919.180542	1027.531372	232.875137	212.830902	216.340836
EVM0008696	63.689323	64.933838	63.760715	85.991478	84.575424	79.444168
EVM0008691	56.829483	52.426468	55.763611	13.011402	10.770979	11.856286
EVM0008693	29.324039	31.278147	27.433088	40.388012	38.955498	40.858326
EVM0000024	7.371805	7.524781	7.435014	3.958999	3.461585	4.205465
EVM0003205	57.475754	63.694546	60.465485	40.72728	42.143345	43.036636
EVM0003383	81.878319	76.028587	81.113991	56.806633	55.279385	57.239468
EVM0003614	38.623489	40.767128	39.381466	53.143261	57.870193	59.027431
EVM0003616	203.740448	190.074188	188.64389	194.288071	180.29213	174.838379
EVM0003611	1.691217	2.115651	1.129155	4.931367	4.960432	4.403682
EVM0008980	13.331451	12.42062	14.176264	12.69602	10.284879	10.924256
EVM0003203	11.622139	11.72939	12.928074	37.346962	36.225628	35.546993
EVM0007764	20.213463	16.005135	18.280407	15.545356	14.26609	14.089629
EVM0007766	70.417015	68.367661	64.54319	63.265919	61.643181	64.647598
EVM0007767	74.628471	72.123299	83.74778	3.144694	5.645488	4.947311
EVM0007760	8.67946	8.54482	8.794024	1.967369	0.3216	0.415722
EVM0007761	27.611519	30.886784	24.647379	10.489138	11.071177	9.320038
EVM0007762	13.149088	12.680171	13.017704	11.812621	12.322263	11.958087
EVM0007763	14.429461	14.992514	13.49863	21.138813	21.678762	21.433722
EVM0003276	13.884248	12.982161	10.704325	21.362131	18.128485	19.305986
EVM0007769	12.507005	14.792233	15.77609	22.353731	21.704697	19.10187
EVM0003277	98.49527	100.01989	103.563637	135.276627	142.383682	140.462265
EVM0005946	550.009644	539.438965	553.604431	1015.278076	1143.295166	1103.45105
EVM0005947	16.865841	16.009634	19.00765	24.504347	23.638269	23.43947
EVM0005944	55.171059	50.39613	53.96508	53.993622	49.559734	51.652485
EVM0005945	45.414486	44.838436	49.146004	59.234756	64.808365	61.749687
EVM0005942	29.947065	28.547682	29.226635	43.526642	41.812973	40.38353
EVM0005943	11.67938	12.276649	10.547729	19.609709	18.866211	19.449091
EVM0005941	3.991064	4.088999	3.849948	8.023478	7.278529	7.181023
EVM0003275	20.600914	21.806292	18.728905	27.632986	26.452202	27.52326
EVM0005948	78.672318	75.357643	77.854362	31.738096	27.13139	24.456623
EVM0005949	67.902901	64.914909	60.352413	11.740252	10.518495	10.534584
EVM0003478	685.250366	659.112244	669.169495	624.388916	617.600281	653.657715
EVM0003471	2.260072	1.489018	2.108641	13.366272	13.217151	11.476181
EVM0003474	65.747719	63.140862	60.49715	50.247013	45.862469	46.275124
EVM0004866	5.656449	6.91764	4.468898	3.916974	3.064377	3.681204
EVM0001811	10.06532	9.901128	10.573487	9.928872	7.721711	7.897226
EVM0004864	176.897827	190.437164	186.224594	147.590302	163.338089	166.615326
EVM0001813	59.725471	56.111248	53.239742	46.436028	44.676777	44.577293
EVM0001845	169.822479	166.495087	181.162933	226.192047	224.892929	230.333023
EVM0001815	9.689397	8.189463	9.904773	3.789686	3.577851	2.800633
EVM0000818	6.327067	5.331078	6.227689	5.266585	4.922949	5.270002
EVM0002220	1.894221	1.706977	1.629585	4.926149	5.569442	4.976827
EVM0006495	130.666962	138.705093	136.408707	199.285858	220.386063	205.462296
EVM0006494	34.156483	36.677742	38.798157	61.489609	66.232498	62.194962
EVM0006496	121.101379	123.991623	128.254471	171.73024	150.169891	169.229431
EVM0006490	8.129837	8.274305	6.589053	5.459429	3.910286	4.547171
EVM0006493	63.533058	63.375732	56.892895	89.10437	87.420357	81.180878
EVM0005619	6.944599	7.838774	6.378864	11.722915	11.013708	9.496768
EVM0005616	116.272255	118.383484	120.107933	212.882706	190.404526	200.128372
EVM0005615	14.792468	13.621637	14.894834	4.832046	5.114658	5.134964
EVM0006499	13.327546	13.299723	12.720965	7.58404	8.492325	7.712914
EVM0006498	15.991239	16.310713	15.472543	22.316149	23.23263	21.559153
EVM0005610	16.473423	12.109624	15.174332	10.102391	10.345554	9.157004
EVM0005611	25.942417	23.010302	22.307552	12.710319	12.177097	11.611383
EVM0001119	5.134305	4.916757	4.921443	4.224488	3.374342	4.117181
EVM0001115	40.352489	37.455338	37.904846	54.534256	48.898525	51.769485
EVM0001114	40.93187	41.673508	40.33255	55.927364	56.064713	55.042938
EVM0001116	70.365494	79.139206	73.696953	44.737453	49.766998	47.016392
EVM0001112	4.336587	4.717154	5.137558	10.475753	9.672174	9.121082
EVM0002709	33.847466	35.332912	33.704437	57.426186	58.349018	54.635216
EVM0002708	23.985201	21.526434	19.943983	13.296409	11.35461	12.915601
EVM0002703	29.914352	29.364462	28.268408	68.285454	65.483032	60.526077
EVM0002705	156.492065	157.734314	164.805969	138.233597	117.262138	131.616562
EVM0002707	4.190811	3.642926	5.214092	3.208096	2.858494	3.461422
EVM0002706	62.579666	61.778679	57.58746	33.520618	30.456861	28.942326
EVM0001366	136.294235	126.628456	115.759705	331.505951	299.196777	320.957886
EVM0006149	25.429285	24.187233	22.664457	16.093843	16.622356	16.274776
EVM0006146	114.707497	110.495682	112.574295	49.685848	52.248753	50.626793
EVM0006144	24.695482	24.837214	26.688286	7.498896	5.274631	5.51739
EVM0006141	2.50593	2.394818	2.053914	4.507253	3.660026	3.536086
EVM0006140	21.83708	21.715174	19.17152	48.854969	38.846394	43.191547
EVM0002948	412.647949	356.253082	407.338837	1360.137695	1490.098267	1431.852783
EVM0001363	10.711897	9.311365	10.708176	6.763064	6.439237	5.576734
EVM0001493	10.888958	12.548429	9.276316	2.544822	4.125318	3.567012
EVM0005720	3.622978	3.489674	2.881778	6.422551	6.187189	5.169597
Sphaceloma_arachidis_newGene_320	3.693946	3.239243	2.850174	1.907921	1.592008	1.932263
EVM0005053	11.901742	12.84294	12.246033	18.837111	19.785229	19.216442
EVM0005054	28.175694	30.548239	30.244986	44.618259	44.669708	45.946194
Sphaceloma_arachidis_newGene_809	0.4209	0.414142	0.381732	1.4632239999999999	1.128561	0.8383970000000001
Sphaceloma_arachidis_newGene_808	37.232374	36.773715	37.039109	19.62598	20.594314	21.156474
EVM0000277	5.771145	7.24929	5.770037	4.106981	2.633068	4.87043
EVM0004277	60.505909	54.167084	56.748375	144.290497	146.073853	143.928741
EVM0000276	507.067596	565.283936	633.663086	234.510086	213.857941	200.793137
EVM0007962	56.824627	56.868347	51.69331	92.127266	91.543297	90.004692
EVM0007961	36.231464	38.301579	36.486641	94.777893	80.423988	92.608398
EVM0000646	2.973803	3.118436	2.25215	5.794283	5.615203	6.125698
EVM0007967	4.007418	3.864956	3.130276	2.491507	1.793459	2.186491
EVM0000645	2.712159	2.012436	2.466674	4.100883	4.19869	4.654839
EVM0000649	5.27785	4.814685	4.202337	9.130173	6.685309	7.159376
Sphaceloma_arachidis_newGene_114	9.059316	8.417562	8.71506	8.458952	6.307984	6.06895
Sphaceloma_arachidis_newGene_113	1.235865	1.651921	1.372476	3.502238	3.542973	6.122416
EVM0003290	12.193545	14.543054	12.733638	9.510415	11.537412	11.56622
EVM0003325	639.050049	606.728821	629.072571	809.892456	802.143127	844.224182
Sphaceloma_arachidis_newGene_1245	47.664318	44.863392	48.025589	82.962158	84.206253	81.843971
Sphaceloma_arachidis_newGene_1244	7.812581	7.628038	6.136383	14.964489	13.089030000000001	11.350617
EVM0003133	22.6441	21.226439	19.521811	11.340672	12.65164	12.062933
EVM0000467	16.83374	15.719983	15.626791	27.857569	28.440668	29.129177
EVM0000462	20.64399	26.051889	20.703915	51.488163	36.702057	48.456429
EVM0000463	147.142899	140.675125	155.468796	99.153282	90.957893	94.090263
EVM0000399	2.814981	3.104892	2.621478	4.632915	4.033982	4.079536
EVM0003641	51.208336	54.371429	54.832836	74.331467	70.77282	75.336273
EVM0003327	575.193787	541.333191	504.39563	408.976807	415.27597	418.41806
Sphaceloma_arachidis_newGene_1106	20.091084	21.228504	22.303455	38.071163	38.042473	39.224274
Sphaceloma_arachidis_newGene_1107	30.512497000000003	23.414321	25.754642	8.195046000000001	5.763914	4.4079630000000005
EVM0001463	8.623141	10.630756	9.575832	13.365544	14.681899	13.31977
EVM0001450	7.619873	7.720761	8.86549	19.942812	17.700714	17.487951
EVM0000270	133.008545	138.372955	136.467712	196.29686	196.707565	187.965897
EVM0004398	122.061462	113.16597	124.899841	187.775131	201.231934	192.534225
EVM0006702	134.370956	144.065491	139.79892	120.064484	111.72477	115.381119
EVM0004392	8.617667	8.586078	9.350451	14.301339	12.680655	13.157215
EVM0004393	0.681018	0.868538	0.377416	1.632581	1.695665	1.822085
EVM0004395	15.052212	14.23259	13.652096	10.535817	10.580828	10.422591
EVM0004396	148.437469	141.909485	153.594864	80.970383	87.554161	81.067039
EVM0004397	15.78783	14.984609	14.554663	28.816454	27.736893	26.972635
EVM0001453	230.907684	232.571243	263.967834	153.739975	139.074905	149.931931
EVM0008224	9.23609	7.130777	6.934832	4.108576	5.359457	4.438467
EVM0008225	17.853001	19.759666	20.427235	19.165499	17.198441	15.953491
EVM0008226	20.265738	16.807074	17.326178	28.967709	28.128769	26.197926
EVM0008735	3.084168	3.534367	2.54927	2.401242	1.680778	1.457969
EVM0008220	9.933988	12.549172	11.703028	7.738377	7.554081	7.008321
EVM0008223	42.368206	44.766079	45.575882	34.344837	39.421368	35.650585
EVM0008228	626.802673	662.509277	663.66803	436.67157	520.944031	498.895203
EVM0008229	0.53397	0.492936	0.324245	1.669209	1.096271	1.696451
EVM0008501	7.919139	7.414293	7.162329	15.538847	13.611037	13.145312
EVM0005647	495.992737	510.357208	563.902405	197.722977	181.235062	185.272964
EVM0001457	196.023499	193.273911	199.845398	165.981598	156.717392	162.695618
EVM0003863	398.772644	380.388214	390.184204	536.030273	541.469116	545.685303
EVM0003862	40.243656	37.969738	37.067223	15.010789	8.758996	13.138176
EVM0003860	28.287508	30.308731	29.568144	56.510384	55.664646	54.186871
EVM0003867	0.317953	0.60172	0.450139	1.867826	1.619043	1.227305
EVM0003865	49.779457	50.755363	60.460312	42.28022	46.429951	42.455097
EVM0003864	23.103697	21.765284	22.550035	29.468531	28.966063	31.155817
EVM0003869	18.40402	16.902462	18.088341	14.067237	11.763448	13.180709
EVM0003868	164.286301	164.613083	189.968704	158.524918	174.972183	162.414551
EVM0007153	28.545622	29.035324	30.267767	26.754375	27.870985	26.824791
EVM0007152	22.697348	20.946106	17.791479	10.278772	8.624437	10.434905
EVM0007156	16.878767	15.332476	17.007761	25.734617	23.526255	24.400339
EVM0007155	2.365064	2.51868	2.016005	4.541678	3.749751	3.929361
EVM0007154	3.099478	4.076682	4.112509	2.809579	3.033917	3.248531
EVM0007158	54.659458	53.278606	49.849117	42.63694	44.456169	40.961384
EVM0005139	113.054764	100.713463	134.87999	47.630867	49.629543	47.594189
EVM0005138	161.383316	158.381546	184.645828	66.32077	66.035721	68.989189
EVM0005133	37.939873	42.621479	43.178406	33.329613	33.288021	32.465855
EVM0005132	404.09613	419.749969	468.742828	217.921173	212.589996	202.599365
EVM0005131	14.921546	15.135076	14.794646	13.360179	12.608381	12.673177
EVM0005137	8.274965	8.005941	7.03118	17.167486	15.346811	15.666312
EVM0005136	287.821838	264.004974	284.645203	26.569733	22.373222	26.101086
EVM0005135	47.386795	42.750629	44.702984	40.639885	37.20002	41.327377
EVM0005425	12.270969	13.825265	11.087308	10.742496	11.389708	10.431202
EVM0005424	2.799153	2.595134	2.395278	5.100478	4.782235	3.981563
EVM0005427	107.229385	101.382492	100.994942	71.934677	65.157219	69.380127
EVM0005426	184.787308	179.754578	158.832306	160.285812	146.076263	143.006851
EVM0005420	1303.113281	1306.869385	1438.671265	1887.630981	1951.365967	1910.927124
EVM0005429	2.282711	2.463038	2.404644	4.286131	3.871208	3.962437
Sphaceloma_arachidis_newGene_342	5.900023	5.7125	5.274339	8.486649	8.373727	7.785841
Sphaceloma_arachidis_newGene_343	9.533522	7.231498	6.08017	6.14757	3.390358	5.680483
EVM0001708	5.68483	3.845706	4.232014	7.771268	7.701961	7.90854
EVM0001700	12.554354	12.617923	10.417608	22.716232	19.372471	21.928213
EVM0001250	8.734517	8.721069	9.093492	15.046246	13.128154	13.947189
EVM0001251	2.829504	2.486823	1.892902	1.584117	0.934259	1.273345
EVM0001256	18.225405	17.120138	16.896406	13.098088	11.097395	11.214309
EVM0006950	2.446649	2.580103	2.151537	5.92522	5.836826	5.320677
EVM0006953	5.985108	6.529811	6.549346	4.325867	3.150295	3.513904
EVM0006954	38.144062	40.509209	40.988762	30.252644	32.87212	28.090588
EVM0006955	5.636576	6.632478	5.030207	17.384712	16.617788	16.659441
EVM0006959	429.147339	441.756958	431.708466	329.9617	305.792175	325.33844
EVM0005724	21.887541	20.940805	19.727465	31.332876	44.755222	38.071373
EVM0004922	1209.728394	1198.304443	1224.071045	353.192566	427.572174	457.902557
EVM0008509	913.896912	850.697815	911.761475	1550.277832	1592.732178	1589.858643
EVM0008508	1.491511	1.378299	1.540339	5.094844	5.085443	4.683867
EVM0008505	46.852108	42.314846	43.853546	80.681229	86.560081	84.910332
EVM0008506	7.41142	8.067449	10.136857	38.457352	30.68045	32.456158
EVM0008500	37.73444	38.572323	37.412907	48.271164	50.524937	48.535973
EVM0008503	94.221146	91.019745	94.634552	57.629494	51.608742	51.372845
EVM0008502	31.052856	28.503691	30.062296	48.754555	48.829582	49.085087
EVM0000079	0.92559	1.031795	0.731607	0.440286	0.419836	0.409933
EVM0000070	66.890121	74.758728	70.217216	91.231567	97.954025	94.356659
EVM0000073	2.967506	2.706708	2.801334	1.725528	2.095587	1.63622
EVM0000075	30.935255	32.146473	29.178125	28.777224	28.206367	27.855814
EVM0000880	35.165089	34.169827	33.751701	30.822187	33.796688	31.97447
EVM0000737	5.165611	4.937467	5.821993	35.183781	34.050705	36.855862
EVM0000734	57.459297	59.056202	65.638313	80.184875	86.570984	81.990807
EVM0000365	35.447369	33.792946	37.43652	34.374916	32.162651	30.549631
EVM0000735	1.268637	1.073156	1.197749	3.282385	2.986619	2.514357
EVM0007323	1.63576	2.325492	1.986053	3.908237	4.023151	3.881352
EVM0007404	28.463329	27.090475	26.239895	45.056805	41.879875	40.839172
EVM0000732	70.681877	70.115707	73.113228	105.095856	90.635757	86.916458
EVM0007407	12.710001	15.056067	14.475908	20.025255	22.834858	18.764963
EVM0000733	358.484283	351.149628	343.514435	496.334534	562.312134	538.035095
EVM0007400	537.061035	531.98822	551.734558	1019.654541	1112.324219	1065.399658
EVM0004893	15.303438	15.418852	13.262882	33.171272	28.254709	25.545776
EVM0000363	25.886253	26.261021	27.830124	37.590424	34.60762	36.156849
EVM0001600	292.089508	303.119354	325.420929	269.94754	261.068695	253.175568
EVM0000362	26.680103	25.57967	24.86161	35.034878	34.174309	34.370899
EVM0001603	6.834311	8.840666	7.711831	4.257432	4.577638	4.140504
EVM0004890	236.344376	230.564301	224.136871	44.789753	61.272694	54.4842
EVM0001605	2.180728	1.945806	2.054568	5.392892	6.182684	5.022186
EVM0001607	39.758614	39.34166	43.150917	65.789444	66.590897	68.196007
EVM0003679	83.85952	80.80114	87.288551	68.3964	65.794785	61.405655
EVM0003676	0.83704	1.216271	0.97211	3.268229	3.151986	2.493764
EVM0003674	123.762611	120.011047	118.192207	59.80024	63.805279	62.131802
EVM0003675	15.498379	16.078949	17.142426	12.440568	12.939971	12.327349
EVM0003672	40.943474	40.791531	40.500301	65.475723	63.078911	61.053528
EVM0003673	14.256104	16.289295	14.698777	21.77685	20.86573	21.446329
EVM0003670	2.718379	3.209039	3.092621	8.063604	5.241118	4.466847
EVM0000368	127.341187	142.669708	127.953346	75.645844	77.12677	77.040924
EVM0007706	0.92825	1.651915	0.863999	0.173351	0.327432	0.370943
EVM0007702	51.097431	65.518921	61.713142	13.788352	9.875052	12.853599
EVM0007700	55.587921	58.271042	58.073147	78.970894	86.260994	80.9701
EVM0005968	17.200272	18.010035	16.590202	14.971342	16.956345	16.406366
EVM0005962	4.167516	2.902012	3.423275	5.802308	6.038987	6.161506
EVM0005965	49.134827	55.414383	58.98872	44.775574	44.413189	48.068966
EVM0003492	75.769836	75.373695	82.798683	104.751907	111.119278	107.394859
EVM0003493	7.8212	9.523932	9.448587	6.834254	8.91507	7.021978
EVM0003490	100.682068	96.439674	102.341202	62.663643	66.678108	70.219978
EVM0003491	24.117842	23.377659	22.337057	33.106098	31.808859	33.754932
EVM0003494	234.206802	272.611938	262.607727	164.129257	219.98555	191.472702
EVM0003499	1.581602	0.993962	1.093968	3.55613	2.67816	3.823424
EVM0000351	21.392069	22.08692	21.667206	19.801504	20.37595	18.589199
EVM0002356	49.148643	45.867851	53.165245	49.400322	44.085812	46.651787
EVM0008844	24.517239	21.813353	23.424452	39.092331	30.295437	34.520805
EVM0000339	18.557259	20.441654	18.215416	28.307453	25.285404	24.959274
EVM0003350	38.859119	39.662479	31.815603	16.247475	13.987264	16.548512
EVM0003825	10.636641	11.945605	11.576448	5.787253	4.653733	5.258832
EVM0003352	43.32777	44.775181	44.134331	76.020592	69.807549	72.292091
EVM0008840	41.952709	41.085411	41.712666	63.308449	63.79763	57.755508
EVM0003822	30.906384	31.135664	30.039169	42.454742	40.932838	41.699085
EVM0005632	24.10388	27.582167	25.429674	14.71728	15.286638	15.283464
EVM0005634	267.523224	302.352661	266.603424	193.634201	201.969711	193.491638
EVM0008842	12.06598	9.622364	10.249159	10.108698	9.908324	8.576278
EVM0005637	836.353027	905.881348	936.613037	219.661469	268.9646	290.857819
EVM0004611	3.532088	5.027767	4.181965	2.197764	1.347564	3.109033
EVM0005639	42.551033	37.90984	38.997723	20.096661	16.583456	21.620094
EVM0004613	43.915756	42.878036	47.559319	31.666245	33.536556	35.695374
EVM0004614	38.758644	37.283092	39.555897	25.89587	26.76829	27.213581
EVM0004616	198.94281	205.980606	169.497482	145.644821	123.240883	147.734543
EVM0001137	5.104974	5.860727	5.663871	0.851899	1.62339	1.089835
EVM0004940	7.368481	6.761465	6.734625	10.325915	10.531242	9.814359
EVM0004943	36.498703	36.91016	34.97316	57.52586	56.856178	56.688484
EVM0004944	13.88926	13.987282	12.517082	27.370655	26.232506	27.023514
EVM0001131	15.293236	13.878889	14.438818	14.028183	12.980392	12.780725
EVM0007493	26.608868	24.527924	25.601522	34.577629	36.294907	36.933414
EVM0004948	1089.875122	1085.734863	1115.004272	940.507874	818.285583	915.477661
EVM0001139	35.849422	35.345932	33.655575	14.665839	15.520898	15.628809
EVM0002723	64.910202	60.626389	65.915413	59.568855	58.14703	59.962715
EVM0001285	30.963644	32.127876	34.437157	57.03957	57.617893	54.487896
[truncated: 3,926 more rows]
