# Supplementary material for: Transcriptome Analysis Reveals Candidate Genes for Light Regulation of Elsinochrome Biosynthesis in Elsinoë arachidis
Source: Microorganisms. 2024 May 19;12(5):1027. doi: 10.3390/microorganisms12051027 (PMC11124282; doi:10.3390/microorganisms12051027)
Supplement: Supplementary file 1 [file microorganisms-12-01027-s001.zip › COG.xls]

#ID	Class_Name	Numbers	Genes
J	Translation, ribosomal structure and biogenesis	223	EVM0000180;EVM0005992;EVM0001653;EVM0008929;EVM0006295;EVM0008355;EVM0004058;EVM0004216;EVM0006056;EVM0004811;EVM0008756;EVM0006473;EVM0008723;EVM0002547;EVM0003653;EVM0005810;EVM0002961;EVM0005930;EVM0000318;EVM0001438;EVM0004273;EVM0008383;EVM0002648;EVM0003271;EVM0001618;EVM0007799;EVM0005998;EVM0001906;EVM0002009;EVM0005452;EVM0001797;EVM0002675;EVM0003693;EVM0006406;EVM0008124;EVM0004812;EVM…
A	RNA processing and modification	3	EVM0006139;EVM0000732;EVM0003746
K	Transcription	52	EVM0002517;EVM0005192;EVM0004520;EVM0001268;EVM0002453;EVM0008400;EVM0005949;EVM0007306;EVM0008357;EVM0008873;EVM0001768;EVM0003865;EVM0006736;EVM0003161;EVM0007299;EVM0005181;EVM0001637;EVM0005250;EVM0002730;EVM0006879;EVM0006253;EVM0005529;EVM0002606;EVM0005946;EVM0004986;EVM0007632;EVM0007467;EVM0008717;EVM0002906;EVM0001054;EVM0005053;EVM0005157;EVM0008267;EVM0007699;EVM0000128;EVM0007396;EVM…
L	Replication, recombination and repair	104	EVM0002087;EVM0007638;EVM0008884;EVM0003675;EVM0003895;EVM0007165;EVM0000741;EVM0003101;EVM0008108;EVM0004315;EVM0004767;EVM0000883;EVM0001268;EVM0000994;EVM0000458;EVM0005494;EVM0007106;EVM0007550;EVM0005949;EVM0007626;EVM0004941;EVM0002162;EVM0008357;EVM0008873;EVM0009098;EVM0008477;EVM0005003;EVM0005471;EVM0006119;EVM0008082;EVM0005133;EVM0001637;EVM0001932;EVM0007817;EVM0005250;EVM0005763;EVM…
B	Chromatin structure and dynamics	5	EVM0005192;EVM0007515;EVM0002640;EVM0002293;EVM0004687
D	Cell cycle control, cell division, chromosome partitioning	21	EVM0004288;EVM0007927;EVM0004285;EVM0002898;EVM0006519;EVM0003484;EVM0002677;EVM0007953;EVM0008319;EVM0006234;EVM0004518;EVM0008209;EVM0004043;EVM0002825;EVM0002178;EVM0001930;EVM0008010;EVM0008855;EVM0000390;EVM0001170;EVM0002106
Y	Nuclear structure	0	--
V	Defense mechanisms	95	EVM0005572;EVM0001036;EVM0007227;EVM0006359;EVM0003708;EVM0007935;EVM0002127;EVM0002803;EVM0005283;EVM0007725;EVM0001207;EVM0000226;EVM0005037;EVM0006280;EVM0001783;EVM0001881;EVM0003968;EVM0008641;EVM0006634;EVM0005577;EVM0006250;EVM0008767;EVM0004766;EVM0005919;EVM0004397;EVM0000711;EVM0008088;EVM0009165;EVM0001171;EVM0001119;EVM0002455;EVM0004926;EVM0006985;EVM0002426;EVM0006074;EVM0003540;EVM…
T	Signal transduction mechanisms	117	EVM0008139;EVM0007773;EVM0004915;EVM0002882;EVM0008524;EVM0002669;EVM0001736;EVM0007146;EVM0007496;EVM0007896;EVM0008466;EVM0008582;EVM0005283;EVM0005731;EVM0007647;EVM0001739;EVM0000740;EVM0006139;EVM0003392;EVM0006552;EVM0007973;EVM0008202;EVM0001746;EVM0003582;EVM0008993;EVM0000639;EVM0005807;EVM0003585;EVM0002989;EVM0002044;EVM0007927;EVM0001692;EVM0005181;EVM0006532;EVM0007802;EVM0008360;EVM…
M	Cell wall/membrane/envelope biogenesis	86	EVM0000963;EVM0002214;EVM0006625;EVM0006185;EVM0001478;EVM0002120;EVM0003227;EVM0004076;EVM0006533;EVM0004460;EVM0007355;EVM0009036;EVM0007927;EVM0004057;EVM0006233;EVM0005962;EVM0003323;EVM0004019;EVM0002483;EVM0004871;EVM0007700;EVM0007201;EVM0008409;EVM0007885;EVM0001223;EVM0006705;EVM0001730;EVM0004426;EVM0007164;EVM0003484;EVM0002677;EVM0000941;EVM0008349;EVM0007953;EVM0003008;EVM0006234;EVM…
N	Cell motility	9	EVM0004016;EVM0009149;EVM0009024;EVM0007605;EVM0008125;EVM0004352;EVM0007348;EVM0002904;EVM0009160
Z	Cytoskeleton	6	EVM0004288;EVM0003687;EVM0000339;EVM0001930;EVM0008855;EVM0000390
W	Extracellular structures	1	EVM0000582
U	Intracellular trafficking, secretion, and vesicular transport	9	EVM0000642;EVM0001304;EVM0000870;EVM0000704;EVM0005167;EVM0000582;EVM0006243;EVM0006837;EVM0004407
O	Posttranslational modification, protein turnover, chaperones	157	EVM0005394;EVM0004216;EVM0008976;EVM0001563;EVM0007607;EVM0008638;EVM0004177;EVM0005700;EVM0009007;EVM0003351;EVM0004305;EVM0003799;EVM0006385;EVM0003812;EVM0000278;EVM0006327;EVM0003271;EVM0005605;EVM0007408;EVM0004226;EVM0001998;EVM0008324;EVM0007538;EVM0002213;EVM0007326;EVM0005438;EVM0001251;EVM0002940;EVM0005934;EVM0007338;EVM0004978;EVM0002322;EVM0006413;EVM0006386;EVM0000845;EVM0008814;EVM…
C	Energy production and conversion	181	EVM0004200;EVM0000556;EVM0008914;EVM0002393;EVM0004595;EVM0007822;EVM0002245;EVM0001736;EVM0006073;EVM0006661;EVM0004634;EVM0001381;EVM0005504;EVM0008234;EVM0006581;EVM0004396;EVM0008632;EVM0004247;EVM0006600;EVM0003990;EVM0004291;EVM0000740;EVM0006488;EVM0003616;EVM0009005;EVM0006136;EVM0007897;EVM0008407;EVM0000841;EVM0004907;EVM0003312;EVM0008081;EVM0001679;EVM0007753;EVM0005496;EVM0003569;EVM…
G	Carbohydrate transport and metabolism	343	EVM0001689;EVM0007240;EVM0004772;EVM0002039;EVM0005849;EVM0002214;EVM0002358;EVM0001210;EVM0006674;EVM0008559;EVM0001015;EVM0003428;EVM0001542;EVM0002981;EVM0002158;EVM0008725;EVM0002778;EVM0005012;EVM0006977;EVM0003642;EVM0000246;EVM0004242;EVM0005716;EVM0008154;EVM0000032;EVM0005238;EVM0002347;EVM0002934;EVM0000178;EVM0003985;EVM0007387;EVM0007852;EVM0003513;EVM0009037;EVM0007260;EVM0003446;EVM…
E	Amino acid transport and metabolism	213	EVM0000121;EVM0005257;EVM0006972;EVM0007099;EVM0006580;EVM0008025;EVM0007931;EVM0009074;EVM0003411;EVM0001985;EVM0006970;EVM0007480;EVM0005891;EVM0007836;EVM0000032;EVM0003511;EVM0005497;EVM0003808;EVM0003749;EVM0007852;EVM0003513;EVM0000719;EVM0000659;EVM0004572;EVM0008539;EVM0006792;EVM0008001;EVM0002453;EVM0003296;EVM0000474;EVM0000545;EVM0008323;EVM0007346;EVM0000692;EVM0009087;EVM0008199;EVM…
F	Nucleotide transport and metabolism	67	EVM0001314;EVM0006518;EVM0001678;EVM0008025;EVM0006684;EVM0007880;EVM0002127;EVM0006271;EVM0003921;EVM0006927;EVM0007224;EVM0003184;EVM0000302;EVM0002733;EVM0007681;EVM0000796;EVM0001944;EVM0000416;EVM0005735;EVM0003680;EVM0008642;EVM0001439;EVM0008943;EVM0005712;EVM0003968;EVM0006060;EVM0002858;EVM0003027;EVM0009008;EVM0001310;EVM0000404;EVM0004108;EVM0002157;EVM0005048;EVM0008382;EVM0002853;EVM…
H	Coenzyme transport and metabolism	141	EVM0004200;EVM0003343;EVM0006350;EVM0000888;EVM0006838;EVM0009042;EVM0006061;EVM0004634;EVM0007880;EVM0004027;EVM0000922;EVM0007018;EVM0003948;EVM0008885;EVM0003990;EVM0000474;EVM0008639;EVM0008283;Sphaceloma_arachidis_newGene_872;EVM0008407;EVM0003356;EVM0005387;EVM0008081;EVM0001017;EVM0005496;EVM0004370;EVM0008447;EVM0005655;EVM0001488;EVM0004338;EVM0001685;EVM0008640;EVM0001237;EVM0008226;EVM…
I	Lipid transport and metabolism	239	EVM0004374;EVM0009136;EVM0004974;EVM0007807;EVM0000009;EVM0001690;EVM0008252;EVM0001083;EVM0000293;EVM0004569;EVM0007323;EVM0001242;EVM0006924;EVM0003055;EVM0000075;EVM0005189;EVM0007577;EVM0004563;EVM0007832;EVM0000519;EVM0003514;EVM0006369;EVM0006381;EVM0000521;EVM0005415;EVM0006728;EVM0005610;EVM0008249;EVM0002805;EVM0003380;EVM0008531;EVM0004589;EVM0007218;EVM0002250;EVM0004450;EVM0000645;EVM…
P	Inorganic ion transport and metabolism	123	EVM0005081;EVM0006101;EVM0006032;EVM0001676;EVM0005413;EVM0006013;EVM0007971;EVM0007527;EVM0003367;EVM0003690;EVM0000032;EVM0008176;EVM0000652;EVM0004893;EVM0009117;EVM0007852;EVM0006439;EVM0002234;EVM0005595;EVM0004919;EVM0004247;EVM0000902;EVM0008323;EVM0000234;EVM0000316;EVM0003360;EVM0007667;EVM0001951;EVM0007034;EVM0008229;EVM0009039;EVM0001520;EVM0005390;EVM0002363;EVM0003451;EVM0003336;EVM…
Q	Secondary metabolites biosynthesis, transport and catabolism	213	EVM0006058;EVM0007599;EVM0009136;EVM0005572;EVM0004974;EVM0001195;EVM0004003;EVM0001036;EVM0007227;EVM0001472;EVM0003708;EVM0008543;EVM0000293;EVM0001050;EVM0007935;EVM0007323;EVM0001242;EVM0006924;EVM0002427;EVM0005189;EVM0004940;EVM0000519;EVM0003514;EVM0006369;EVM0002803;EVM0006381;EVM0006541;EVM0008092;EVM0000521;EVM0006728;EVM0005610;EVM0008249;EVM0002805;EVM0007627;EVM0008531;EVM0006212;EVM…
R	General function prediction only	417	EVM0002774;EVM0006058;EVM0001314;EVM0008813;EVM0009136;EVM0004979;EVM0006984;EVM0004974;EVM0000429;EVM0006972;EVM0003343;EVM0001195;EVM0006350;EVM0005169;EVM0002257;EVM0002245;EVM0000388;EVM0000293;EVM0005673;EVM0002098;EVM0007323;EVM0001242;EVM0006924;EVM0004005;EVM0008501;EVM0003055;EVM0003958;EVM0005189;EVM0007836;EVM0000032;EVM0000080;EVM0004563;EVM0008833;EVM0004394;EVM0000519;EVM0007224;EVM…
S	Function unknown	80	EVM0007612;EVM0003914;EVM0003080;EVM0004148;EVM0005509;EVM0008503;EVM0008444;EVM0004266;EVM0000011;EVM0008437;EVM0005516;EVM0005857;EVM0003989;EVM0003502;EVM0002416;EVM0000835;EVM0005809;EVM0000862;EVM0002514;EVM0001296;EVM0008000;EVM0002800;EVM0003105;EVM0006087;EVM0006522;EVM0001604;EVM0001716;EVM0002177;EVM0008519;EVM0002046;EVM0001841;EVM0005581;EVM0005025;EVM0007245;EVM0004065;EVM0004854;EVM…
X	Mobilome: prophages, transposons	4	EVM0005263;EVM0007830;EVM0002471;EVM0004483
