# Supplementary material for: Transcriptome Analysis Reveals Candidate Genes for Light Regulation of Elsinochrome Biosynthesis in Elsinoë arachidis
Source: Microorganisms. 2024 May 19;12(5):1027. doi: 10.3390/microorganisms12051027 (PMC11124282; doi:10.3390/microorganisms12051027)
Supplement: Supplementary file 1 [file microorganisms-12-01027-s001.zip › D39_vs_W39.all.xls]

#ID	C01_Count	C02_Count	C03_Count	T04_Count	T05_Count	T06_Count	C01_FPKM	C02_FPKM	C03_FPKM	T04_FPKM	T05_FPKM	T06_FPKM	FDR	log2FC
Sphaceloma_arachidis_newGene_239	245	292	261	1052	674	765	2.036222	2.392262	2.383334	5.637987	4.700296	5.131499	8.05268429115306e-17	0.997342401788677
EVM0005269	5858	6258	5659	15038	12034	12106	142.150787	149.446594	150.522552	234.63562	244.395401	236.585938	1.58595249511488e-19	0.509676875761048
EVM0005268	721	779	635	1690	1299	1297	22.037102	23.428659	21.270784	33.242863	33.236862	31.946461	1.20934385909539e-05	0.373830102889943
EVM0005267	3025	2390	2653	506	393	414	49.102924	38.173512	47.206947	5.273165	5.334152	5.411717	1.84299175537264e-246	-3.25430887941721
EVM0005266	1675	1564	1440	3690	2557	2675	9.453426	8.684603	8.907866	13.392017	12.08137	12.158228	5.25415809184921e-05	0.291087417374893
EVM0005265	390	296	401	861	707	762	11.042718	8.249541	12.441416	15.68821	16.773338	17.389811	0.000802313644969307	0.466149866408458
Sphaceloma_arachidis_newGene_231	226	173	154	69	35	43	4.156636	3.128635	3.14872	0.821227	0.527879	0.62484	7.7177252366244e-29	-2.55819142994435
EVM0005263	4770	4963	4621	6269	4611	4688	49.844086	51.036491	52.933495	42.123814	40.324467	39.456467	2.67986718642588e-19	-0.520828208738137
EVM0005262	505	558	537	1495	1058	1138	17.969206	19.579052	20.984449	34.254707	31.562384	32.658195	3.13519378123544e-09	0.565801209419382
Sphaceloma_arachidis_newGene_234	121	77	96	113	100	82	5.213664	3.280141	4.562818	3.141994	3.596773	2.850141	0.0126668581642693	-0.626834228372871
EVM0008676	3461	3686	3316	6840	5315	5317	45.829807	48.037189	48.13266	58.236118	58.904587	56.703037	0.0849485952193455	0.106694523927151
Sphaceloma_arachidis_newGene_230	55	47	38	53	41	46	1.839723	1.535551	1.406955	1.14021	1.151975	1.243159	0.06082877401054	-0.626054202894927
EVM0005264	167	164	146	353	237	236	1.466281	1.420634	1.40644	1.99959	1.746684	1.672114	0.390608800554171	0.149446149781524
EVM0005122	22333	20172	24164	1330	1166	1264	685.500244	609.344482	813.018677	26.246248	29.940817	31.236156	1.25911530677829e-216	-4.77659476748218
EVM0005261	213	221	210	584	446	530	3.926443	4.01265	4.236938	6.933374	6.888007	7.867502	1.45304912106414e-06	0.646301930287998
EVM0005260	1152	1149	1008	2753	2061	2170	26.027517	25.549496	24.959307	40.008415	38.984955	39.503658	3.24525532718651e-10	0.444656189423928
EVM0005123	257	258	159	544	407	329	2.215189	2.18781	1.497766	3.023382	2.941784	2.284663	0.0922996866155292	0.293067400851865
EVM0006008	178	199	154	503	399	405	4.975088	5.481992	4.702181	9.042153	9.350171	9.121508	2.11534703988492e-06	0.671240598636936
EVM0006009	2771	2784	2516	9479	7434	7560	37.117176	36.700508	36.935879	81.642967	83.33902	81.55146	6.6683006412058e-68	0.969271969250195
EVM0006002	4142	3733	3486	2614	2103	2179	38.46706	34.118183	35.488804	15.610785	16.345665	16.299772	6.76879046238572e-89	-1.34866155640956
EVM0006003	35032	32657	31537	73706	59591	63269	1615.583374	1482.231079	1594.279785	2185.637207	2300.176514	2349.871582	1.12557549640209e-09	0.358150945144364
EVM0006000	12759	13412	11973	19487	16965	16200	244.350861	252.787857	251.349289	239.97113	271.944183	249.872635	0.0147754772756726	-0.159239181258252
EVM0006001	2279	2167	1847	3794	3142	3324	176.016006	164.673569	156.31601	188.404205	203.120621	206.730209	0.297248170576539	0.0821549272769256
EVM0006006	44	76	63	94	114	97	1.045913	1.78959	1.653647	1.457917	2.28527	1.874814	0.689925989470093	0.128828864227755
EVM0006007	200	186	157	400	291	264	4.636312	4.242714	3.988446	5.975379	5.666472	4.938063	0.285899581977393	0.176701520364325
EVM0006004	100	100	101	277	183	207	4.718153	4.62944	5.212283	8.421595	7.238412	7.863333	0.00855152667181454	0.504832857473928
EVM0006005	671	756	669	1830	1502	1407	15.389597	17.062313	16.822327	26.991858	28.830053	25.993494	7.88951622886667e-10	0.546144351863686
EVM0001582	5011	5604	4889	8309	7081	7349	81.921303	90.152382	87.603241	87.344734	96.885925	96.752617	0.340153967831218	-0.0711111336523906
EVM0001583	611	807	577	1641	1124	1245	13.261187	17.225218	13.713854	22.897604	20.40711	21.765892	0.000504158584705697	0.371509399529775
EVM0001580	2892	2911	2607	3320	2621	2847	69.972275	69.326195	69.14164	51.661346	53.084972	55.483707	1.19959015737833e-18	-0.565049719119912
EVM0001581	872	833	768	1753	1325	1440	11.277949	10.603536	10.890654	14.591985	14.351586	15.012006	0.00433678859359382	0.237289924004414
EVM0001586	3619	3808	3329	5676	4211	4239	59.154522	61.265938	59.647518	59.660877	57.615341	55.812366	3.87409101478575e-05	-0.242445622958207
EVM0001587	194	209	180	488	344	390	6.095252	6.45473	6.187197	9.853849	9.032532	9.8515	0.0022794548890469	0.432179646999521
EVM0001584	2098	2149	2011	4285	3040	3138	100.213844	101.017555	105.305679	131.639572	121.544815	120.737038	0.14556779642719	0.101314136261217
EVM0001585	258	259	270	964	891	847	4.12113	4.072171	4.725987	9.896464	11.91	10.900052	2.48644089927207e-21	1.1556784103638
EVM0001588	16692	17584	15611	32859	26369	27468	364.920532	378.335693	374.109741	461.914368	482.498627	483.630585	0.00197315174161335	0.169046205225542
EVM0001589	515	627	495	1133	818	913	6.614192	7.923102	6.971629	9.358567	8.79855	9.449101	0.103037156483503	0.173794072108083
EVM0002851	509	554	414	1225	763	918	21.424818	22.960577	19.117228	33.164055	26.88625	31.123154	0.00263120617203946	0.336541227061347
EVM0002850	672	561	594	1650	1265	1219	12.408396	10.179678	12.016939	19.587149	19.54781	18.126873	2.54953806185218e-08	0.54123175763722
EVM0002853	7912	8467	8062	9604	8665	8709	171.348511	180.456406	191.388565	133.738037	157.059418	151.905457	1.64292164523713e-10	-0.479748784246539
EVM0002852	87	96	77	179	126	113	1.183974	1.294146	1.155216	1.580352	1.446424	1.246216	0.860096139349625	0.0442664881045168
EVM0002855	844	876	806	1354	970	1154	22.542154	23.029659	23.586134	23.241053	21.671774	24.823668	0.0617749565970582	-0.172807289706574
EVM0002854	802	854	706	1787	1487	1453	22.871088	23.965797	22.051376	32.766903	35.477032	33.373306	1.16957785211244e-05	0.374703631566481
EVM0002856	15213	16345	12924	10456	8768	10809	587.556274	621.296265	547.175476	259.669312	283.413422	336.217285	2.28796774335438e-45	-1.18174336387075
EVM0002859	88	101	80	199	131	145	7.017205	7.91024	6.98028	10.205639	8.729868	9.327806	0.422272793307097	0.180689408976068
EVM0002858	2872	2787	2574	2949	2231	2280	124.373558	118.772766	122.218163	82.127029	80.848701	79.526833	2.6555049808376e-36	-0.77649226574174
EVM0000981	706	825	656	1445	1108	1167	18.480299	21.253416	18.818512	24.327065	24.279882	24.608082	0.152540813569532	0.136163560553546
EVM0000983	12650	12489	12646	8612	5869	5830	190.355545	184.954147	208.591797	83.328415	73.915611	70.65226	1.0142561837589e-112	-1.54344499699219
EVM0000985	4522	5247	4572	8162	6242	6314	24.324484	27.781143	26.959906	28.232582	28.104212	27.354467	0.131673676570864	-0.103351594836611
EVM0000984	1629	1558	1390	3416	2864	2861	62.6563	58.943188	58.566761	84.482819	92.172684	88.608986	3.20816312355705e-07	0.372505935256435
Sphaceloma_arachidis_newGene_942	323	327	301	590	448	478	4.095162	4.087155	4.183277	4.815173	4.759524	4.891699	0.766591523514412	0.0397581350245587
Sphaceloma_arachidis_newGene_943	156	104	95	166	113	126	6.731454	4.402043	4.464915	4.619215	4.083274	4.370184	0.0517966185856462	-0.444509192554001
Sphaceloma_arachidis_newGene_944	903	873	617	1529	1109	1091	12.394652	11.793538	9.287692	13.498636	12.73981	12.058532	0.943508054761599	0.00860014809738244
Sphaceloma_arachidis_newGene_946	343	297	250	188	185	147	4.885577	4.136156	4.017756	1.666172	2.194209	1.699376	1.16331525876361e-17	-1.39476117094145
Sphaceloma_arachidis_newGene_499	996877	1010484	742708	1070560	647701	753256	4611.211914	4600.102051	3765.869873	3184.112549	2507.593018	2806.074707	1.64171599486048e-22	-0.796765820120808
EVM0004606	913	935	777	999	615	737	16.433575	16.545815	15.313625	11.557306	9.253919	10.679479	1.67851967867091e-16	-0.801222971204109
EVM0000189	1989	2241	1968	966	716	737	157.555374	174.731293	170.859634	49.177521	47.455368	46.988396	5.71376938468485e-149	-1.99314736948639
EVM0000188	689	724	637	1945	1494	1607	13.132002	13.572194	13.299191	23.845432	23.848766	24.680269	1.76576344572318e-16	0.668546697884308
EVM0003827	416	484	386	1055	642	740	7.458775	8.533237	7.585333	12.162447	9.625556	10.680139	0.0194673345068153	0.276852409393386
EVM0000181	174	149	131	69	31	42	6.620615	5.558126	5.43938	1.673653	0.966573	1.273936	3.73871937050781e-22	-2.32901558332118
EVM0000180	791	813	611	1912	1700	1648	4.953261	5.005392	4.191543	7.69898	8.911552	8.308678	5.1645138216451e-11	0.62986616418815
EVM0000183	2258	2179	2087	5021	4073	3920	26.99868	25.646008	27.360167	38.60989	40.772808	37.753117	4.96545562609586e-08	0.364859733381174
EVM0000182	183	243	241	404	268	263	3.182862	4.155772	4.589604	4.523861	3.893861	3.680993	0.359177939885724	-0.163427999619993
EVM0000185	64	60	38	119	110	92	1.547883	1.42417	1.00016	1.84169	2.220191	1.785841	0.19574924427814	0.369668108928146
EVM0000184	538	508	413	413	265	339	9.630102	8.958152	8.114943	4.757711	3.967316	4.885212	1.57375100648293e-20	-1.15573481234584
EVM0000187	4042	4332	3922	4968	3924	3983	34.342602	36.217251	36.521076	27.138237	27.901363	27.248867	5.79413301815515e-21	-0.56522230425009
EVM0000186	2007	2022	1862	3581	2924	2808	30.890392	30.638412	31.41646	35.450638	37.677002	34.820576	0.692037015073419	0.0303637135567873
EVM0008597	495	486	411	1600	1135	1186	2.314322	2.236516	2.10453	4.812066	4.445024	4.466395	7.71513772087252e-21	0.857560020821347
Sphaceloma_arachidis_newGene_1048	178	120	127	137	61	110	3.420701	2.266716	2.660286	1.679183	0.972715	1.700763	4.59759309955859e-06	-1.1161656861897
EVM0003826	111	115	93	184	199	150	2.340314	2.377525	2.146689	2.500917	3.520398	2.55245	0.585607565018875	0.126750020043772
Sphaceloma_arachidis_newGene_1040	32	29	62	78	35	69	0.500389	0.444009	1.085891	0.798817	0.466049	0.877446	0.806730414227731	-0.108266926454473
Sphaceloma_arachidis_newGene_1045	108	121	62	158	168	76	2.944555	3.207221	1.840764	2.736613	3.799872	1.636006	0.647652641796238	-0.146812372861135
Sphaceloma_arachidis_newGene_1044	51	37	40	70	62	31	0.905031	0.635261	0.779876	0.803465	0.916198	0.432457	0.447712955771002	-0.291279198771034
Sphaceloma_arachidis_newGene_1046	45	43	58	89	43	51	0.591375	0.546208	0.827966	0.750574	0.467148	0.540421	0.319296410238924	-0.345662555133456
EVM0008787	48	57	61	22	36	44	0.413689	0.487998	0.58042	0.119095	0.260431	0.309787	0.000561468948472436	-1.29694514715214
EVM0008786	2666	2712	2387	8682	6395	6500	112.838356	112.957855	110.721718	236.277695	226.52623	221.552063	1.24403850379349e-50	0.838636633288107
EVM0008785	1203	1372	1095	2054	1594	1656	26.41066	29.639259	26.357004	29.00906	29.291382	29.29179	0.243660122771171	-0.0980957147194282
EVM0008784	2626	2478	2288	2987	2250	2406	44.500484	41.325531	42.497364	32.545078	31.910198	32.836792	1.0945313672226e-19	-0.584628657735314
EVM0008783	4090	4490	3683	8614	6750	6498	31.967098	34.535782	31.54949	43.286575	44.156673	40.901577	0.00135605090151558	0.20309808700378
EVM0008782	3184	2980	3004	5085	3863	3936	57.641441	53.086395	59.601368	59.194359	58.537262	57.388283	0.0331616619410994	-0.1453831213751
EVM0008781	554	580	583	482	478	492	7.430708	7.649804	8.564233	4.149858	5.364666	5.30989	1.04371915596053e-11	-0.860069571871694
EVM0008780	207	154	160	360	250	214	2.504573	1.829999	2.111137	2.796128	2.526321	2.084747	0.938776721092078	0.0155978453256638
EVM0008789	839	753	647	4065	2305	3271	39.080784	34.511398	33.022038	121.745056	89.84169	122.688904	5.34112798629101e-43	1.46257912877421
EVM0008788	2611	2603	2459	3410	2137	2500	91.323769	89.594414	94.265549	76.691185	62.541737	70.416946	2.15907002013692e-14	-0.577627985849618
EVM0007513	4575	4633	3951	4268	3092	3331	121.499725	121.086838	115.009491	72.882294	68.728615	71.241882	5.77797105114967e-60	-0.933733547887643
EVM0007512	2296	2309	2083	6842	5613	5864	41.32135	40.891434	41.092304	79.175835	84.54792	84.997086	2.79071648436389e-39	0.827248044509494
EVM0007511	2734	2600	2288	3427	2734	2868	29.990616	28.065552	27.513332	24.1686	25.096329	25.334637	9.67599255825584e-09	-0.383065819303933
EVM0000237	14983	16753	13622	25267	16027	17204	235.790466	259.472839	234.986481	255.68956	211.112106	218.050171	8.29741181529598e-05	-0.27892953776034
EVM0000236	401	371	253	755	449	524	3.757533	3.425114	2.59548	4.548805	3.519617	3.954562	0.470288619709507	0.112866529097283
EVM0007515	2910	3215	2760	7455	6060	6139	45.636936	49.623989	47.451843	75.177383	79.545326	77.543808	1.98573357143544e-16	0.517574524405264
EVM0007514	183	177	124	629	390	488	3.593861	3.413396	2.663343	7.958412	6.412125	7.727381	6.06969922174662e-11	1.00165736711841
EVM0000239	2334	2654	2185	3452	2826	2835	48.508633	54.282322	49.759068	46.125546	49.158371	47.441299	9.11458723682455e-05	-0.281479940451949
EVM0007518	5771	6193	5243	11844	9582	9849	180.72757	190.843582	179.980331	238.479462	251.153259	248.397675	6.40169250174046e-05	0.235190328332219
EVM0008595	89	100	124	296	235	178	1.184612	1.305826	1.808978	2.543332	2.621935	1.913219	0.0144530330433991	0.531475341464067
EVM0002526	2188	2240	2244	3941	2737	2917	21.054958	21.218235	23.67761	24.389248	22.048975	22.607489	0.121385419772305	-0.11903110778352
EVM0007563	1847	1686	1456	4902	3194	3669	12.951066	11.63277	11.185728	22.098885	18.739193	20.714254	1.07063004301227e-14	0.597578445357051
EVM0001817	146	146	76	201	115	151	2.12255	2.087225	1.20679	1.882038	1.40669	1.7756	0.237231758725251	-0.289764867119268
EVM0003528	1763	1667	1596	3430	2664	3171	19.660065	18.297602	19.510979	24.599205	24.863405	28.480213	0.00171185411702363	0.254650891731588
EVM0003529	821	910	768	1455	1204	1040	2.48299	2.709952	2.5475	2.830232	3.048404	2.533664	0.530519542527556	-0.0652844492553521
EVM0003526	2349	2493	2278	3452	2978	2955	62.385494	65.161667	66.303848	58.954872	66.18541	63.201603	0.0023046437031385	-0.226848249839563
EVM0003527	857	782	725	2912	1931	2107	13.256937	11.905494	12.297262	28.975266	24.999935	26.257252	9.40218938710929e-29	0.913553889550679
EVM0003524	134	188	115	442	289	275	10.561265	14.633133	9.93482	22.472565	19.150139	17.513357	0.00213142336123952	0.56170166627491
EVM0003525	9403	9763	8757	16146	12273	12465	74.369751	75.991768	75.921822	82.111832	81.244286	79.399063	0.116439900799982	-0.0839324501830135
EVM0003522	1599	1387	1355	2530	1826	1917	21.955713	18.734562	20.391455	22.335566	20.984026	21.198395	0.200543569746408	-0.106237281611968
EVM0003523	67	75	60	126	69	99	2.005563	2.190299	1.948802	2.420552	1.714414	2.373802	0.722350944717244	-0.102618983427064
EVM0003520	3503	3455	3103	5200	3620	3830	13.151551	12.764022	12.769046	12.551332	11.374168	11.578559	4.15885681489246e-07	-0.308936763833921
EVM0003521	221	226	174	557	279	395	4.277319	4.316434	3.703904	6.954135	4.535872	6.175811	0.0505774361374549	0.33586987298262
EVM0007638	819	935	799	1842	1385	1513	6.700621	7.522702	7.16181	9.685339	9.482461	9.963	0.00224203555737481	0.260489369131105
EVM0007639	243	207	250	321	236	268	4.507105	3.773103	5.082186	3.826084	3.655177	4.003705	0.012370599029772	-0.401796433082161
EVM0007636	217	209	177	198	163	129	7.838556	7.421912	7.022609	4.606585	4.926478	3.753906	7.85975798637487e-08	-0.931945732781619
EVM0007637	645	634	504	119	59	106	12.994954	12.554257	11.126665	1.530872	0.982413	1.719321	8.59887472300768e-100	-3.28760382305578
EVM0007634	346	355	339	708	523	514	9.518311	9.622193	10.236392	12.5477	12.053926	11.408942	0.382363821494065	0.108269574726816
EVM0007635	101	97	82	278	223	182	1.188252	1.119923	1.056436	2.112473	2.209651	1.727251	0.000964283155751688	0.65250571016605
EVM0007632	1769	1737	1540	3511	2882	3026	182.134262	176.054977	173.825073	232.470932	248.415604	250.977264	0.000115028889350987	0.274692744870772
EVM0007633	4927	5442	4579	7801	6004	5886	70.582687	76.720978	71.911484	71.864326	71.996002	67.914375	0.000108418596281719	-0.235252894772178
EVM0007630	2841	2766	2747	5440	4311	4299	68.740494	65.862083	72.867233	84.652481	87.32402	83.779663	0.0910848630208667	0.116545389614896
EVM0007631	2371	2434	1764	2912	2220	2152	31.031141	31.357918	25.302547	24.508741	24.322767	22.688248	9.86331268759783e-09	-0.479549399194695
EVM0005858	577	491	509	3500	1777	2771	9.139997	7.654037	8.82722	35.652554	23.56566	35.356533	3.7262739141602e-16	1.69650254503542
EVM0005859	2544	2568	2622	5506	4186	4119	75.095444	74.599899	84.840233	104.508553	103.422318	97.923141	0.00666375434148705	0.197735699822526
EVM0005850	1526	1550	1568	2868	2452	2226	25.34433	25.331976	28.538052	30.632811	34.080875	29.772995	0.448910813716411	0.0690716543395284
EVM0005851	1850	1701	1708	3523	2400	2785	59.749371	54.052029	60.454105	73.156013	64.873207	72.432533	0.285314094377763	0.0871451267403416
EVM0005852	1849	1985	1789	4228	3679	3700	57.2957	60.539265	60.789371	84.276825	95.445229	92.367928	1.75025914315506e-08	0.421887996349943
EVM0005853	727	710	591	1039	839	832	22.160376	21.284203	19.723509	20.362358	21.410351	20.415331	0.0311648051686358	-0.209403795174393
EVM0005854	917	806	813	2760	2367	2380	11.214209	9.690883	10.897243	21.701	24.226332	23.431667	3.43095302973787e-28	0.939953124068482
EVM0005856	7595	7166	6068	12976	9552	9731	54.445934	50.556931	47.685806	59.815533	57.310917	56.179604	0.973397651769595	-0.00244070100829861
EVM0005857	149	132	146	168	134	148	2.419696	2.110019	2.59699	1.753333	1.821309	1.930447	0.00399166471725758	-0.556559851549228
EVM0009168	16943	16178	15471	7572	5347	6384	545.330444	512.463501	545.827148	156.69043	144.045029	165.458649	3.52874395717468e-225	-1.96757416749886
EVM0009169	6733	6013	5877	28843	22870	23139	119.323288	104.886887	114.175804	328.703094	339.261536	330.285614	1.01660387967367e-117	1.37579031303031
EVM0009164	291	232	257	406	335	374	5.064253	3.964032	4.908702	4.539387	4.883123	5.23514	0.479934814060407	-0.112367643583869
EVM0009165	80	104	67	54	37	45	2.875336	3.682091	2.641384	1.240352	1.099128	1.287398	6.74505107119953e-08	-1.51341882880317
EVM0009166	14804	15644	14355	39160	31671	32398	939.896729	977.489441	999.056274	1598.671021	1683.009766	1656.568115	1.25726494525854e-25	0.574830852614163
EVM0009167	664	674	593	1566	1039	1247	18.92452	18.904842	18.53216	28.703194	24.796968	28.639381	0.000122931972763649	0.357891283087621
EVM0009160	2291	2314	2053	5959	4372	4556	51.545788	51.226925	50.611839	86.205772	82.314842	82.54966	2.52620471047125e-19	0.525485422893222
EVM0009161	805	904	769	2426	1733	1848	6.585017	7.27903	6.898668	12.772766	11.871086	12.183688	4.30707172422593e-16	0.640747674438177
EVM0009162	1022	1082	930	2543	1791	1947	19.605974	20.423491	19.563148	31.373264	28.759285	30.091122	3.71742812665101e-08	0.412907005181695
EVM0009163	6963	6978	6742	14668	11741	12067	116.08947	114.495735	123.199913	157.233353	163.824432	162.014282	7.6985302824639e-06	0.264358179063066
EVM0007180	200	177	142	340	207	233	8.586879	7.47603	6.710175	9.410486	7.446766	8.070535	0.774458286385801	-0.055069931097698
EVM0007181	82	116	85	184	90	132	2.119164	2.945975	2.416867	3.066026	1.948457	2.75161	0.619115023074294	-0.131321864472578
EVM0007182	6087	6368	5983	12397	10026	10036	109.767273	113.02092	118.266937	143.750427	151.322754	145.761475	0.00235360562093972	0.18513096956564
EVM0007183	251	215	192	356	370	333	8.781523	7.400199	7.370722	8.018991	10.857466	9.39136	0.677096788608077	0.0742005386901668
EVM0007812	1945	2186	1738	3687	2838	2910	166.927277	184.626282	163.485626	203.439575	203.876526	201.14772	0.471765237386174	0.0549022058074491
EVM0007185	5968	5781	5164	9583	7397	7925	196.160889	187.020554	186.05957	202.531509	203.493774	209.774002	0.2296570296093	-0.0715773151546626
EVM0007186	3435	3549	3077	5790	4535	4551	45.811802	46.57814	44.981922	49.652767	50.623714	48.882282	0.286630550558072	-0.0666075942054767
EVM0007187	540	497	478	1241	694	791	9.781392	8.862071	9.501422	14.466929	10.534827	11.549356	0.124899902827789	0.191808971656872
EVM0007189	1077	1164	1018	2409	1856	2022	15.024459	15.989003	15.568679	21.618311	21.67573	22.731998	3.20125926819154e-05	0.317506213900496
EVM0009159	3728	3694	3264	2433	1804	1905	38.997635	38.035007	37.426338	16.361984	15.79014	16.045845	1.27419275104349e-127	-1.43263560262712
EVM0007813	1845	1797	1690	3445	2564	2588	22.233845	21.308273	22.327957	26.696531	25.865538	25.122417	0.468830758251168	0.0526878217857262
EVM0003820	1478	1461	1372	1576	1198	1259	22.789688	22.170275	23.188284	15.622258	15.461436	15.628959	2.24392952331781e-23	-0.729930157235257
EVM0007928	355	361	222	588	427	459	15.266327	15.276511	10.4558	16.276411	15.405957	15.928565	0.874925908388083	0.0261062045671
EVM0007810	1389	1587	1432	3358	2726	2741	29.589291	33.269249	33.437138	46.001202	48.619896	47.034046	1.26184745188189e-06	0.371272886207448
EVM0008005	918	1078	890	1142	837	750	20.50054	23.680578	21.787094	16.40062	15.637252	13.489702	1.60086902274393e-13	-0.720138208705554
EVM0002699	2478	2508	2376	5348	4085	4145	29.714787	29.599361	31.220453	41.233253	40.991516	40.023655	7.23581131951445e-05	0.24816093709402
EVM0002698	3262	3499	2999	7562	5595	5403	35.068802	37.024597	35.343033	52.287918	50.3512	46.787258	3.84380761172999e-06	0.290303059836432
EVM0002697	204	213	189	712	522	453	4.643113	4.766805	4.708607	10.424496	9.94391	8.298306	9.0109648793126e-10	0.835960982778779
EVM0002696	11277	11001	10365	23868	16602	18640	340.483704	326.882324	343.039581	463.390594	419.566711	453.273285	0.000114140144633334	0.21755903221128
EVM0007929	292	282	298	713	489	528	5.281202	5.017571	5.918686	8.306765	7.411669	7.704343	0.00617620926448498	0.345308280084541
EVM0002694	62	107	68	20	12	20	1.804134	3.084624	2.161272	0.364057	0.284398	0.469256	3.57948583516677e-15	-2.81788230825053
EVM0002693	206	232	145	254	165	188	5.7511	6.369539	4.438185	4.557633	3.852848	4.222848	0.00138691054852546	-0.575268310107451
EVM0002692	53	58	64	63	52	54	1.69385	1.818426	2.25394	1.300589	1.409742	1.396853	0.0229799880627765	-0.684408567197307
EVM0002691	1864	1795	1704	3511	2801	3009	32.714886	31.012321	32.786304	39.628967	41.147259	42.532967	0.0196491719200018	0.168386061258957
EVM0002690	3332	3209	2927	3178	2399	2456	40.801495	38.663857	39.279339	25.019644	24.58543	24.217558	2.75577092736725e-47	-0.87101462362254
EVM0006589	83	150	106	365	169	200	2.924595	5.219357	4.101713	8.286318	4.998047	5.684934	0.066539319887062	0.446370227371438
EVM0006588	1035	1188	907	2314	1569	1686	154.642654	174.708694	148.587921	222.441711	196.263504	202.89325	0.0289355840339929	0.193317474183175
EVM0006587	875	880	759	1624	1209	1312	12.812767	12.674148	12.182208	15.28812	14.81773	15.472035	0.306224995219539	0.0892191502423443
EVM0006585	5809	5872	5807	8697	7214	6910	63.345711	63.017719	69.415054	60.983509	65.842491	60.68626	0.00025060710579306	-0.24739650068744
EVM0006584	1610	1652	1279	1993	1423	1614	25.324306	25.580339	22.061142	20.167261	18.738373	20.453505	1.87252244824843e-09	-0.483411391688686
EVM0006583	7202	7356	6070	10111	7558	7784	688.250916	691.750854	635.830994	621.287109	604.490112	599.017151	3.30122657653028e-09	-0.328834448330907
EVM0006582	389	355	262	983	489	603	5.031636	4.524277	3.717502	8.192961	5.29781	6.292679	0.0132717525964945	0.388567225965051
EVM0006581	5406	5697	5331	7139	5680	5886	79.27874	82.225822	85.7015	67.319916	69.720818	69.519142	1.53204824409708e-13	-0.444388651779823
EVM0006580	191	150	136	511	347	339	4.03047	3.106807	3.151521	6.949623	6.139294	5.764289	1.6906509356092e-05	0.686064352600815
EVM0004729	1533	1713	1544	196	106	179	33.573429	36.942616	37.082069	2.75639	1.940922	3.148894	1.41801734048495e-244	-3.95609112030602
EVM0004728	492	394	444	350	333	375	7.521002	5.916981	7.433217	3.440941	4.25073	4.616986	5.36023842343593e-11	-0.948856164820743
EVM0000315	729	776	671	1429	1177	1425	11.330861	11.867814	11.438516	14.281085	15.319581	17.844131	0.00982911794500588	0.26814975805679
EVM0004721	131	119	149	302	272	262	2.579116	2.292129	3.212958	3.824884	4.47839	4.158456	0.0183891750946257	0.437220028049142
EVM0004720	4025	4038	3199	3968	2552	3094	62.285088	61.489597	54.260487	39.478062	33.046852	38.551617	8.3181638694782e-30	-0.865690193396177
EVM0004723	2578	2438	2200	2042	1759	1704	15.441982	14.375731	14.448504	7.864161	8.818587	8.219139	1.19716526994907e-43	-1.01526545345651
EVM0004722	1216	1228	1299	898	646	630	39.253254	39.01535	45.964989	18.632021	17.441874	16.384062	1.18451189462438e-51	-1.42788244485484
EVM0004725	1968	1923	1803	5140	3607	3853	19.174149	18.442522	19.264332	32.208836	29.420273	30.239626	2.3174780070697e-15	0.506435430870701
EVM0000316	8167	7795	7933	6032	4677	4883	124.925964	117.342911	133.001663	59.324703	59.872898	60.143364	5.21307437998819e-90	-1.25050129695341
EVM0004727	626	572	593	992	952	776	18.811531	16.914215	19.539093	19.192736	23.974049	18.802542	0.871066240820774	-0.0217955048601137
EVM0001007	88	74	45	47	69	38	1.707954	1.40181	0.95528	0.577314	1.112241	0.591557	0.0029230450665562	-1.01804649789557
EVM0001006	846	710	582	5910	3534	3760	1.785712	1.474786	1.34757	8.028697	6.249476	6.396972	1.70327343561115e-83	1.97795915668322
EVM0001005	1860	1784	1500	3406	2585	2686	198.107941	186.999802	175.17215	233.326538	230.465225	230.406021	0.089135191988515	0.123694869547683
EVM0007477	6797	7169	6822	6479	4292	4598	50.727699	52.65694	55.808739	31.091776	26.805691	27.636436	1.72058576675155e-60	-1.08193952770335
EVM0001003	1843	1815	1472	4246	3216	3408	34.025932	32.981152	29.783121	50.406517	49.695431	50.675003	4.65516599203298e-11	0.453919003129276
EVM0001002	309	348	239	275	128	148	10.918813	12.115917	9.238151	6.245516	3.762996	4.191279	8.43613235490643e-14	-1.36048542293996
EVM0001000	1164	1092	1041	4269	3306	3459	26.971966	24.886545	26.439114	63.607155	64.116104	64.556976	1.86280201101076e-59	1.1108015968528
EVM0007470	3373	3766	3183	6055	4915	4980	41.193943	45.255672	42.610474	47.546379	50.235081	48.979717	0.997832006041334	0.000219675900010683
EVM0007816	267	283	200	588	412	551	10.713674	11.1703	8.788488	15.169517	13.828135	17.789707	0.00393859833159037	0.422694129578061
EVM0008493	147	177	127	499	325	291	0.974017	1.151965	0.915914	2.127154	1.798156	1.55215	0.000103204965455455	0.659895437096208
EVM0001009	2687	2517	2496	2788	1888	2201	70.952126	65.394936	72.251274	47.327251	41.721111	46.799393	2.07388790369237e-28	-0.803651174527593
EVM0007471	184	212	168	764	551	530	0.722737	0.820502	0.724061	1.932085	1.81398	1.680579	2.16467112167723e-16	1.07210096423739
EVM0002073	2394	2459	2232	5011	3739	3845	22.996729	23.241722	23.500776	30.949141	30.053761	29.744749	0.00151217352672631	0.194704405296831
EVM0002072	122	133	78	292	215	252	1.832291	1.970844	1.27725	2.836115	2.711569	3.067281	0.00396910410230479	0.565475315850809
EVM0002070	38	50	29	68	52	51	0.906545	1.181755	0.747288	1.054099	1.045334	0.988467	0.833247196573832	-0.0793134976858131
EVM0002077	757	659	578	2262	1450	1523	8.247384	7.062534	6.90662	15.859616	13.229299	13.373432	1.52772314998901e-14	0.748090864421794
EVM0007472	87	75	67	162	113	99	2.530244	2.15114	2.141653	3.039038	2.761588	2.310908	0.806487686596423	0.0654623984550286
EVM0002075	3053	2500	2782	2122	1861	1872	82.726433	66.684265	82.653381	36.973648	42.214211	40.861954	5.76439218880793e-36	-1.13605957654675
EVM0002074	1068	1079	948	1483	1229	1166	8.031644	7.986346	7.815109	7.172731	7.737811	7.062103	0.000281626094490784	-0.303227274608606
EVM0002079	1891	1939	1778	4408	3637	3626	30.170389	30.440554	31.086872	45.219822	48.564262	46.586082	1.59088915069898e-10	0.429018614315658
EVM0002078	1034	1023	941	1689	1188	1171	33.163101	32.276985	33.083332	34.823586	31.883081	30.231462	0.0152717074158347	-0.207804198573821
EVM0003940	1790	1740	1485	4423	3268	3236	15.262017	14.597673	13.881521	24.251644	23.319195	22.219666	4.34199081052342e-13	0.488620565672891
EVM0008492	87	117	124	209	146	146	1.493704	1.983476	2.343927	2.33207	2.117862	2.040178	0.881617733401742	-0.036365400800849
EVM0007924	2419	2673	2292	5090	3978	4039	119.910919	130.388153	124.522926	162.211945	165.014832	161.213638	0.00246293074799494	0.196781616870701
Sphaceloma_arachidis_newGene_292	166	170	148	63	48	59	2.813093	2.821098	2.739679	0.682148	0.680744	0.799138	1.20196764049911e-23	-2.13864294011362
EVM0001915	2104	2078	1875	3715	2581	2568	60.733349	59.047375	59.337311	68.969543	62.365223	59.723133	0.216748990551251	-0.0922585055276351
EVM0001914	5615	5839	5136	10300	7591	7585	37.526249	38.401695	37.621613	44.262104	42.46096	40.822323	0.776944480448155	-0.0177577498434663
EVM0001917	1663	1726	1587	1905	850	1378	98.81636	100.900177	103.370705	72.776451	42.232712	65.926773	7.24826610787335e-05	-0.931420744476786
EVM0001916	2235	2231	2200	3881	3377	3414	70.94931	69.700706	76.553299	79.213089	89.71331	87.265434	0.528136884277479	0.0534152429186771
EVM0001911	3045	2431	2626	8617	6554	7198	63.86047	50.159801	60.347279	116.199379	115.038857	121.561859	3.00141239693683e-25	0.831571585830706
EVM0001910	8039	9207	7529	116	125	148	348.207062	392.476166	357.477142	3.227341	4.521472	5.133471	7.08383949030094e-249	-6.59878729001362
EVM0001913	841	815	746	1543	1030	986	17.314938	16.518108	16.837492	20.43021	17.747772	16.342657	0.449852315718864	-0.0786816255977934
EVM0001912	169	174	132	263	178	193	2.438789	2.468277	2.082123	2.440201	2.147783	2.241503	0.226323303346457	-0.219580980053386
EVM0008491	118	183	129	111	117	117	2.630397	4.020093	3.15538	1.585611	2.172898	2.088642	3.90704325057533e-05	-0.927950006494031
EVM0001919	516	523	406	1145	777	1026	7.767161	7.746065	6.704081	11.095258	9.791107	12.450818	0.000506456340056447	0.398638772800559
EVM0001918	69	58	75	223	135	170	1.130996	0.941026	1.347099	2.361635	1.85984	2.258082	0.00154753283965328	0.735872274322535
EVM0007925	1084	1122	1001	2140	1644	1687	51.259624	52.181648	51.863266	65.069389	65.058357	64.236855	0.0750636317719672	0.137926700748902
EVM0003942	2945	2994	2551	7704	6100	5818	66.098511	66.126259	62.76049	111.178223	114.586235	105.164352	3.12470905807071e-21	0.577886389988804
EVM0003943	84	78	75	221	196	207	1.214154	1.105304	1.176054	2.056896	2.369268	2.403402	0.000158431923028003	0.77434628029844
EVM0005340	347	474	422	1025	553	848	1.866066	2.505833	2.48548	3.544787	2.486848	3.673615	0.0420536870659205	0.314753642063575
EVM0001415	758	807	689	1647	1200	1242	15.431785	16.166294	15.384147	21.570721	20.451088	20.373569	0.00876092033946185	0.223681495000433
EVM0000754	243	276	194	473	257	310	7.290058	8.150836	6.392981	9.140049	6.464284	7.512129	0.554590685254638	-0.104110056846569
EVM0000755	779	811	836	3916	2823	2753	20.037933	20.546185	23.58058	64.827431	60.838608	57.076115	2.59590916118242e-57	1.32452060266673
EVM0000756	1409	1338	1019	2195	1815	1887	27.424795	25.641344	21.745974	27.473007	29.57725	29.590446	0.798649079760471	0.0262987349524787
EVM0000750	5682	6547	6103	6030	4396	4907	150.473312	170.633682	177.174438	102.673676	97.439133	104.653091	1.89436846296141e-37	-0.894782589264081
EVM0000751	3318	3086	2825	5573	4539	4490	60.539398	55.419147	56.489491	65.383606	69.310745	65.979706	0.643095561405887	0.0335887759637126
EVM0000752	256	229	170	354	251	206	5.350413	4.700833	3.896275	4.762757	4.388223	3.456342	0.0628990613478378	-0.330605062763046
EVM0000753	2886	2723	2635	3015	2496	2411	43.204681	40.123066	43.253242	29.026203	31.278288	29.070072	2.13887585224714e-23	-0.68738368972398
EVM0000758	2281	2452	1993	2358	1564	1843	37.541542	39.719414	35.957073	24.959921	21.543482	24.437815	7.02771939628772e-31	-0.859750217297137
EVM0000759	24575	29157	23599	22968	23139	19987	122.47522	143.005142	128.921524	73.600388	96.515373	80.220787	1.51494622657691e-08	-0.839310359557115
EVM0007920	1473	1612	1339	2955	2108	2272	22.597149	24.336164	22.524002	29.155289	27.071777	28.075579	0.21378853613769	0.0939104739096419
EVM0001875	1236	1220	1242	521	394	474	30.692987	29.838863	33.808571	8.311425	8.186485	9.477962	9.41553553410689e-99	-2.0459030514289
Sphaceloma_arachidis_newGene_835	24	36	38	65	60	55	0.397657	0.571532	0.685775	0.691719	0.819436	0.722237	0.515659979594932	0.246886271461087
EVM0000538	181	154	135	188	104	101	5.304337	4.428295	4.33266	3.539394	2.550337	2.37555	1.02320825915149e-05	-0.912746713945544
EVM0000539	146	168	113	223	146	161	3.834874	4.361522	3.246374	3.779333	3.208342	3.413963	0.0986377606103699	-0.324324073591444
EVM0000530	3664	3472	3190	1365	1204	1232	65.810928	61.38205	62.811531	15.758935	18.094465	17.815758	9.33946459853585e-168	-2.0644640096964
EVM0000531	1262	1360	1087	1575	1106	1099	37.367226	39.632923	35.265114	29.987858	27.392149	26.206522	1.82584020708728e-13	-0.610482716577644
EVM0000532	397	384	339	481	330	391	11.277343	10.719204	10.561834	8.788112	7.843119	8.944318	1.31095079359647e-05	-0.533528111134638
EVM0000533	9715	10157	8734	15656	12252	12632	180.102005	185.309189	177.493881	186.630768	190.110474	188.592499	0.0182812965197494	-0.126672855123209
EVM0000534	2644	2529	2019	3495	2624	2558	26.953205	25.378574	22.565174	22.916481	22.395329	21.004793	1.79030097309719e-06	-0.36097534540123
EVM0000535	124	174	137	899	608	612	9.945853	13.798683	12.10332	46.554672	40.976845	39.681469	5.57438445456099e-31	1.64124005819741
EVM0000536	385	427	430	707	518	504	24.408007	26.653219	29.887861	28.831722	27.497513	25.748915	0.189844150093783	-0.16452570287605
EVM0000537	884	883	852	1775	1489	1464	6.137105	6.030177	6.478509	7.924188	8.650877	8.183541	0.0103215045467997	0.223345052130216
EVM0003946	3206	3335	2723	3081	2529	2704	86.640816	88.691536	80.661987	53.522339	57.202614	58.844643	1.73589547440406e-29	-0.779457956358616
Sphaceloma_arachidis_newGene_556	1933	1927	1472	2878	2166	2200	38.214321	37.495388	31.902639	36.596245	35.847321	35.038406	0.0205316802244428	-0.18747880301933
Sphaceloma_arachidis_newGene_554	44	37	39	69	54	50	1.090352	0.909012	1.067887	1.094868	1.121812	0.988855	0.763824328023091	-0.108290615373144
Sphaceloma_arachidis_newGene_553	244	229	202	475	279	299	14.195857	13.113736	12.902812	17.790722	13.610808	14.007465	0.961457590995367	-0.0086145210178715
Sphaceloma_arachidis_newGene_551	64	64	44	133	105	102	1.463047	1.438067	1.09868	1.955069	1.995147	1.862551	0.181184304869451	0.35647941305095
EVM0008494	83	78	61	171	106	132	1.183009	1.090532	0.946393	1.57	1.262568	1.511764	0.322599179488249	0.243162035248196
Sphaceloma_arachidis_newGene_393	350	254	252	519	425	458	9.182995	6.544069	7.252932	8.74867	9.329164	9.670516	0.584179372973907	0.0866757142235004
EVM0000914	243	225	164	450	251	347	3.19616	2.910882	2.358535	3.803648	2.755682	3.678463	0.632206737985375	0.0886473070393979
EVM0004619	102	57	39	135	105	94	1.735929	0.958722	0.726532	1.474703	1.500286	1.282225	0.692438496011786	0.131116505663409
EVM0005631	5349	5750	5124	10681	7927	8676	66.105492	69.937134	69.413223	84.877487	81.992958	86.359497	0.0488373070611199	0.116287421338913
EVM0007586	514	478	426	1054	796	758	7.235912	6.615028	6.568338	9.546902	9.381873	8.594548	0.0199870992569549	0.244056713195156
EVM0005635	848	727	836	3215	2470	2300	13.560952	11.439893	14.670276	33.091358	33.094578	29.648605	9.4487024387523e-32	1.08697681438955
EVM0005638	400	331	356	884	567	647	13.326544	10.848672	12.990014	18.951345	15.805676	17.367956	0.0150660210478189	0.303073561348532
EVM0004610	2373	2435	2086	5583	3979	4060	78.255379	79.028252	75.411316	118.406998	109.841782	107.845619	3.89043095881808e-08	0.344831007295822
Sphaceloma_arachidis_newGene_544	188	179	129	216	103	145	3.014822	2.789453	2.328803	2.245553	1.429154	1.86038	0.000329153996965	-0.746733067887174
Sphaceloma_arachidis_newGene_546	57765	52447	51205	92861	68314	77058	2664.031738	2380.419189	2588.562012	2753.647705	2636.897705	2862.041748	0.252799893473215	-0.0726175082848558
Sphaceloma_arachidis_newGene_547	2925	3036	2667	4819	3743	3911	159.464783	162.895309	159.397934	168.944061	170.809479	171.729187	0.114823658302818	-0.0989962594897841
Sphaceloma_arachidis_newGene_540	109	126	104	126	62	85	1.379986	1.569716	1.440926	1.024715	0.655371	0.86159	3.6809276651289e-05	-0.965213772872108
EVM0004941	654	638	565	973	682	675	5.397651	5.179708	5.115861	5.167421	4.711718	4.485169	0.00172460167535682	-0.312317995303963
EVM0000503	3057	3084	2703	4500	3339	3195	25.689497	25.504381	24.898111	24.315969	23.480768	21.618568	9.10735364513767e-07	-0.317635376466198
EVM0001136	65	42	27	61	27	31	1.328675	0.848241	0.601053	0.808911	0.457662	0.514915	0.0387118133198275	-0.827264755598929
EVM0000502	10445	11356	9899	13140	9542	10418	105.235985	112.605415	109.326302	85.125488	80.467758	84.532845	1.66544739104087e-26	-0.572768031398333
EVM0001135	154	133	128	272	133	169	1.637492	1.388104	1.486179	1.862464	1.183871	1.445092	0.375487587712281	-0.191559805696278
EVM0004942	26545	25109	25588	69182	61660	57126	543.190369	505.660919	573.943237	910.260681	1056.039429	941.432373	2.27125660277845e-20	0.656845092110999
EVM0001133	385	401	350	543	322	359	7.70617	7.888705	7.662528	6.977913	5.380268	5.772729	2.99260961825337e-05	-0.540831820271806
EVM0001132	6558	6538	5675	12980	9950	10197	62.66346	61.483955	59.443531	79.754333	79.583488	78.471771	0.000410909516760754	0.188098157727366
EVM0004534	5364	5314	4979	1549	1121	1262	68.858131	67.142159	70.060799	12.786015	12.044381	13.045889	0	-2.62887167480153
EVM0004535	648	746	547	1160	987	1018	22.83127	25.865974	21.114698	26.278023	29.114199	28.878508	0.447110271935456	0.0849567801312475
EVM0004536	705	651	537	964	627	721	16.365854	14.866556	13.664908	14.386224	12.183324	13.481681	0.0010380156600745	-0.349847370859541
EVM0004537	270	239	218	448	389	344	4.955434	4.322065	4.388403	5.291903	5.977266	5.08064	0.640410305411768	0.073084145230298
EVM0004530	2348	2611	2171	6631	5235	5440	37.069576	40.577045	37.569107	67.325241	69.18232	69.178131	5.81244576702681e-25	0.650726728533815
EVM0004947	636	503	534	946	685	727	23.462635	18.272341	21.602207	22.46047	21.169203	21.595636	0.221533815513533	-0.142606929987011
EVM0004532	64	42	51	90	74	83	1.173931	0.760612	1.021133	1.064765	1.146921	1.238664	0.937650230517631	0.0257277169329243
EVM0004533	1125	1226	928	3236	2609	2744	23.522066	25.240139	21.278891	43.536369	45.686497	46.227779	3.64879253580328e-22	0.765377443940642
EVM0008376	542	544	426	1158	813	920	5.987859	5.905534	5.148505	8.220801	7.514235	8.185931	0.00326605345812721	0.302190993057754
EVM0008377	834	844	762	904	701	726	13.536328	13.477278	13.551357	9.426435	9.524857	9.486631	1.92700607730082e-15	-0.697919330129456
EVM0008374	507	473	481	909	785	737	13.859714	12.726581	14.403932	15.971872	17.963678	16.21283	0.359698774722907	0.105791682812934
EVM0001130	22	49	24	84	71	52	0.729316	1.597123	0.852514	1.798304	1.985293	1.401093	0.197109612203098	0.497366442309282
EVM0008372	70	88	54	128	135	124	1.369984	1.707103	1.165036	1.624261	2.226655	1.971548	0.32595716174484	0.261646473826145
EVM0004539	1729	1634	1541	3005	2115	2588	27.623667	25.68849	26.98115	30.874657	28.289286	33.306213	0.841525561451166	0.0180972857730826
EVM0008370	356	407	302	727	475	477	5.919376	6.656925	5.506809	7.76944	6.614177	6.387612	0.918145486991241	0.0148193259070167
EVM0008371	1905	1903	1678	4402	3341	3423	116.139359	114.20192	112.135185	172.585526	170.52446	168.097427	2.86183804177088e-10	0.392400620655059
EVM0005146	1279	1358	1118	2474	2026	2026	20.752508	21.694443	19.886658	25.819618	27.521532	26.475996	0.0287380803013176	0.170946943740686
EVM0003024	2324	2130	1868	6448	5069	4810	6.765653	6.103087	5.962924	12.073332	12.355256	11.27978	6.1000191485522e-27	0.737689435894
EVM0005411	1480	1584	1412	3048	2068	2354	17.812595	18.766886	18.620165	23.587858	20.833359	22.813839	0.202275548129568	0.0993593122342578
EVM0003023	521	495	532	1357	982	1055	7.875371	7.352643	8.803724	13.19254	12.427942	12.837456	7.10657703736146e-07	0.492816748374205
EVM0005412	3699	3707	3403	4183	3040	3164	51.396172	50.689404	51.827316	37.372734	35.353016	35.406132	4.41644651807735e-33	-0.694558264402327
EVM0003022	1242	1356	1219	1921	1435	1509	27.664791	29.727121	29.762394	27.520802	26.754694	27.073669	0.000204862205372852	-0.284877900199309
EVM0005145	3144	3066	2749	4108	2870	3227	138.776093	133.180801	132.988388	116.596031	106.01519	114.700294	9.42628404990217e-13	-0.448822428674321
EVM0003021	1734	1662	1435	3600	2842	2863	15.614389	14.732628	14.160774	20.850462	21.42305	20.766232	4.86889644226726e-06	0.316509872157284
EVM0005142	199	210	157	444	226	334	7.3452	7.626945	6.323696	10.540642	6.981048	9.932492	0.336158129967465	0.179315438338395
EVM0003020	165	169	101	192	116	126	5.699613	5.751454	3.824977	4.283896	3.368625	3.496356	0.00263131944575189	-0.641565823235685
EVM0005415	4589	4699	4199	9788	7700	8982	152.470276	153.631042	152.926971	209.093506	214.107666	240.31459	3.13723984680498e-07	0.34679027828411
EVM0005416	2252	2229	1978	3333	2541	2582	55.205997	53.784786	53.152416	52.544422	52.147053	50.987843	0.000141883851089154	-0.244204451173494
EVM0005141	6708	6708	6384	12172	8835	9578	273.893066	269.560181	285.72229	319.584442	301.960785	314.982819	0.877696814506853	-0.00986348035031837
EVM0008192	471	503	411	730	471	530	3.711136	3.894637	3.549048	3.694851	3.102937	3.363898	0.00518783142342415	-0.31896388313777
EVM0008193	1568	1461	1335	2506	1888	2112	43.635372	40.019222	40.730865	44.844261	43.983608	47.347862	0.502126757844504	-0.0547489053138312
EVM0008191	155	165	155	927	580	633	3.393705	3.559107	3.71966	13.120182	10.688571	11.215997	4.64775341732609e-30	1.52352772793523
EVM0008197	3709	3649	3368	4499	3566	3564	38.626545	37.39452	38.44482	30.127954	31.077806	29.890594	4.7196112253229e-18	-0.514738776402562
EVM0008194	1342	1308	1163	2950	2158	2063	32.304424	30.98538	30.686131	45.663868	43.468193	39.993443	0.000343131241236034	0.273243663584628
EVM0008195	260	294	262	310	291	291	5.794945	6.459353	6.410455	4.447557	5.428244	5.228679	0.000931446102938988	-0.492273060959536
EVM0008199	278	279	216	324	236	279	6.676042	6.593652	5.688515	5.010965	4.753742	5.406135	0.000517016235618941	-0.51043017181685
EVM0008598	6995	6861	6129	9796	7431	7388	60.992908	58.881371	58.583244	54.923985	54.2304	51.88242	5.84633265705277e-10	-0.333391787533236
EVM0008599	4711	4613	4165	9949	7424	7827	37.80415	36.434673	36.640156	51.339676	49.863819	50.589935	6.55947730275684e-07	0.267875156921972
EVM0008998	4457	4445	4372	8576	6620	6813	48.319977	47.424629	51.951519	59.782806	60.064384	59.482635	0.139611462991934	0.0947686183426598
EVM0008999	1671	1703	1421	2062	1667	1650	17.152979	17.2027	15.984711	13.608274	14.318122	13.640821	2.63819994453611e-10	-0.461960139549412
EVM0008992	21861	22690	20838	37154	28680	30040	361.864838	369.630066	378.090515	395.443329	397.33667	400.459259	0.132896712138893	-0.080326570366564
EVM0008993	812	801	621	2350	1630	1678	4.813782	4.677724	4.035993	8.967126	8.093233	8.01901	1.07932341307647e-15	0.704019067015633
EVM0008990	677	681	619	1162	909	881	9.803905	9.707215	9.814558	10.819456	11.013782	10.275215	0.584179372973907	-0.0548202795470561
EVM0008991	512	555	449	583	451	503	21.971495	23.412521	21.078854	16.076149	16.168917	17.377863	2.6040242260266e-08	-0.608080300737246
EVM0008996	2297	2394	2073	4932	3710	3611	12.754447	13.083771	12.617032	17.612667	17.246027	16.151836	0.000586593251850196	0.221982038737729
EVM0008997	2750	2928	2556	6389	5223	5085	42.274975	44.288994	43.059635	63.149303	67.196556	62.943607	5.1574350336263e-10	0.391189736850746
EVM0008994	1177	1211	1144	2316	1750	1743	25.974646	26.293112	27.665409	32.860424	32.316185	30.96767	0.312495253402631	0.0814373111276491
EVM0008995	1026	1070	967	2223	1372	1584	5.738523	5.890189	5.932032	8.000921	6.426292	7.138044	0.237950325592453	0.110860875082971
EVM0005317	1679	1731	1395	2295	1753	1878	48.159866	48.870472	43.869976	42.345512	42.102112	43.387333	9.60292786480724e-06	-0.32629662614894
EVM0008914	1661	1308	1336	2381	1315	1464	17.555243	13.599495	15.47052	16.179161	11.627957	12.459864	0.000546248900601744	-0.397366045549504
EVM0000980	148	115	99	327	184	162	2.911369	2.210043	2.127453	4.128324	3.024682	2.55621	0.299918689589111	0.236445752525705
EVM0008915	10869	11026	11430	17976	16087	15295	229.491714	229.123016	264.552551	244.059113	284.29541	260.082886	0.479206928172889	-0.0600888682860766
EVM0003755	65	49	82	134	161	108	1.758277	1.284706	2.415446	2.337781	3.659943	2.351136	0.160418939256035	0.416710793025823
Sphaceloma_arachidis_newGene_495	102	95	66	76	77	65	6.53298	5.97649	4.593428	3.117026	4.097519	3.345823	0.000747523061571555	-0.883678910037614
EVM0008754	168	188	186	277	172	240	7.043836	7.73099	8.530507	7.464836	6.021011	8.105002	0.104132206829613	-0.295624726950161
EVM0002268	3153	3472	2694	7773	5838	6322	53.815876	58.318878	50.40556	85.322098	83.402756	86.915123	7.05166095995075e-13	0.467845866724209
EVM0002269	25197	24658	22356	2007	1634	2148	557.434326	536.869324	542.13324	28.53808	30.243166	38.270279	0	-4.2605174307863
EVM0002266	9499	9494	8786	16123	12617	12611	76.696678	75.442047	77.76384	83.705299	85.268822	82.003326	0.298997749495847	-0.0586415259321285
Sphaceloma_arachidis_newGene_492	603	450	394	2251	1027	1554	7.926671	5.822664	5.649127	19.048965	11.307516	16.475634	4.338101765749e-05	1.08083853151676
EVM0002264	45189	43617	40544	204385	147830	166046	741.396057	704.262878	729.145813	2156.130371	2029.981323	2193.985107	1.08255818987561e-159	1.36734964512061
EVM0002265	8319	8225	7667	5884	3479	4917	217.205841	211.369949	219.425339	98.777817	76.016289	103.381989	7.52386323800504e-60	-1.40568350189812
EVM0002262	2399	2614	2192	1550	1105	1287	90.032417	96.527618	90.138786	37.402496	34.70575	38.868797	1.62361510638136e-96	-1.50319712769639
EVM0002263	325	286	249	756	704	634	7.164988	6.196666	6.002691	10.715374	12.989417	11.261188	2.22166239121969e-07	0.664427755542979
EVM0002260	538	548	563	1760	1205	1305	9.227255	9.248209	10.580322	19.415964	17.308277	18.03528	9.77708810858292e-15	0.729122429687214
Sphaceloma_arachidis_newGene_493	269	208	162	173	126	152	4.711013	3.557727	3.066971	1.933075	1.832295	2.117317	1.81887037718448e-09	-1.12780221188752
EVM0003204	472	481	362	761	671	492	11.61917	11.654588	9.767007	12.059447	13.837048	9.761845	0.605088445044887	-0.0772553922669725
EVM0005069	38525	36871	38124	91745	70060	73131	1532.703369	1443.641724	1662.564209	2346.915283	2332.885986	2343.128418	1.07833214017751e-11	0.412799485332207
EVM0005065	4389	4696	4310	7646	5749	5995	55.503044	58.446053	59.739376	62.171143	60.843555	61.049904	0.0971785226209941	-0.101547730687475
EVM0005064	501	526	481	1363	1003	993	7.512116	7.768567	7.917505	13.161948	12.602386	12.011559	3.43342696438665e-08	0.517663126353477
EVM0005067	1943	1873	1610	3418	2781	2899	56.9715	54.056259	51.739609	64.456413	68.267723	68.487686	0.106378205388981	0.120103784616593
EVM0005066	671	646	622	650	505	474	26.68119	25.292408	27.124746	16.605207	16.794657	15.15728	1.74694193464083e-18	-0.887041276288768
EVM0005061	111	120	92	128	111	138	3.311044	3.528137	3.013942	2.453215	2.7741	3.332504	0.0823031816614868	-0.393370993455928
EVM0005063	193	269	204	199	151	156	4.849362	6.65085	5.612592	3.207179	3.178898	3.147923	2.14971342283971e-09	-1.02843555991589
EVM0005062	141	162	83	399	336	318	3.255979	3.703909	2.112715	5.951932	6.517183	5.944029	9.44818385248795e-06	0.831319981125233
EVM0000989	440	461	296	479	397	396	16.110447	16.60043	11.883924	11.274182	12.165491	11.675776	0.000132948172207104	-0.531724464201327
EVM0003753	82	89	81	111	122	83	1.583418	1.688276	1.699615	1.368858	1.968523	1.290683	0.268342931667051	-0.29242488219396
EVM0000988	2490	2384	2119	5799	3949	4295	24.315338	22.910275	22.686646	36.415783	32.280369	33.783386	2.30523860606075e-08	0.366222636354991
EVM0003752	584	562	529	1290	812	922	23.000217	21.813074	22.86804	32.711678	26.807831	29.280582	0.0481319749262737	0.206794385789105
EVM0007379	4468	4130	3959	4914	3601	4281	72.407944	65.857285	70.328201	51.19717	48.837746	55.871609	1.98853361510206e-18	-0.605097234022861
EVM0007378	990	1144	1042	2005	1665	1462	26.444393	30.068983	30.506844	34.438961	37.215195	31.444571	0.559652077959087	0.059374431335206
EVM0007377	213	190	178	341	238	229	4.526341	3.955098	4.13098	4.648289	4.229834	3.909877	0.323127439221171	-0.16518455193439
EVM0007376	5636	5859	5126	9105	6750	6846	45.984554	47.048908	45.84993	47.771393	46.098499	44.985481	0.000695489811995217	-0.185637393907615
EVM0007375	36	35	38	64	49	60	0.893396	0.863211	1.035817	1.022122	1.015965	1.205829	0.927070910266229	0.0344131067692522
EVM0007374	2043	2067	1913	4190	3327	3541	19.557676	19.474325	20.078314	25.795547	26.664999	27.302704	0.000218479934034634	0.246983671587835
EVM0007373	1388	1287	948	1250	1061	1207	51.439384	46.946293	38.52993	29.784981	32.914467	36.017696	1.18377393667488e-09	-0.656881046951907
EVM0007372	230	335	251	137	142	87	9.283236	13.31342	11.09568	3.562522	4.802397	2.820564	3.91773904998664e-19	-1.77972024999041
EVM0007371	6668	5891	6372	3776	3345	3303	170.725388	148.437531	178.839325	62.167049	71.676208	68.114281	7.29700246606084e-77	-1.48718859082528
EVM0007370	1436	1455	1447	2455	1646	1695	8.650272	8.629776	9.553759	9.51053	8.299607	8.227053	0.00666966437040887	-0.228558772024535
Sphaceloma_arachidis_newGene_947	1054	983	1186	417	357	353	15.181068	13.961122	18.422043	3.817184	4.274517	4.083668	5.36626995319145e-75	-2.15092079400459
EVM0005280	252	283	294	592	448	474	5.491012	6.066449	7.028684	8.292105	8.160536	8.314557	0.0924851740277053	0.231307493517108
EVM0005283	1082	1163	956	928	749	805	55.998043	59.252724	54.263668	30.893061	32.425976	33.570522	1.88735506531224e-30	-0.99318151999128
EVM0005282	34	69	41	196	149	127	1.032723	2.111344	1.369603	3.914794	3.878234	3.161367	7.78534080945313e-05	1.07806346325022
EVM0005285	72	93	49	160	153	128	1.766555	2.248705	1.319689	2.547578	3.166899	2.549158	0.0938837974028227	0.430816501801786
EVM0005284	486	446	488	295	217	276	14.649145	13.231768	16.125753	5.720945	5.473106	6.703162	5.4195465209259e-29	-1.48399160321093
EVM0005287	2704	2649	2486	6470	4413	4934	104.407356	100.675217	105.243538	160.671127	142.640533	153.462494	5.6621729065085e-09	0.372240717110637
EVM0005286	2251	2362	2460	4042	2943	3085	40.748264	42.072674	48.804218	47.043209	44.585609	44.979031	0.10765574505681	-0.131896234806607
EVM0005289	1476	1517	1362	2812	2092	2089	9.064472	9.167945	9.169999	11.106195	10.751601	10.333509	0.537501197279574	0.0471447580573022
EVM0005288	1445	1451	1412	3457	2833	3006	20.72261	20.483931	22.195574	31.889452	34.019848	34.728199	1.17946953326594e-10	0.481146031118995
EVM0007080	747	703	656	968	666	745	27.35515	25.324581	26.318188	22.804369	20.422674	21.980627	1.01490520091348e-06	-0.462451803320087
EVM0008757	20373	19326	17673	11844	9366	9762	346.512726	323.496918	329.48764	129.531433	133.325134	133.713943	6.64671955609047e-181	-1.51858088425833
EVM0002488	60	72	50	172	101	140	3.809396	4.471919	3.457593	6.992988	5.324453	7.131504	0.0321838604977423	0.543727174247627
EVM0002489	1727	1748	1712	3731	2934	2762	53.172573	52.955128	57.785511	73.876251	75.623711	68.483528	0.00251724371566306	0.225978186746332
EVM0002482	90	93	90	196	92	99	4.804593	4.891245	5.270513	6.725717	4.121151	4.247384	0.532262669114776	-0.166956281439887
EVM0002483	4976	5053	4472	10082	8043	8589	121.048866	120.98185	119.242348	157.722321	163.768295	168.278519	1.30444033235314e-05	0.253928861262479
EVM0002480	685	680	596	370	214	248	20.591255	20.132526	19.65225	7.143961	5.370026	5.987049	1.52617151910113e-57	-1.88341844647041
EVM0002481	1545	1813	1628	2455	1747	2103	27.531031	31.804527	31.804438	28.13781	26.062792	30.183693	0.000598205228551287	-0.296563914136957
EVM0002487	3002	3181	3070	7350	5712	5814	46.997974	49.012154	52.678635	73.995239	74.846779	73.317505	1.07927492386191e-09	0.393931497544456
EVM0002484	3334	3084	2895	19244	13771	14877	64.92009	59.103653	61.784119	240.968033	224.451874	233.320114	3.61288506646578e-204	1.72544764517212
EVM0002485	2652	2800	2419	4706	3518	3807	33.945663	35.278767	33.937778	38.73616	37.697132	39.25462	0.770868973124028	-0.0202212376624178
EVM0006398	7808	8094	7015	6378	4998	5426	175.659866	179.222717	172.988907	92.25663	94.109467	98.314034	1.73069892954716e-82	-1.07597306998842
EVM0006399	1024	1005	783	1686	1339	1235	62.398544	60.272591	52.288979	66.10041	68.322891	60.629448	0.775324711698424	-0.0296291744353568
EVM0006392	1295	1315	1199	3563	2615	2649	34.871078	34.870415	35.388557	61.73204	58.977924	57.480846	2.15003833962732e-17	0.575466159677151
EVM0006393	102	113	95	123	116	88	2.7229	2.970149	2.76839	2.113013	2.588127	1.890235	0.0169711917641084	-0.548665180189167
EVM0006390	1850	1993	1469	3386	2435	2498	11.624804	12.32143	10.118216	13.679507	12.805871	12.643064	0.875171061468633	0.0142834186483428
EVM0006391	589	633	539	1452	815	863	8.577894	9.076202	8.599745	13.603764	9.939485	10.126926	0.162995346653483	0.173092679967525
EVM0006396	1666	1530	1432	332	276	276	65.989563	59.641861	62.178749	8.432984	9.121714	8.8007	4.07515460270558e-232	-3.01800500359612
EVM0006397	543	507	451	704	503	530	7.452484	6.848125	6.787283	6.213883	5.779335	5.857321	6.67785204009008e-05	-0.425296345204617
EVM0006394	6691	7158	5977	10570	8723	8875	178.215103	187.628494	174.515366	181.022385	194.466309	190.385635	0.0600583926075438	-0.118321327908203
EVM0006395	245	270	239	519	327	390	4.106265	4.455489	4.39742	5.595862	4.590383	5.268267	0.644972158450145	0.0700817756622926
Sphaceloma_arachidis_newGene_93	26	15	17	67	38	58	0.60045	0.321664	0.412555	0.996526	0.725861	1.067469	0.0432210218609263	0.849655859699438
EVM0004795	266	272	231	562	468	423	8.108773	8.152849	7.689535	11.015584	11.930923	10.372364	0.0302466960357082	0.288890892280566
EVM0001612	2553	2782	2233	4835	3725	3949	48.097843	51.577385	46.103642	58.570267	58.726242	59.90836	0.164451079198102	0.0962732139177927
EVM0001613	671	617	536	1214	818	984	20.179031	18.260843	17.66576	23.485512	20.587872	23.846233	0.404934880138217	0.0898926371447165
EVM0001610	211	175	196	449	320	268	3.604095	2.944643	3.67043	4.936957	4.576262	3.690673	0.285553686863426	0.185615988609319
EVM0001611	731	681	637	1183	879	907	10.218249	9.360739	9.759864	10.629884	10.276707	10.208685	0.299980622834531	-0.100046857549021
EVM0001616	153	163	140	551	224	310	2.888184	3.027735	2.876731	6.684304	3.538125	4.701549	0.0047903980609648	0.576799337959955
EVM0001617	182	152	178	253	186	173	4.369901	3.587576	4.690517	3.904241	3.732569	3.33792	0.0336545837715052	-0.385813941204325
EVM0001614	8023	8514	7751	13314	10231	10504	96.328018	100.605988	102.016029	102.787773	102.81517	101.572021	0.00858754539577166	-0.146133073294144
EVM0001615	54	46	31	65	60	109	0.947622	0.784194	0.596561	0.732665	0.875456	1.542289	0.521474774596587	0.242839371865517
EVM0004884	285	259	234	351	215	334	8.236821	7.374967	7.412809	6.53781	5.202917	7.770735	0.0102551761839186	-0.424380690189332
EVM0004885	1630	1629	1340	3414	2511	2799	25.050056	24.636143	22.57843	33.743435	32.296448	34.642143	4.56366043960162e-05	0.29295225419749
EVM0001618	425	465	423	1138	797	936	10.453292	11.258451	11.42703	18.029423	16.444416	18.565691	1.74493040757576e-06	0.492238884394058
EVM0004887	375	325	276	759	501	606	5.893449	5.021296	4.747876	7.672535	6.595866	7.680479	0.0201898598124453	0.299081841067889
EVM0004880	808	751	652	2328	1643	1604	6.214411	5.682282	5.492222	11.511629	10.572491	9.935988	8.21824964207013e-16	0.695086550948888
EVM0004881	1355	1306	1282	785	644	657	43.753155	41.508537	45.361221	16.283739	17.40799	17.081009	3.09368280467264e-74	-1.54919487285943
EVM0004882	202	135	144	150	153	145	4.99071	3.276158	3.885102	2.378543	3.153351	2.882784	0.000632045063584194	-0.717650334830043
EVM0004883	1272	1301	1194	2332	1929	1968	8.697721	8.756162	8.948184	10.255101	11.03997	10.83738	0.22446312283774	0.0978740914850972
EVM0004792	24	50	23	74	58	69	0.548422	1.14985	0.588126	1.11281	1.133394	1.307079	0.254632264448745	0.434114652687941
EVM0004793	786	789	640	2052	1289	1564	16.904493	16.680563	15.087159	28.367617	23.194288	27.080402	7.02407886973509e-08	0.506625733686857
EVM0006028	788	948	779	1048	891	975	22.875069	27.090534	24.800558	19.577257	21.661036	22.817381	6.02452996580712e-05	-0.409939442862347
EVM0006029	1245	1199	1295	2947	2109	2149	13.082438	12.392751	14.909859	19.913673	18.54376	18.188679	0.000385399910336733	0.302806589791283
EVM0006024	279	263	239	584	482	477	4.897119	4.543133	4.592787	6.600244	7.088205	6.75166	0.00559669482569542	0.35424435722593
EVM0006025	3157	3099	2692	5539	4304	4560	321.553009	310.624908	300.546082	362.758942	366.923309	374.014465	0.380020382851036	0.0575795448486347
EVM0006026	51	67	71	217	194	226	0.87178	1.136669	1.336813	2.418016	2.816422	3.149368	7.65701432547001e-07	1.12938867879442
EVM0006027	81	80	69	168	120	117	4.031703	3.955268	3.767377	5.425473	5.022257	4.708631	0.460350535280514	0.178215431690499
EVM0006020	525	530	425	590	389	468	8.493561	8.452246	7.546056	6.147374	5.26919	6.101411	4.88640194455515e-09	-0.668283380038312
EVM0006021	988	1080	900	1674	1288	1288	13.36028	14.377616	13.343565	14.564367	14.580263	14.029129	0.179660389847911	-0.114096295753443
EVM0006022	1554	1707	1510	3156	2336	2332	7.724133	8.352201	8.229135	10.090371	9.719389	9.336221	0.312667672246786	0.0767238310931712
EVM0004798	5750	5834	5531	12395	9334	9598	109.445587	109.272209	115.391548	151.694855	148.695343	147.125702	2.18673681240193e-05	0.23625398222544
EVM0004799	3787	3610	3246	5367	4525	4737	32.680092	30.656618	30.704874	29.783005	32.686909	32.927044	0.0194076079996179	-0.164474034293947
EVM0004084	2825	3029	2896	5087	4543	4555	36.118332	38.114281	40.576794	41.820778	48.606205	46.901196	0.388098176744217	0.0735602774197526
EVM0002879	26	32	24	59	34	49	0.958744	1.157029	0.960254	1.38316	1.035504	1.452041	0.716594334529786	0.152405669794529
EVM0004087	371	355	333	530	350	369	8.693456	8.176814	8.561479	7.99161	6.863536	6.972271	0.00125599098820366	-0.405041869700109
EVM0004080	12586	12357	11361	15276	10909	12030	428.928772	414.445343	424.386658	334.743073	311.146606	330.164978	1.32848919372716e-27	-0.562618508428907
EVM0004081	396	374	310	1070	825	924	8.140007	7.570844	6.996779	14.168614	14.213092	15.320832	1.11430510020227e-12	0.757061909192054
EVM0004082	1147	1095	1143	3524	2214	2625	15.936692	14.971693	17.403944	31.483942	25.747379	29.377459	5.58123674533445e-14	0.65668364801501
EVM0004083	2091	1890	1728	4952	3744	3813	26.509169	23.587336	24.010292	40.371159	39.733334	38.933964	9.12916548005686e-14	0.498452554432031
EVM0002873	1171	1198	962	1201	776	871	87.516647	88.066772	78.778831	57.712986	48.498665	52.426788	2.35766279431588e-22	-0.865746538141246
EVM0002872	2658	2552	2145	4023	3140	3186	30.491842	28.804333	26.965757	29.673418	30.146618	29.433058	0.0500337947699931	-0.1362811419447
EVM0002870	3891	3687	3169	6233	4335	4760	50.941284	47.496716	45.468037	52.468109	47.49585	50.186115	0.0641527394223193	-0.124108389132275
EVM0004089	1314	1289	1068	14196	12172	12495	34.285309	33.100857	30.55307	238.347824	266.002197	262.748352	0	2.78377668744397
EVM0002875	7549	6909	6671	12801	9473	8503	96.649277	87.049408	93.617256	105.380318	101.504539	87.671791	0.19640947540271	-0.0986405258588465
EVM0002874	435	416	349	805	566	689	24.135965	22.679947	21.217241	28.7215	26.279343	30.775751	0.218111401094787	0.147982090737403
Sphaceloma_arachidis_newGene_965	62	56	51	26	14	10	0.889744	0.789543	0.781786	0.229843	0.151577	0.106671	3.38678417843774e-10	-2.4133325569332
Sphaceloma_arachidis_newGene_963	50	76	72	74	63	38	2.126608	3.215492	3.353826	2.031518	2.268115	1.306335	0.00967720511439637	-0.821908919143568
Sphaceloma_arachidis_newGene_960	109	123	163	159	172	197	2.972774	3.300122	4.925436	2.760558	3.865945	4.314378	0.42891140333637	-0.199368779367988
Sphaceloma_arachidis_newGene_611	111	107	69	235	144	154	5.819763	5.505632	3.9835	7.944633	6.344051	6.521131	0.270191520091044	0.252658778872373
Sphaceloma_arachidis_newGene_612	610	665	497	688	514	581	24.688129	26.502878	22.043591	17.907951	17.429916	18.956177	7.96342457359389e-09	-0.618830171570225
Sphaceloma_arachidis_newGene_613	145	172	140	107	38	66	3.319488	3.892213	3.514868	1.582268	0.717024	1.219436	3.46137465451483e-13	-1.78008138753838
Sphaceloma_arachidis_newGene_615	1004	996	1084	675	600	562	26.844707	26.190805	31.756315	11.601415	13.427516	12.102037	2.01934745814877e-39	-1.37799999868647
Sphaceloma_arachidis_newGene_617	54	62	31	86	73	86	2.031836	2.276914	1.275726	2.060553	2.282001	2.586938	0.708014247345009	0.126631197352483
EVM0008553	398	437	324	818	510	510	8.087248	8.742308	7.219357	10.685868	8.669634	8.346677	0.892583138778012	0.0197342538697419
Sphaceloma_arachidis_newGene_1069	500	532	488	1178	855	737	2.659024	2.783774	2.842377	4.026946	3.803976	3.155948	0.0518336418185738	0.222395435605991
Sphaceloma_arachidis_newGene_1065	140	87	101	168	122	99	1.16496	0.72614	0.924371	0.900234	0.859944	0.666791	0.103136686423821	-0.397924247051246
Sphaceloma_arachidis_newGene_1064	125	87	77	160	80	81	1.906658	1.313264	1.295049	1.571545	1.016918	0.991683	0.0579836431253871	-0.508955421823571
Sphaceloma_arachidis_newGene_1061	530	495	483	823	623	513	7.877866	7.230952	7.864012	7.863708	7.745606	6.132352	0.0304853207070144	-0.263968386658395
Sphaceloma_arachidis_newGene_1060	51	38	40	41	27	67	0.802749	0.592758	0.6931	0.418216	0.358428	0.862167	0.175124088512789	-0.549196344750429
EVM0007575	1963	2005	1708	4757	3892	3918	11.858209	11.920714	11.312852	18.483006	19.680592	19.067474	2.04000055018023e-15	0.520162674419235
EVM0007574	866	850	844	1266	954	1036	29.818291	28.817266	31.849016	28.045034	27.488344	28.742554	0.00121278432774855	-0.287849979848205
EVM0000257	1393	1290	1118	2465	1884	1872	20.267792	18.473742	17.831182	23.061403	22.939817	21.932585	0.338825026729294	0.0788169489874969
EVM0007576	1094	1178	1074	1631	1135	1207	59.652252	63.167412	64.177765	57.1567	51.755318	52.987572	1.40940525258235e-06	-0.392355735621697
EVM0007571	88	98	64	205	175	163	2.726127	2.985194	2.143482	4.084699	4.534558	4.05397	0.022248377882008	0.497205967845877
EVM0000250	3101	3398	2836	6701	4950	4928	20.16711	21.753799	20.219561	28.024914	26.948629	25.816961	0.0023097642399752	0.193144988418323
EVM0000253	1068	1289	1123	1950	1415	1581	19.525511	23.187744	22.502422	22.914038	21.650082	23.268288	0.160839249663631	-0.128267651964567
EVM0000252	689	765	686	2131	1483	1707	7.21935	7.889576	7.874474	14.361771	13.013536	14.409124	1.78954310946122e-15	0.676547527895097
EVM0000259	15459	14530	14526	34910	28606	29465	918.603699	849.694031	946.156494	1333.808105	1422.65332	1410.045654	1.84642685305773e-12	0.433358747197926
EVM0003052	10978	10358	10082	12712	10072	10445	336.951477	312.886475	339.200287	250.871399	258.752472	258.183075	7.21669626372499e-22	-0.550346509615561
EVM0003053	913	891	643	1054	745	730	20.943233	20.119034	16.164566	15.548669	14.295067	13.476753	4.3021455747384e-08	-0.586371030514089
EVM0003050	9834	9401	8771	31550	25125	26070	549.111084	516.653625	536.835999	1132.833374	1174.253906	1172.402832	6.96547217783e-69	0.933557676029209
EVM0003051	1039	1142	947	1043	856	800	25.959181	28.077686	25.928234	16.755424	17.891966	16.094877	4.20603244301229e-22	-0.842014312071145
EVM0003056	12181	11769	11511	24055	19722	20311	527.616333	501.699432	546.566101	669.970154	714.99292	708.541382	0.000226334824217359	0.224909353501545
EVM0003505	205	204	152	557	351	413	7.200154	7.057637	5.869544	12.607789	10.33392	11.721578	5.82120082156809e-05	0.596622184141209
EVM0003054	3282	3294	3118	4486	3349	3448	32.534222	32.13866	33.874954	28.59329	27.785461	27.529102	4.24453968081751e-12	-0.417291423498149
EVM0003507	64	58	76	121	98	74	2.330352	2.082478	3.014757	2.826417	2.982257	2.153414	0.791765934280556	-0.0799426297013001
EVM0003508	2155	2151	1663	5774	4115	4320	41.169502	40.456409	34.832047	70.951553	65.821205	66.482964	6.19707901722302e-18	0.617746265056934
EVM0003509	352	413	445	620	393	455	6.941721	7.99987	9.604493	7.85555	6.480536	7.215658	0.00810489644841589	-0.371760924031925
EVM0003058	3043	3001	2893	7086	5556	5506	57.791428	56.091652	60.224007	86.542206	88.323273	84.216896	2.42920952260632e-10	0.388187852960306
EVM0003059	609	517	430	3907	2744	3029	14.111769	11.788544	10.910254	58.208199	53.207756	56.527523	1.68021530715765e-113	2.00320520294722
EVM0007610	708	832	566	1233	975	942	16.815943	19.461702	14.740172	18.837097	19.377811	18.016188	0.70259608906011	-0.0452153222105968
EVM0007611	4234	4155	3638	8068	6249	6488	42.064484	40.620564	39.615913	51.541077	51.957073	51.907894	0.00546727482866452	0.160413918894282
EVM0007612	135	192	97	766	593	599	4.389312	6.128072	3.441023	16.008783	16.116652	15.689278	9.69992113320728e-23	1.58458428870622
EVM0007613	429	379	317	393	281	337	16.16291	14.03379	13.064445	9.520644	8.859677	10.200933	2.84116712664438e-09	-0.784012483065334
EVM0007614	113	89	95	272	197	178	1.782689	1.373634	1.63585	2.764609	2.601233	2.263537	0.0168802472403371	0.481282298659735
EVM0007615	229	269	220	682	448	461	8.287684	9.566284	8.696033	15.859933	13.550694	13.416195	0.000165880137394914	0.504335823871708
EVM0007616	254	247	171	247	154	183	7.333593	7.018601	5.412323	4.587084	3.724913	4.251407	1.00053322585514e-06	-0.838328854266753
EVM0007617	48	46	37	48	53	54	1.643942	1.553648	1.395829	1.055394	1.525202	1.487847	0.298573893165855	-0.36438825887773
EVM0007618	1024	1034	927	686	552	657	23.085255	22.950731	22.905809	9.938385	10.410832	11.924345	9.22919362839217e-41	-1.28087318484228
EVM0007619	203	202	163	391	276	286	4.111521	4.033044	3.618221	5.108252	4.68156	4.668008	0.49584205307317	0.11077164748763
EVM0009106	4069	4138	3521	4399	3416	3565	82.883125	82.964851	78.623077	57.624725	58.244213	58.489555	5.64700317332578e-31	-0.673007223051002
EVM0008118	423	465	392	1108	778	1030	15.171378	16.427937	15.401443	25.595131	23.368076	29.78533	9.83124017544988e-07	0.557552375887943
EVM0009104	2147	1938	1558	2348	1775	1988	32.6758	29.028906	25.98287	22.976673	22.600613	24.357817	1.78956597166399e-09	-0.511252989792148
EVM0009105	90	66	62	987	618	707	2.095231	1.520033	1.588672	14.853028	12.107129	13.320389	8.44707956328086e-68	2.76273622013058
EVM0009102	91	120	62	244	150	150	1.603337	2.082203	1.190405	2.782889	2.216092	2.142569	0.141132767522345	0.354525596342662
EVM0009103	1187	1200	1201	2091	1358	1578	17.60318	17.507627	19.524143	19.933092	16.855795	18.841393	0.0798797672056906	-0.158610377740909
EVM0009100	21798	25249	20806	28361	26678	23028	88.080505	100.408875	92.157776	73.688538	90.226288	74.939125	2.55034105514993e-07	-0.416773076768358
EVM0009101	1660	1536	1567	3900	2789	2855	72.545731	66.067429	75.09066	109.6325	102.061241	100.509743	1.01725681280331e-06	0.36154771342718
EVM0005096	262	255	249	1234	1008	1076	4.81343	4.607037	5.017035	14.620821	15.537566	15.957815	1.91009930751509e-43	1.48693617678374
EVM0009109	229	206	195	698	520	612	3.760753	3.335365	3.505946	7.379953	7.16335	8.109269	1.56228049224387e-12	0.907703860224779
EVM0005090	384	418	309	389	259	346	15.12231	16.188669	13.360543	9.847929	8.526262	10.960947	9.10489494557571e-09	-0.790876222257813
Sphaceloma_arachidis_newGene_280	243	216	217	596	398	453	4.279089	3.751377	4.192902	6.771512	5.878052	6.445803	0.000759559727930481	0.456810473275509
EVM0006628	732	694	566	1111	870	920	17.575211	16.399437	14.896079	17.143913	17.476574	17.775202	0.414111568337561	-0.0847727213227787
EVM0006629	1593	1663	1376	2311	1754	1843	12.681508	13.032518	12.011753	11.829306	11.687806	11.815585	9.35500921242916e-05	-0.27981747916865
EVM0006622	182	193	128	385	213	276	1.451048	1.51394	1.112535	1.973131	1.422446	1.775442	0.423213414619652	0.154012143025956
EVM0006623	1787	1731	1589	2820	1977	2013	27.783663	26.482847	27.088379	28.192461	25.725393	25.210051	0.00191193800005336	-0.22501326843993
EVM0006621	1810	1816	1743	3959	3076	3103	58.458916	57.714615	61.685474	82.199989	83.14283	80.710228	2.64419299405624e-05	0.283070606670754
EVM0006626	862	916	682	1016	696	856	40.958378	42.839565	35.506199	31.030804	27.661291	32.770561	2.26111625982428e-08	-0.568833527028332
EVM0006627	1422	1230	1048	981	848	819	16.166277	13.760639	13.062363	7.169882	8.070797	7.496696	2.44351301999564e-30	-1.10470815025941
EVM0006624	5625	5476	5434	12240	9801	10537	185.546173	177.753464	196.495621	259.617676	270.602661	279.937103	5.41845781790068e-08	0.348280208427032
EVM0006625	257	192	231	1022	458	808	7.949317	5.855377	7.816763	20.363312	11.878812	20.174139	0.000224207464804435	1.08747063745645
EVM0000861	4745	4808	4638	9339	7434	7479	46.942589	46.807533	50.287224	59.40419	61.549572	59.585129	0.0243134921118523	0.140683687944874
EVM0002671	1894	1923	1544	3121	2196	2328	16.402802	16.393541	14.657966	17.380522	15.917164	16.24231	0.103076695144865	-0.123346984832603
EVM0002670	2381	2525	2307	5226	4121	3824	52.423801	54.703552	55.678574	73.987961	75.938347	67.799942	0.000749181941111987	0.234069238024446
EVM0002673	40294	43500	40893	44243	34647	35775	922.246643	979.859497	1025.962891	651.111511	663.71759	659.439575	1.34806031864341e-40	-0.753929290541394
EVM0002672	1940	1945	1785	3972	3088	3207	49.809532	49.152477	50.225155	65.572624	66.350655	66.306816	0.00052338050892487	0.224886536960914
EVM0002675	736	739	756	934	818	807	13.341537	13.192771	15.014055	10.88626	12.40528	11.779797	2.64310539699233e-05	-0.429844881708012
EVM0002674	772	808	772	1750	1384	1364	30.816048	31.77125	33.804398	44.955441	46.269283	43.872704	0.000438301990598222	0.30183832955869
EVM0002677	431	443	417	1446	979	992	6.424393	6.501939	6.820606	13.8733	12.228526	11.918802	2.45388542851478e-14	0.760065969943876
EVM0002676	4063	3910	3178	7369	5426	5627	97.810173	92.641624	83.869873	114.076843	109.332237	109.105484	0.182562011508838	0.0922826204414466
EVM0002679	1943	1861	1628	4037	2939	3085	36.160648	34.080807	33.205372	48.310089	45.773087	46.241306	0.000132521575800895	0.254459705981436
EVM0002678	686	794	553	496	434	580	20.429388	23.266203	18.054052	9.493834	10.811912	13.906184	6.47064174504638e-14	-1.03785754399256
EVM0003686	3616	3618	3248	5684	4639	4580	85.727654	84.414879	84.3936	86.643745	92.047775	87.430817	0.0564232665169746	-0.120914402998354
EVM0006561	251	204	206	1003	868	873	5.53815	4.44144	4.976645	14.254168	16.067671	15.541933	7.46176203030398e-32	1.429225198364
EVM0006560	2569	2537	2122	4124	3110	3355	255.975143	248.842148	231.765411	264.293854	259.39505	269.248901	0.254659624883316	-0.0791108817528133
EVM0006563	2578	2289	2215	4975	3857	3833	120.678017	105.457504	113.631187	149.75914	151.107254	144.495529	0.00344387903662615	0.205254477976799
EVM0006562	7127	7160	6279	12686	9640	9844	30.987659	30.636131	29.923824	35.464294	35.077629	34.46888	0.829056116585902	0.0127578524511449
EVM0006565	2147	2276	1842	2111	1570	1713	160.448761	167.420624	150.928833	101.440147	98.202423	103.088356	5.08501991389605e-34	-0.846636046465291
EVM0006564	213	231	179	538	406	385	5.347861	5.709311	4.917765	8.684519	8.517586	7.775512	0.000983739593821072	0.45953676571534
EVM0006567	20703	20147	20708	30003	22786	23659	609.234802	583.474304	667.975891	567.700134	561.208435	560.712341	1.28807905609247e-07	-0.324676118688834
EVM0006566	5414	4888	4765	4847	3156	3626	51.578667	45.821663	49.760101	29.688576	25.163488	27.816284	6.75836082622946e-48	-1.01732043328825
EVM0006569	1844	1864	1696	3873	2678	2682	18.318491	18.220182	18.462244	24.736774	22.267849	21.45899	0.0781718109530919	0.13041621828433
EVM0006568	1341	1298	1092	2258	1832	1821	110.921753	105.675972	98.991898	120.154869	126.85878	121.344788	0.669761112735969	0.0368898986028279
EVM0004703	5099	5385	4146	10266	8402	8502	157.536972	163.736252	140.410812	203.960068	217.266418	211.553711	7.62595683808171e-05	0.270005211009385
EVM0004702	1927	1762	1538	3160	2428	2348	14.207688	12.786231	12.429111	14.983594	14.984556	13.939865	0.721393245374624	-0.0298891181476859
EVM0004700	214	184	217	794	627	594	6.438356	5.439506	7.165138	15.402028	15.838234	14.442243	3.46062965258094e-16	1.07466527456574
EVM0004707	4056	4288	3824	10244	8050	8568	55.278164	57.523064	57.128578	89.784378	91.836914	94.058266	3.1718017641407e-19	0.512836834874075
EVM0004706	173	155	124	232	169	231	2.579903	2.27564	2.026341	2.227778	2.106989	2.77417	0.48956077887733	-0.140132108145876
EVM0004705	360	333	315	650	445	557	6.823184	6.215612	6.539435	7.931512	7.069596	8.509124	0.566544625741022	0.0774173900351496
EVM0004704	1796	1801	1660	5052	3681	3827	8.187258	8.079516	8.293568	14.811077	14.046694	14.052121	1.40015036367061e-23	0.619493735498703
EVM0004709	41	32	29	73	52	48	0.791676	0.612935	0.603112	0.905729	0.833895	0.752201	0.744736646194307	0.123595317815458
EVM0004708	3122	3053	2725	7317	6023	6198	68.415642	65.826469	65.452728	103.099892	110.467407	109.386139	2.71190454811618e-16	0.508431647942969
EVM0003688	295	383	287	823	471	484	4.513158	5.773246	4.818945	8.117126	6.042764	5.980832	0.133156938755831	0.22763245267949
EVM0002015	365	448	417	1057	796	715	9.908657	11.966868	12.415541	18.467094	18.092062	15.649964	0.000437721643977824	0.420847250446854
EVM0002014	2098	1901	1849	4349	3184	3387	37.604778	33.540745	36.335316	50.136692	47.776772	48.906994	0.000119732676087245	0.264692946359081
EVM0002017	21823	19407	17576	54517	41859	44209	1256.454712	1099.661377	1109.226685	2018.243042	2017.170654	2049.902344	4.49469369480737e-26	0.627522623565571
EVM0002016	4715	3965	3984	2739	2271	2149	285.660156	236.392914	264.582001	106.686699	115.122025	104.848145	7.59055989260348e-80	-1.45287795613751
EVM0002011	742	807	665	1352	904	994	8.593903	9.194352	8.433969	10.071083	8.758499	9.2669	0.385134949123895	-0.0856963660573659
EVM0002010	137	192	147	562	428	327	1.910989	2.649899	2.248808	5.06706	5.030911	3.698706	1.47487478477302e-06	0.827361383695976
EVM0002013	714	685	540	963	687	772	12.672079	11.958891	10.507438	10.99286	10.209283	11.032534	0.0025493982940223	-0.310479492092903
EVM0002012	51	70	63	87	62	53	1.19351	1.620769	1.629093	1.325755	1.227443	1.011853	0.0858357545706026	-0.510822328070712
EVM0002019	768	662	730	1252	1003	1092	21.688948	18.395676	22.612816	22.751156	23.705053	24.851538	0.997574134397209	0.000417487578244715
EVM0002018	7380	6981	6713	15210	11680	13045	216.488022	201.53476	215.860001	286.878815	286.755096	308.181305	1.62554650903938e-06	0.291305669222291
EVM0000233	134831	130729	123197	263470	209881	215549	1149.818726	1097.175049	1151.62915	1444.695679	1498.03833	1480.371338	0.000193355647574233	0.195196242711556
EVM0000232	1321	1441	1253	2573	1845	2044	28.472458	30.561371	29.59557	35.657494	33.281898	35.474567	0.525481775031413	0.0511239586705684
EVM0000231	4866	4421	4281	8712	6189	6667	495.610474	443.172272	477.963684	570.623474	527.665039	546.880798	0.664746165478891	0.0302219007867495
EVM0007510	1704	1714	1599	4663	3408	3665	109.689629	108.556519	112.789833	192.98111	183.587082	189.973343	1.11507544126776e-20	0.590014872341282
EVM0007517	11676	11635	9951	13607	10488	11246	608.043213	596.282471	568.006348	455.635315	457.142334	471.635712	1.91548486377027e-24	-0.54138516245352
EVM0007516	179	183	177	455	321	311	3.004633	3.014104	3.240786	4.90653	4.503427	4.195337	0.0150241327592245	0.369673749617308
EVM0000235	222	203	173	303	234	245	8.988751	8.111703	7.689239	7.908505	7.951608	7.99696	0.131681268876611	-0.242586943609747
EVM0000665	771	695	705	1593	1275	1294	7.852664	6.961792	7.871174	10.42901	10.863041	10.609718	0.000687016671137153	0.30722502997264
EVM0000234	780	914	667	1219	850	856	16.417849	18.936234	15.39792	16.500818	14.987993	14.51076	0.00126879317989279	-0.327430017058466
EVM0000667	2162	2322	2177	4101	3049	3173	45.84613	48.471409	50.60667	55.932896	54.123085	54.189915	0.951836057147155	-0.00471171777505814
EVM0000660	1450	1301	1375	546	513	485	39.278049	34.678291	40.834572	9.507937	11.620585	10.569477	1.14721768747904e-90	-2.04299637256699
EVM0007519	343	254	263	639	654	547	11.936471	8.701799	10.036672	14.316156	19.063675	15.326584	0.00151383059066745	0.481227459329007
EVM0000661	129	95	104	194	135	119	4.93083	3.576001	4.367772	4.795591	4.321825	3.677783	0.395090776680963	-0.195583811849744
EVM0000888	100	123	83	69	43	48	2.531044	3.066316	2.286317	1.110539	0.902826	0.980801	7.43760442314876e-10	-1.57305304818074
EVM0000889	202	205	222	385	296	234	3.594318	3.594331	4.322029	4.410221	4.415771	3.346583	0.564043038005165	-0.104148669387823
EVM0000738	1946	1910	1515	4191	3458	3368	20.290668	19.593679	17.306049	28.097494	30.174629	28.274973	4.71075413278973e-08	0.412252596174155
EVM0000739	4448	4857	4217	11407	9344	9611	44.286442	47.586468	46.015083	73.02504	77.862617	77.067924	4.82590567012793e-19	0.540193136429568
EVM0000736	132	201	145	356	250	262	2.362051	3.5359	2.833607	4.09507	3.747816	3.774687	0.227697374416833	0.223832022846136
EVM0000881	7426	7569	6859	4795	3231	3388	82.634171	82.889542	83.663193	34.306183	30.093197	30.357325	3.06229671985511e-153	-1.58011807194149
EVM0000882	925	912	874	1481	1052	1195	11.741866	11.386209	12.164492	12.089741	11.180037	12.213988	0.0431221248740935	-0.177288787584627
EVM0000883	380	345	277	383	269	307	13.435351	11.986835	10.742765	8.693697	7.961498	8.740063	2.89301450551061e-07	-0.695164286692703
EVM0000884	60	64	65	138	74	61	0.458667	0.481392	0.547501	0.679263	0.471442	0.373878	0.661256793663007	-0.139030102979719
EVM0000885	1290	1454	1277	3160	2463	2282	11.90151	13.2035	12.922205	18.755156	19.029676	16.964125	1.50814142231339e-05	0.340103687620434
EVM0000886	54	30	23	97	65	68	1.432059	0.778563	0.672143	1.660781	1.435146	1.446185	0.190381377312068	0.470784917363382
EVM0000731	10879	7484	11318	27555	22340	22877	900.365479	609.603027	1026.743408	1466.402466	1547.535034	1524.879883	0.00435208384462428	0.653600072415226
EVM0001241	563	582	607	1461	927	1031	20.922758	21.312811	24.756338	34.958725	28.871159	30.910879	0.00330469974955695	0.314879902719615
EVM0005548	252	171	208	352	304	274	3.868074	2.586304	3.510173	3.480265	3.90909	3.388545	0.707245255026792	-0.0712245062123477
EVM0005549	986	817	999	949	1134	752	17.467333	14.24229	19.399416	10.810846	16.810394	10.731758	0.0375044302687014	-0.598098407887042
EVM0001716	83	54	34	176	144	124	1.488483	0.951378	0.667358	2.041979	2.170273	1.794911	0.00693421079885417	0.755172601765927
EVM0005542	1922	2071	2074	3528	2677	2803	15.801752	16.764238	18.696735	18.657366	18.429028	18.566509	0.419513237568895	-0.0668744683614076
EVM0005543	437	537	374	1412	871	947	4.680905	5.665108	4.393702	9.740375	7.816741	8.178679	1.53627173738748e-07	0.61689196458098
EVM0005540	108	87	104	49	37	45	2.909064	2.314174	3.088768	0.853162	0.823193	0.981129	6.45697324904419e-12	-1.82582601018758
EVM0005541	1501	1561	1300	3462	2588	2641	130.036331	133.088425	123.443123	192.793961	187.58728	184.20076	1.04459098068157e-07	0.361410266992377
EVM0005546	462	361	344	759	560	626	6.352885	4.890976	5.182767	6.72099	6.454486	6.9353	0.424815323184985	0.105309782783544
EVM0001715	500	444	422	683	559	748	9.863703	8.629534	9.126163	8.67278	9.23185	11.905106	0.600831807189445	-0.0765626818662742
EVM0005544	2599	2585	2545	4628	3513	3628	44.037388	43.109207	47.261799	50.425472	49.818043	49.513042	0.68971132926708	-0.0292685948564786
EVM0005545	553	491	496	1738	1047	1211	11.79362	10.3189	11.605	23.868391	18.715019	20.83004	5.75215962081249e-12	0.725581006161623
EVM0001714	391	420	303	896	672	637	18.110771	19.143934	15.35561	26.677347	26.048042	23.741312	0.00285091770238455	0.35300874755737
EVM0001245	80	60	41	228	138	144	2.662908	1.955859	1.489092	4.876091	3.83518	3.842996	0.00071712459103128	0.852122135145363
EVM0001244	1471	1419	1281	2460	1811	2195	26.159431	24.836645	24.980568	28.135134	26.954689	31.443264	0.980431193840879	0.00245757559722576
EVM0001289	1865	1977	1620	3353	2520	2660	22.049419	22.998562	20.993515	25.486982	24.930021	25.32476	0.873330747814342	0.0123179115160041
EVM0001288	1462	1518	1336	3273	2367	2684	37.725529	38.553463	37.810623	54.336464	51.133537	55.809395	8.03169973116742e-06	0.313755425384892
EVM0001939	1589	1667	1329	3520	2757	2861	14.624815	15.101443	13.402564	20.831202	21.240118	21.207857	2.31511628271315e-07	0.367302754956305
EVM0001937	6238	6790	6242	10854	8550	8221	31.560822	33.808128	34.619308	35.312168	36.20863	33.500229	0.0771490699267118	-0.114586832440881
EVM0001284	72	57	49	164	84	106	2.614697	2.019455	1.921198	3.820576	2.543993	3.0902	0.224402192839929	0.339044419886847
EVM0001935	709	556	613	1042	821	898	17.850801	13.779975	16.898527	16.863173	17.298759	18.205101	0.532665704052032	-0.075318219890024
EVM0001286	1451	1531	1420	3075	2366	2553	43.929287	45.63192	47.140461	59.891991	59.980366	62.263851	0.00156740647618292	0.228545354540296
EVM0001933	69	56	54	260	116	190	2.384926	1.887463	2.046195	5.793565	3.358359	5.312385	7.44102635872601e-05	1.00304179486531
EVM0001932	1214	1273	1187	3738	2967	2990	32.880604	33.944546	35.262943	65.135056	67.28849	65.252296	2.37627384728789e-28	0.768049608968388
EVM0001283	127	135	129	195	100	165	2.979643	3.116101	3.309723	2.936695	1.955024	3.106785	0.0597468193687772	-0.413555308598483
EVM0001930	895	926	860	2084	1614	1605	23.548521	23.995127	24.814314	35.274937	35.552975	34.029068	9.23725690935315e-06	0.350027611611484
EVM0000080	746	783	646	1862	1343	1554	4.913976	5.075726	4.668131	7.891435	7.407706	8.248363	5.71289194097612e-09	0.497819882085389
EVM0000081	121	115	69	275	168	173	2.065847	1.932128	1.290479	3.031226	2.408186	2.388904	0.0944040006978711	0.373595874615525
EVM0000082	15201	16233	14369	20075	14166	15488	324.664978	341.222321	336.40451	275.701508	253.241089	266.399689	5.03587813782245e-23	-0.519233690291286
EVM0000083	160	217	186	468	315	385	3.780292	5.04914	4.803589	7.10386	6.233698	7.317772	0.0094903722819675	0.414277195225435
EVM0000084	2605	2820	2112	13715	8590	9951	47.626438	50.732685	42.313766	161.231827	131.438232	146.52298	3.29469463959851e-79	1.45619933197253
EVM0000085	2885	2740	2474	5391	4384	4884	174.748367	163.354736	164.299805	209.991943	222.267807	238.288086	0.00129757842762419	0.231596298816257
EVM0000086	1533	1742	1469	3218	2602	2534	23.640785	26.441008	24.83094	31.904913	33.577789	31.471157	0.013832260512798	0.186862493870795
EVM0000087	817	858	805	1517	1028	1027	14.36102	14.837601	15.50673	17.150591	15.130804	14.547532	0.222691890352862	-0.118433314782544
EVM0000088	4302	4339	4081	6932	5797	5388	93.387703	92.686546	97.104782	96.753387	105.318794	94.199219	0.0812752927327413	-0.119924151319796
EVM0000089	3516	3474	3220	12253	8842	9122	93.63485	91.067818	93.99659	209.859985	197.111984	195.677429	3.57470914979554e-64	0.927070416742969
Sphaceloma_arachidis_newGene_578	82	79	73	85	86	67	2.534028	2.406919	2.457036	1.676916	2.222327	1.648546	0.0228690371234551	-0.597309399107725
Sphaceloma_arachidis_newGene_575	48	39	50	40	64	46	2.667671	2.124109	3.046706	1.439236	3.003555	2.085151	0.210994476870818	-0.469843502364593
Sphaceloma_arachidis_newGene_576	373	424	391	548	395	435	26.729597	29.844807	30.671125	25.247198	23.658382	25.066914	0.000437713359333865	-0.423006615145526
Sphaceloma_arachidis_newGene_570	95	120	86	255	218	210	6.220841	7.699008	6.1806	10.74474	11.965003	11.062218	0.00406830811260861	0.558500978955643
Sphaceloma_arachidis_newGene_572	807	825	524	1386	737	1100	11.781882	11.741933	8.390893	12.888663	8.913947	12.857571	0.824126116546076	-0.0593626185872734
EVM0002406	690	572	524	829	654	580	29.046303	23.704781	24.186436	22.443245	23.031612	19.659193	0.000200661954381859	-0.425000472458356
EVM0002407	634	576	521	1029	824	684	14.905345	13.32495	13.433765	15.551998	16.214979	12.959911	0.490618014881634	-0.0829425189377799
EVM0002408	337	340	330	928	702	725	9.85175	9.77318	10.558678	17.435446	17.1579	17.070951	4.23692859151876e-08	0.590337819917235
EVM0001429	42	46	31	38	30	35	0.715884	0.767386	0.565221	0.414253	0.424796	0.480239	0.0247647890245772	-0.830355571613056
EVM0001428	181	212	250	601	286	217	3.291851	3.789346	4.971737	7.033523	4.359015	3.180068	0.854738007444485	0.080895767591363
EVM0002157	429	512	415	327	144	218	16.142059	18.952032	17.134983	7.918605	4.539068	6.585561	2.76443576209129e-24	-1.63559048832963
EVM0004141	108	114	54	317	256	250	4.191156	4.334814	2.273036	7.934674	8.332076	7.833056	7.05820741133883e-06	0.958986776689862
EVM0004140	1383	1417	1192	3533	2765	2743	28.6737	28.911293	27.075783	47.1035	47.977123	45.800674	1.03353028335778e-15	0.548921109669789
EVM0004143	576	527	517	722	497	535	18.708143	16.861586	18.431355	15.092004	13.50551	13.990138	7.19656621197337e-07	-0.525685690766031
EVM0001422	3175	3266	2765	2034	1427	1635	91.95652	93.10936	87.778625	37.877209	34.586655	38.121906	2.68698665540472e-112	-1.48764053768184
EVM0004145	10638	10499	9932	14537	11389	12248	239.338989	232.476471	244.952576	210.294556	214.452515	221.921265	2.48876010304794e-09	-0.333467578517536
EVM0004144	5122	5463	5198	12212	9890	9758	122.362999	128.437393	136.105576	187.590759	197.749588	187.739105	1.56049598829218e-09	0.381555281750211
EVM0001427	734	861	791	1266	766	722	16.659637	19.232759	19.678034	18.483856	14.5573	13.192951	0.000174312967628159	-0.450536506956865
EVM0004146	338	329	357	734	344	511	8.291373	7.959162	9.619812	11.597599	7.062276	10.118398	0.866413506909631	-0.0306265731358265
EVM0006811	1995	2315	2076	3089	2450	2721	54.071903	61.732777	61.675537	53.821228	55.570824	59.392838	0.00130702615184294	-0.257763660799108
EVM0006813	236	287	261	470	388	449	3.511903	4.202342	4.258667	4.496905	4.838449	5.385032	0.469786455252479	0.111329812364191
EVM0006812	2527	2469	2101	1854	1361	1365	62.456718	60.057812	56.925877	29.459009	28.144714	27.166334	9.23213109313621e-76	-1.2665382007569
EVM0006815	45	58	35	157	131	106	1.057168	1.3368	0.880638	2.372056	2.574237	2.000634	0.00100407906671971	0.886677920603192
EVM0006814	2007	2170	1917	4597	3610	3372	29.114611	30.968018	30.48287	42.876488	43.830208	39.394989	2.8153025403788e-05	0.292096347731258
EVM0006817	4040	4271	3807	4807	3622	3902	72.563828	75.498009	74.955284	55.517864	54.448792	56.444153	7.58720666662179e-26	-0.607715371855376
EVM0006816	4508	4849	4182	7125	4165	4742	50.397228	53.359039	51.25737	51.221546	38.976131	42.701458	5.69552168416026e-07	-0.408370710743739
EVM0006819	8564	9404	7915	10094	8930	9325	206.728485	223.408585	209.433182	156.674683	180.425659	181.279968	8.49253944685579e-12	-0.48746816066725
EVM0006818	65	100	68	380	328	285	8.729759	13.1926	10.001177	32.82077	36.798775	30.733047	3.5460495315398e-14	1.46577460475992
EVM0007945	824	776	723	1674	1042	1217	8.64862	8.015874	8.310629	11.299362	9.151693	10.286741	0.254099717366179	0.114459891755086
EVM0004558	165	130	129	300	197	197	5.366473	4.148165	4.583275	6.280804	5.358377	5.175271	0.744145942906338	0.0662365149121791
EVM0004559	169	186	142	173	115	170	5.682847	6.157836	5.241457	3.744574	3.221539	4.590641	0.000111964615012922	-0.746215760565207
EVM0004556	2102	2397	1868	4541	3578	3511	75.809639	85.075974	73.820419	105.301903	107.988571	101.985741	0.000971281097464209	0.240210198436472
EVM0004557	262	239	268	791	498	542	7.06777	6.33554	7.938181	13.738687	11.24515	11.775936	7.09113080805173e-06	0.600856128101408
EVM0004554	1428	1316	1392	1718	1219	1376	26.509726	24.044407	28.339373	20.518816	18.949421	20.582645	6.84202450658031e-12	-0.579073299173911
EVM0004555	336	342	261	490	429	431	7.304595	7.316933	6.2136	6.848131	7.795463	7.543472	0.5009430303133	-0.0962055520434768
EVM0004552	5456	5396	4832	7950	6245	6484	99.167526	96.511192	96.265121	92.901184	94.989822	94.912895	3.5114688920408e-05	-0.230990581460891
EVM0004553	997	907	786	2162	1502	1673	83.186264	74.505585	71.891579	116.06575	104.953636	112.497978	3.35030649370012e-05	0.352679116119334
EVM0004550	4649	4144	3789	435	273	416	165.736679	145.391281	148.072586	9.961505	8.144689	11.922292	0	-4.11791622052566
EVM0004551	1657	1659	1752	5127	2303	3047	37.174374	36.631668	43.100094	73.985992	43.252644	55.064507	0.130393509501116	0.370416372361519
EVM0008350	2645	2831	2496	3852	3666	3715	47.9674	50.542294	49.622734	44.925377	55.652348	54.26165	0.185202933831349	-0.120624655730089
EVM0008423	6175	6084	4828	2960	2820	2781	90.562698	87.809113	77.613434	27.90642	34.615662	32.842541	3.50639538960912e-81	-1.60881156004719
EVM0008352	431	477	398	602	512	540	19.557518	21.309168	19.819992	17.571203	19.450384	19.73801	0.0161893303322191	-0.282944341134107
EVM0008353	3265	3504	3214	7916	6458	6844	80.261787	84.789055	86.623764	125.148521	132.901047	135.51152	1.57297965904768e-12	0.460008910278031
EVM0008426	1832	1879	1496	1417	982	1109	14.610807	14.747117	13.076356	7.26529	6.554173	7.119356	1.17573483118108e-53	-1.20377836701918
EVM0008355	518	572	466	1433	806	984	27.414677	29.772491	27.031513	48.798279	35.705593	41.951164	0.000548882774272789	0.400287633913846
EVM0008356	2061	2167	2137	4020	3306	3326	38.909866	40.262314	44.217175	48.794743	52.234276	50.563416	0.152781136717308	0.111954904309783
EVM0008357	646	702	573	1620	1217	1364	5.530026	5.913908	5.379616	8.923592	8.726196	9.410904	1.59715405368269e-08	0.499040440326001
EVM0008358	1840	1907	1559	5110	3854	3891	18.842503	19.214409	17.494787	33.650291	33.036556	32.092724	9.31257416106099e-24	0.644470069756863
EVM0008359	48	47	29	108	80	67	0.851024	0.822779	0.558636	1.245318	1.192657	0.961374	0.201529678395976	0.407229321507231
EVM0008428	108	117	100	173	117	173	1.650985	1.774197	1.684742	1.713408	1.502052	2.146301	0.608885362750909	-0.119243631053509
EVM0008429	10509	9994	10798	22524	17357	17228	264.696075	247.734634	298.146851	364.805573	365.932098	349.47757	0.00136179429489244	0.228649972562029
EVM0000912	192	181	145	311	212	249	8.379283	7.767716	6.909938	8.735356	7.755136	8.758734	0.75089789009332	-0.0581552167555502
EVM0000913	2999	3194	2708	9363	6002	6051	21.867657	22.921371	21.64348	43.904892	36.635769	35.535706	1.13718351244882e-16	0.618781843698979
EVM0000442	9738	9791	10423	18012	12846	12141	50.146778	49.622169	58.836536	59.643101	55.368328	50.352001	0.122682218824093	-0.126177539971778
EVM0001332	1151	1195	1264	1454	981	1043	31.188906	31.873117	37.543964	25.339705	22.23967	22.75705	7.47366695380578e-14	-0.700835058646135
EVM0002088	258	197	198	212	172	204	9.586791	7.213371	8.078633	5.068332	5.351842	6.09307	6.55625531136848e-06	-0.776138124028483
EVM0000916	1699	1402	1695	989	714	711	50.312164	40.835907	55.020485	18.828634	17.677269	16.940245	4.89734796092857e-57	-1.63561060108976
EVM0007262	2964	3114	2757	4679	2876	3506	59.468689	61.471493	60.633064	60.358665	48.289204	56.645973	3.59353858822108e-05	-0.321133977745192
EVM0008309	881	913	780	2027	1653	1601	29.775545	30.377476	28.904051	44.075031	46.806149	43.613194	4.28237925718105e-07	0.408193550632389
EVM0000917	5115	5496	4574	3943	3212	3443	60.015797	63.465115	58.83144	29.748444	31.542507	32.53249	8.57465415813869e-72	-1.14359552611573
EVM0008308	806	835	797	1548	952	918	14.583505	14.876729	15.805037	18.015764	14.414642	13.37945	0.138428562352273	-0.167500177026134
EVM0000446	2956	3136	2593	6297	4619	4635	31.451889	32.841698	30.242668	43.090607	41.139626	39.724888	0.00109445752032166	0.205247295883075
EVM0000915	245	192	171	481	400	370	5.937382	4.584095	4.526612	7.499163	8.123061	7.225182	0.00693074651056072	0.414091451085291
EVM0007269	1757	1894	1685	1917	1360	1374	83.504066	88.595062	87.772995	58.574299	54.071667	52.59874	1.21040493636086e-30	-0.83783919129636
EVM0008303	1075	1124	1074	1703	1413	1429	15.371212	15.818019	16.8262	15.656238	16.909052	16.459084	0.0724138263955882	-0.155623221295585
EVM0004508	61	99	51	120	92	74	1.911968	3.059047	1.754802	2.438406	2.432215	1.871199	0.530519542527556	-0.191132793527903
EVM0007942	6850	6247	5794	9282	6848	7714	328.973358	295.247345	305.034424	286.648987	275.28653	298.371185	2.0746570907472e-06	-0.296402177148208
EVM0001836	593	707	576	246	184	181	7.248972	8.497739	7.712938	1.929617	1.883283	1.77771	2.89872968192259e-77	-2.25288881078178
EVM0001837	62	90	42	103	59	57	0.799426	1.140245	0.581651	0.848846	0.633579	0.59155	0.14287149212033	-0.468326903903152
EVM0001834	3908	4148	3421	8931	6741	6559	15.460538	16.150932	14.835994	22.719416	22.319658	20.897276	1.28647237648572e-07	0.320162077902976
EVM0003269	786	808	786	1320	998	974	11.930622	12.083591	13.087078	12.890483	12.68468	11.908626	0.0677694763718483	-0.169664525799765
EVM0003268	2822	2737	2382	10509	7427	7171	5.558403	5.305122	5.141103	13.308953	12.244245	11.375703	1.35123505094821e-54	1.02039777580369
EVM0003261	573	466	417	1740	812	1169	22.471737	17.984097	17.921896	43.926113	26.671669	36.961895	1.74601284287358e-06	0.693879940504194
EVM0003260	15535	14298	13270	1352	978	1124	248.704086	225.275238	232.869461	13.916172	13.101812	14.486803	0	-4.27497704879905
EVM0003263	1108	1220	1015	2461	1928	1812	21.524527	23.316921	21.608358	30.742157	31.348454	28.352253	0.00121168209082411	0.25888133207672
EVM0003262	3694	3426	3027	2515	1923	2210	88.706955	80.971748	79.677177	38.82761	38.635876	42.73476	1.3817237801961e-68	-1.23774489552932
EVM0003265	433	467	399	956	727	703	3.257103	3.458024	3.290082	4.632165	4.583012	4.262336	0.022284475853692	0.24269946782973
EVM0003264	214	222	155	549	423	444	3.513214	3.588005	2.784896	5.802472	5.820706	5.87528	7.56037211125609e-06	0.634175717870987
EVM0003267	805	931	760	2727	2157	1979	12.428264	14.153266	12.857535	27.088747	27.88863	24.614021	7.30191282869602e-23	0.826807912589558
EVM0003266	2037	2189	2206	4821	3677	3841	31.622896	33.446598	37.530247	48.128593	47.784271	48.0261	6.0135728799813e-05	0.302981030757923
EVM0004802	2032	2001	1797	5019	4024	3934	10.4094	10.087879	10.092228	16.536121	17.255522	16.234442	1.72127620863703e-16	0.524186090792413
EVM0001831	765	738	660	1270	963	1176	11.338309	10.76792	10.715708	12.108379	11.950817	14.036641	0.793190937777294	0.0288854254907429
EVM0002240	702	736	688	2189	1412	1568	7.394092	7.627421	7.936747	14.821476	12.445187	13.300512	6.44255159180307e-13	0.636261434750415
EVM0002241	514	474	456	1569	1440	1309	9.193116	8.332073	8.931704	18.052649	21.556393	18.853142	4.1854603478024e-21	0.95752708482408
EVM0002242	405	296	299	569	346	441	10.755302	7.713655	8.678658	9.712659	7.672899	9.424208	0.187225055123296	-0.203368236014498
EVM0002243	1253	1134	1113	3455	2525	2590	11.200253	9.974501	10.900676	19.853968	18.886126	18.643631	3.66662307317716e-19	0.654203726345259
EVM0002244	282	348	328	271	125	136	5.113461	6.208258	6.514041	3.15625	1.886447	1.984645	1.70961502760914e-16	-1.52066450454283
EVM0002245	434	347	294	299	180	222	12.111645	9.521408	8.996542	5.355501	4.201633	4.987449	1.55906740889884e-16	-1.25662346545235
EVM0002247	5896	5871	5180	5493	4133	4512	94.720718	92.816551	91.208054	56.734303	55.570229	58.36845	3.77499961332453e-59	-0.892888240520307
EVM0002248	305	345	247	1064	765	800	5.732502	6.36683	5.089808	12.85464	12.028955	12.103385	3.88172420753109e-16	0.918346583146855
EVM0002249	443	355	332	632	506	440	6.860654	5.40696	5.630507	6.293337	6.55229	5.491384	0.276700367075015	-0.150862487410369
Sphaceloma_arachidis_newGene_86	187	185	122	210	189	222	3.612205	3.501722	2.57536	2.602529	3.054572	3.448417	0.163291888289469	-0.279856679094132
EVM0005731	842	805	745	2140	1484	1390	9.637718	9.068168	9.348558	15.761112	14.230021	12.822453	3.33321149156456e-06	0.423809574642672
EVM0005046	1983	2156	1861	2629	1926	1980	28.27725	30.257833	29.086161	24.104763	22.97781	22.734957	2.73854784553378e-14	-0.512671323184582
EVM0005733	569	633	546	1358	1015	1068	27.437727	30.036415	28.857819	42.13773	40.986164	41.523342	0.000182281862147817	0.343295643281599
EVM0005732	1093	1102	972	2497	1819	1996	29.450386	29.207983	28.68886	43.250999	41.005749	43.316708	9.34488641345309e-07	0.360910145257614
EVM0005043	15495	16407	14108	38726	31372	32163	227.989777	237.581177	227.545792	366.379181	386.348694	381.120453	5.57488062967147e-23	0.525298557798003
EVM0005042	9091	9335	8192	13467	9794	9685	68.065147	68.788879	67.231255	64.83429	61.377789	58.398376	1.56049598829218e-09	-0.330185271446791
EVM0005737	38	33	23	80	42	45	0.606023	0.509483	0.396304	0.811407	0.551316	0.575015	0.659481438246096	0.176807185683502
EVM0005736	212	198	151	408	246	318	7.495655	6.895004	5.867543	9.297306	7.304929	9.068734	0.375912256849926	0.154373182757113
EVM0005739	3238	3265	2727	5112	3377	3927	55.579941	55.150009	51.311573	56.41457	48.519299	54.280323	0.00279994605932477	-0.210724538560686
EVM0005738	63387	61371	57969	48849	34020	38973	2136.656006	2035.921387	2141.926514	1058.745972	959.801392	1057.993774	9.94332701064258e-113	-1.22296456214342
EVM0005049	140	138	81	438	252	373	3.919171	3.789624	2.48816	7.899272	5.919069	8.429753	2.03973627811606e-06	0.933311144810511
EVM0005048	3994	3862	3866	4607	3490	3648	88.350227	84.07077	93.740944	65.533356	64.609047	64.995567	1.69512192565595e-23	-0.633152824213723
Sphaceloma_arachidis_newGene_87	127	154	103	157	97	145	1.153852	1.368237	1.049548	0.910177	0.722076	1.048372	0.00870010215324998	-0.575181065811231
EVM0007391	1692	1672	1401	2545	1546	1872	32.66473	31.759846	29.650578	31.594648	24.978872	29.101076	0.000253149361408702	-0.320166591263332
EVM0007390	6945	7269	6530	10139	8169	9037	123.797714	127.511673	127.601143	116.215797	121.875198	129.738358	0.000341742818847846	-0.227750676555449
EVM0007393	4095	4189	3480	5446	4060	4256	28.474064	28.663862	26.521111	24.349401	23.627806	23.831938	3.9797540853633e-12	-0.40570330198622
EVM0007392	229	225	196	62	44	34	6.732347	6.4886	6.302312	1.157263	1.067642	0.791341	1.22590842680536e-42	-2.85517120893825
EVM0007395	109	92	88	257	250	186	0.990369	0.827978	0.874747	1.512048	1.910147	1.364777	0.00195419004157796	0.638575808407796
EVM0007394	670	692	594	1408	1167	1195	28.092752	28.533276	27.286282	37.969437	40.94418	40.343952	0.000407064766979592	0.320683488196474
EVM0007397	1020	1032	941	1783	1467	1421	44.151093	43.961323	44.668465	49.636749	53.185108	49.542782	0.891338166380316	0.012658437639553
EVM0007396	569	610	522	1270	989	977	9.391663	9.91308	9.444183	13.48353	13.668236	12.99872	0.00152840898273984	0.295752190956027
EVM0007399	1703	1679	1549	3700	2560	2625	20.182619	19.583031	20.125723	28.195036	25.395203	25.056799	0.00376137107950062	0.207927093356509
EVM0007398	503	568	542	470	413	329	8.607061	9.570176	10.170219	5.174272	5.922887	4.536756	8.90128267463458e-17	-1.04519864929222
EVM0007949	1957	1973	1857	4624	3583	3942	32.386681	32.129349	33.680042	49.20792	49.633942	52.544895	4.26495287861759e-11	0.439105401308316
EVM0001634	108	88	73	49	43	34	6.844435	5.45092	5.031884	1.974201	2.275133	1.692066	6.45303510159634e-10	-1.72084728067835
EVM0001635	1132	1160	1079	2535	1819	2090	42.483334	42.819084	44.378544	61.155273	57.123249	63.158745	0.000103994461034472	0.299393159786838
EVM0001636	646	594	464	235	138	181	39.905579	36.090038	31.422058	9.328684	7.134419	8.976433	2.85690412826444e-61	-2.25842833409921
EVM0001637	3888	3904	3125	9654	6849	7258	42.949684	42.447266	37.835533	68.576546	63.331623	64.573334	1.07744529456659e-14	0.487481431236639
EVM0001630	511	479	427	1001	610	709	3.437982	3.167486	3.143996	4.328712	3.433521	3.842555	0.5930345286818	0.0658709076594479
EVM0001631	1419	1461	1316	3565	2695	2693	12.65217	12.82583	12.862676	20.445549	20.124268	19.348589	7.39077823507646e-12	0.458436463203914
EVM0001632	189	225	170	402	302	277	5.681682	6.640611	5.59856	7.775776	7.592801	6.693518	0.495069722865317	0.113487163763423
EVM0001633	3288	3237	3111	5281	3803	4113	42.038368	40.726681	43.601795	43.41428	40.694118	42.350925	0.00342404367155884	-0.184155692207514
EVM0001944	1925	1754	1441	423	244	256	31.19351	27.967312	25.587166	4.403261	3.299374	3.336299	3.82406624173725e-183	-3.11785457552195
EVM0001638	11039	11324	10054	6217	5051	5548	223.913803	226.052628	223.546326	81.073494	85.738899	90.629997	5.02010691500416e-152	-1.57236324697238
EVM0001639	76	28	43	122	48	82	1.758543	0.629799	1.084715	1.82255	0.92386	1.52731	0.787074315875298	0.110828455223351
EVM0006046	1160	1227	1097	1039	656	819	39.358398	40.988289	40.795433	22.670725	18.629807	22.37569	1.33235262278234e-34	-1.1120946889669
EVM0006047	464	441	407	833	645	716	8.584849	8.0394	8.261736	9.922711	10.000979	10.676966	0.32132673941506	0.111993999962603
EVM0006044	2211	2306	2026	3432	3024	3055	33.486595	34.360981	33.631039	33.420559	38.327244	37.265591	0.31011345391839	-0.0819475431115188
EVM0006045	46	73	73	131	108	72	0.654409	1.032888	1.152452	1.218238	1.307928	0.833211	0.878726056998613	0.0499192271791459
EVM0006042	194	204	149	438	257	337	5.577498	5.774243	4.697835	8.098366	6.185477	7.807171	0.102327299281196	0.275477857243418
EVM0006043	307	325	302	355	305	252	5.39538	5.616538	5.815088	4.008617	4.475718	3.556491	1.93426306935028e-06	-0.666390121423469
EVM0006040	5138	5427	4865	6988	5736	5970	85.037262	88.400719	88.26796	74.37458	79.465385	79.581841	1.22400196645586e-08	-0.350165830681298
EVM0006041	259	253	204	342	248	344	8.778832	8.441472	7.582318	7.450715	7.026841	9.401702	0.143269259464265	-0.240939456406604
EVM0007184	393	346	292	805	545	586	13.315275	11.562003	10.853009	17.557386	15.469193	16.015945	0.0278338845335406	0.271218849526364
EVM0004127	331	328	268	848	695	731	4.16314	4.06592	3.696559	6.87374	7.327129	7.418369	3.41369363337615e-09	0.669890009259321
EVM0002819	59	83	47	256	158	182	0.979713	1.369099	0.860418	2.754897	2.219355	2.449752	1.05212781571991e-05	1.01820090891453
EVM0002818	1172	1136	1117	3070	2030	2129	31.12112	29.694517	32.502846	52.419514	45.125584	45.535271	1.06560715926711e-07	0.431427685334181
EVM0002815	28	24	35	45	40	51	0.575459	0.471387	0.778799	0.588462	0.68243	0.832781	0.969801574487322	0.0172820236925948
EVM0002814	347	321	262	554	440	431	6.79513	6.175971	5.624108	6.980427	7.206869	6.799276	0.930011963503198	-0.0127384194213776
EVM0002817	1554	1518	1562	2358	1876	1891	15.657747	15.049588	17.25041	15.273044	15.813951	15.339674	0.00381685042469013	-0.231568221042207
EVM0002816	20935	20632	18640	31854	20756	19437	317.616241	308.053223	309.983337	310.732239	263.556	237.476593	2.55686178420132e-07	-0.391457031698936
EVM0002811	46	46	61	143	84	125	1.904809	1.870484	2.791252	3.862337	2.957889	4.238781	0.0533176181384191	0.552573710864817
EVM0002810	1094	1096	1004	2495	1699	1812	26.742136	26.372208	26.910299	39.232361	34.762218	35.683887	0.000558279655300612	0.269731164742129
EVM0002813	10220	10098	9793	11787	7939	9111	311.623993	303.014374	327.322998	231.094482	202.609222	223.717987	1.61049948777995e-30	-0.704570316161094
EVM0002812	2738	2978	2795	4562	3232	3656	65.229561	69.823753	72.983307	69.888557	64.461395	70.161224	0.00290911325527614	-0.210298572658993
Sphaceloma_arachidis_newGene_904	302	309	289	195	209	121	2.670124	2.695778	2.807454	1.106998	1.54492	0.859096	1.41375006355529e-14	-1.40165820699109
Sphaceloma_arachidis_newGene_905	197	193	171	311	218	221	3.711448	3.567228	3.525786	3.764985	3.422909	3.339768	0.181019858107908	-0.21982652864117
Sphaceloma_arachidis_newGene_900	194	194	164	440	354	354	3.234467	3.18357	2.992685	4.748414	4.96791	4.771653	0.00321006437472678	0.427730372738443
Sphaceloma_arachidis_newGene_902	35	34	20	60	49	43	0.629928	0.653443	0.359917	0.722168	0.85561	0.735805	0.716418618068638	0.148598923105824
Sphaceloma_arachidis_newGene_908	230	219	188	739	592	561	2.854728	2.733998	2.475764	6.465271	6.611129	5.831246	4.50287166934848e-14	0.940283079041346
EVM0008774	129	173	125	132	99	83	10.690643	14.147993	11.411673	7.069067	6.897422	5.530247	3.33685417162629e-07	-1.0798613445386
Sphaceloma_arachidis_newGene_636	726	711	509	913	614	670	5.232212	5.044649	4.02253	4.233242	3.704789	3.889613	4.84101960384281e-05	-0.459319149424249
Sphaceloma_arachidis_newGene_637	605	513	375	764	538	622	5.021424	4.183874	3.412102	4.076591	3.737862	4.157331	0.0515597159912383	-0.262054220817998
Sphaceloma_arachidis_newGene_634	139	126	140	237	234	186	3.13604	2.797808	3.473675	3.448682	4.432357	3.381208	0.734713267046685	0.0724453888206413
Sphaceloma_arachidis_newGene_635	832	809	655	926	765	758	43.964706	42.223286	37.905155	31.457979	33.811356	32.24044	3.05789145221248e-08	-0.532096051206086
Sphaceloma_arachidis_newGene_632	27	42	27	59	47	61	0.530706	0.884996	0.599343	0.961282	0.773287	1.1106	0.648094295330947	0.179356543406962
Sphaceloma_arachidis_newGene_633	106	173	99	410	308	292	1.713481	2.761232	1.760998	4.287301	4.192251	3.815451	3.43940346466056e-05	0.787953440945642
Sphaceloma_arachidis_newGene_631	54	38	40	143	139	110	2.478798	1.679832	2.012758	4.222523	5.344296	4.056752	0.000529198062034571	0.948159309889058
Sphaceloma_arachidis_newGene_638	894	848	852	1801	996	1170	6.0323	5.678171	6.335947	7.887234	5.621195	6.429575	0.714288224845565	-0.0449651944687413
Sphaceloma_arachidis_newGene_639	223	191	153	290	241	263	5.209799	4.392056	3.904293	4.344678	4.706507	4.931827	0.448977773823043	-0.135233609775921
Sphaceloma_arachidis_newGene_707	2573	2633	2201	3460	2607	2670	34.26207	34.510761	32.132957	29.624887	29.054661	28.637218	4.97591258519634e-10	-0.393928978447026
EVM0007809	17466	17327	15565	22771	17809	19066	233.286148	227.761887	227.893082	195.562454	199.090103	205.084259	7.86714395631085e-14	-0.384963104455846
EVM0007808	584	484	384	924	648	757	10.054259	8.195181	7.238756	10.230243	9.343527	10.501187	0.7049626768775	0.0517025762249447
EVM0000279	3641	3607	3005	5540	3898	4217	67.494476	65.807961	61.06274	66.03476	60.474808	62.960205	0.000510720266083598	-0.222076920180081
EVM0007558	104	77	65	138	116	104	1.621071	1.186191	1.108578	1.382503	1.5082	1.302415	0.754757323294765	-0.084167309464705
EVM0007801	315	338	314	1459	1073	1106	7.577502	8.005303	8.264446	22.584694	21.609213	21.427658	1.66359369687034e-38	1.27457602511781
EVM0007556	988	1203	962	1526	853	1182	60.62672	72.635315	64.691658	60.22715	43.797626	58.431412	3.46964457682509e-05	-0.470917289847854
EVM0007803	517	554	507	976	693	776	6.360111	6.702292	6.840797	7.722532	7.135395	7.689736	0.965348981521601	-0.00512425959237286
EVM0007554	2624	2747	2374	4731	3526	3493	36.517784	37.625519	36.209229	42.331467	41.064602	39.150578	0.622289695859922	-0.0340562849658203
EVM0007553	1950	1991	1719	4314	3152	3093	21.131954	21.234598	20.422712	30.07196	28.600712	27.003611	9.36461883873831e-05	0.262574040141374
EVM0000272	734	723	569	1948	1523	1688	20.368643	19.737473	17.289673	34.750118	35.374226	37.728436	4.89982287073293e-16	0.723421827256308
EVM0007551	1788	1793	1462	3059	2281	2321	10.886343	10.74308	9.758895	11.977057	11.627327	11.384009	0.714636945980561	-0.0290909199948447
EVM0007806	682	638	446	1692	968	1188	21.848892	20.115559	15.659035	34.887646	25.973078	30.666088	0.000127675749484841	0.480467677372216
Sphaceloma_arachidis_newGene_1004	266	353	318	294	175	194	7.047242	9.194086	9.274621	5.022369	3.880615	4.09904	4.94177715681753e-13	-1.15040756100511
Sphaceloma_arachidis_newGene_1007	485	430	394	601	320	476	6.086098	5.309132	5.403739	4.848104	3.372268	4.80515	9.94581655047331e-05	-0.553106019585258
Sphaceloma_arachidis_newGene_1006	302	296	200	420	317	356	2.880565	2.785445	2.095673	2.584733	2.537154	2.746995	0.281135158169046	-0.17010088537989
Sphaceloma_arachidis_newGene_1000	1757	1689	1345	2931	2199	2375	27.372925	25.142001	21.947173	28.023698	28.234481	29.441971	0.831174742435592	0.0188155398206955
Sphaceloma_arachidis_newGene_1003	44	43	44	19	23	23	0.736563	0.707208	0.795033	0.201024	0.315854	0.303651	3.02681038401673e-05	-1.62446968077103
Sphaceloma_arachidis_newGene_1008	231	218	177	735	548	440	7.692843	7.146615	6.477523	15.789464	15.315679	11.834859	1.58158227216677e-08	0.821577265478048
EVM0003074	1084	989	834	2094	1520	1531	4.671332	4.193841	3.93722	5.804801	5.484267	5.312632	0.0313966757026753	0.188873534113363
EVM0003075	40	23	34	144	81	90	1.154363	0.647972	1.081496	2.70684	1.990458	2.115564	0.0010565667665697	1.0404633428698
EVM0003076	350	339	351	231	176	199	12.602637	11.999479	13.865627	5.349831	5.285073	5.774259	4.54958010972365e-24	-1.41362008162564
EVM0003077	716	578	497	894	434	727	18.621935	14.799021	14.168599	14.964058	9.452647	15.242759	0.00422574910486513	-0.449142553540183
EVM0003070	127	92	113	404	198	277	1.881034	1.350571	1.847343	3.872691	2.470069	3.328789	0.000334893509896804	0.743047761431774
EVM0003071	2305	2240	2058	4811	3847	4015	170.896545	163.475281	167.222015	229.40126	238.738708	239.759766	1.25663643330542e-06	0.311691250760109
EVM0003072	245	236	209	668	453	524	5.277103	5.00877	4.931855	9.274976	8.178128	9.103648	1.39426875910778e-06	0.616012778264164
EVM0003073	1259	1294	1256	2849	1901	2050	22.703985	22.961504	24.828163	33.025932	28.687822	29.763536	0.0193166893599292	0.191300967114305
EVM0003078	2164	2356	2038	3226	2382	2303	174.389374	186.83699	179.988235	167.162292	160.684784	149.494263	1.33892942530588e-07	-0.366747402236311
EVM0003079	2033	2184	1836	12543	7633	9237	42.427555	44.867043	42.002087	168.381088	133.370956	155.296082	4.52027224377445e-104	1.6350885340943
EVM0004120	4356	4450	3468	3263	2566	2587	64.088348	64.438454	55.924046	30.863409	31.591024	30.648712	6.96298284261606e-67	-1.17127249447174
EVM0005894	200	169	128	717	395	454	5.959317	4.938331	4.16141	13.722329	9.836979	10.880005	8.89482675746942e-10	1.00562714695271
EVM0009129	409	311	326	514	387	288	24.937056	18.61845	21.730715	20.13464	19.74143	14.123414	0.00384999701449477	-0.459280319730499
EVM0005896	2478	2310	2105	3444	2452	2883	68.135338	62.527302	63.443501	60.906471	56.443424	63.854515	8.17206972883745e-05	-0.284637410769175
EVM0005897	240	193	266	288	237	220	5.504992	4.338376	6.6851	4.23621	4.550019	4.058454	0.00178147499324772	-0.547964457198273
EVM0005890	10437	9701	8840	5181	3514	3690	320.352142	293.044342	297.418213	102.239891	90.255684	91.212479	6.97764762276751e-203	-1.86781130150698
EVM0005891	3497	3554	2686	2562	1611	2009	67.096916	67.110962	56.490124	31.615444	25.873108	31.048256	3.41195993302218e-52	-1.29220564937806
EVM0005892	2065	2123	1895	3994	2887	2941	96.182938	97.291458	96.718315	119.612694	112.532791	110.319801	0.443418525034014	0.0535462719982587
EVM0005893	151	188	145	189	163	160	2.683565	3.286212	2.81747	2.158063	2.419497	2.2915	0.00306944086367838	-0.543328998832202
EVM0009120	8733	8456	7447	14297	11724	11881	195.529541	186.324875	182.762344	205.820953	219.70163	214.234772	0.946589089233753	-0.0045093206909951
EVM0009121	398	442	373	529	360	411	3.526382	3.862172	3.623838	3.01653	2.670061	2.933971	5.79217765971687e-06	-0.537455864268859
EVM0009122	1475	1408	1410	2845	2252	2257	140.896301	132.340057	147.641937	174.797302	180.050644	173.675171	0.0642600591185554	0.143194710190533
EVM0009123	3920	4236	3822	7200	5474	5855	59.36961	63.139263	63.443653	70.112976	69.392883	71.415787	0.959673818340036	-0.00355423971632364
EVM0009124	1608	1608	1405	2459	1745	1985	63.672489	62.653198	60.979671	62.634434	57.835247	63.327904	0.00366718614035385	-0.213050628372886
EVM0005899	3815	3443	2823	7673	5901	5599	40.977505	36.390663	33.231098	52.988724	53.050449	48.431061	0.000108900551112153	0.296850449903065
EVM0009126	4897	5323	4570	8168	6642	6862	177.294281	189.685928	181.36731	190.159027	201.275909	200.082092	0.244101533660567	-0.0757172384123628
EVM0009127	2220	1966	1748	658	549	513	72.69577	63.366249	62.746452	13.839494	15.043633	13.519332	1.65939511877939e-169	-2.41444231285981
EVM0006608	7423	7700	5574	4146	1820	3181	126.244499	128.882812	103.914139	45.334126	25.908817	43.571262	2.25005578243086e-13	-1.8316926874417
EVM0006609	563	564	490	917	674	737	11.553644	11.406742	11.021715	12.11595	11.57991	12.185813	0.303591861712971	-0.107293139059313
EVM0006604	1351	1401	1222	2954	2321	2409	19.406277	19.804707	19.23613	27.295168	27.913784	27.882359	4.22220904873375e-06	0.321371888620037
EVM0006605	46359	48276	47825	28640	20994	21764	1197.025757	1226.79187	1353.638428	475.495453	453.702942	452.582672	1.0041231079437e-170	-1.63673536645654
EVM0006606	139	109	67	400	238	208	2.534118	1.957364	1.340043	4.689009	3.620759	3.047894	0.000629233663372037	0.777679535722112
EVM0006607	873	897	860	1707	1237	1262	81.714935	82.602455	88.244072	102.746613	96.921295	95.096512	0.68250460349761	0.0382016364400364
EVM0006600	6349	6504	5969	9530	7694	8344	122.086441	123.090126	125.830139	117.837379	123.844452	129.222046	0.00297669795531699	-0.185370573380151
EVM0006601	7971	7683	7703	10133	8119	8091	126.0821	119.5961	133.553024	103.061333	107.483917	103.066681	1.0787093836718e-13	-0.4593192969951
EVM0006602	2232	2292	2031	5119	3451	4039	55.003113	55.60059	54.87257	81.134636	71.1959	80.19017	8.06025064821741e-06	0.305156429285451
EVM0006603	130	124	128	399	259	279	3.978532	3.746376	4.288411	7.883038	6.653974	6.913997	0.000115028889350987	0.648309054449624
EVM0002659	782	672	585	2447	1796	1927	47.027325	39.780079	38.552311	94.67923	90.432472	93.378151	1.78534956731927e-28	0.965207725166573
EVM0002658	11024	11052	10078	1649	1049	1381	685.809021	676.647949	687.261108	65.924927	54.583057	69.17765	0	-3.61788916509596
EVM0002653	703	543	519	1594	1003	1101	5.21698	3.963365	4.220737	7.60287	6.225891	6.580059	0.000219386275722534	0.421894590009462
EVM0002652	46	39	19	46	40	36	1.106086	0.908009	0.490479	0.710604	0.806511	0.690146	0.355807356694584	-0.382928600648395
EVM0002651	95	128	94	132	76	71	1.686738	2.254469	1.838058	1.520271	1.128817	1.018783	0.000596123173112388	-0.836857636692456
EVM0002650	3023	3329	2620	4066	3363	3473	25.683056	27.832874	24.401175	22.208479	23.915632	23.762056	1.76760493052508e-06	-0.342080061748817
EVM0002657	2729	2791	2529	6174	5019	5272	53.24992	53.604237	54.088982	77.467934	81.964386	82.852654	1.26841613440387e-10	0.405089761698684
EVM0002656	5777	6229	5349	2232	1555	1641	131.879654	139.953323	133.84993	32.763393	29.711811	30.163649	0	-2.31532114328485
EVM0002655	4602	4679	3778	10469	7513	7520	27.662683	27.682339	24.893116	40.466	37.800186	36.403233	1.84213810738062e-07	0.329668041787448
EVM0002654	1827	1800	1598	4099	3170	3383	13.250051	12.843014	12.703788	19.115868	19.241655	19.759876	8.21713868385726e-10	0.397530512112463
EVM0002385	1160	1306	1093	2035	1546	1540	18.527029	20.53784	19.145227	20.903973	20.67614	19.814625	0.18749230561064	-0.108594135000616
EVM0002384	225	251	230	528	477	359	5.801703	6.387265	6.52266	8.790197	10.333523	7.471184	0.0386921346415893	0.319911130840806
EVM0002387	189	172	156	373	279	288	1.927769	1.729671	1.748116	2.450517	2.384028	2.369572	0.150743736368355	0.228871044003538
EVM0006548	55	65	40	156	105	90	1.182572	1.373501	0.950283	2.170973	1.893062	1.55964	0.0761630006156653	0.492548240788988
EVM0002381	20874	18766	18960	60932	49538	51865	962.645203	851.736145	958.47644	1806.851196	1912.136353	1926.322021	8.26464633997808e-41	0.840910925023266
EVM0002380	1665	1908	1871	2170	1885	1731	36.739563	41.424343	45.248966	30.782759	34.812771	30.764765	2.59617870369991e-09	-0.542524971510765
EVM0002383	8196	7477	6715	12086	9207	9589	617.655884	554.514587	554.7052	585.647644	580.694336	581.967102	0.00580159574154575	-0.167213144091646
EVM0002382	69	103	111	161	132	99	1.244387	1.849305	2.205135	1.882953	2.012326	1.452838	0.519595593477764	-0.175287435175239
EVM0006543	7321	7538	6880	10779	8231	8161	78.094765	79.133728	80.442444	73.929886	73.480759	70.102005	6.55899462032433e-09	-0.313105383477456
EVM0006542	730	808	670	1766	1248	1212	17.786686	19.397345	17.909567	27.695456	25.462919	23.795208	0.00112827948671301	0.296883317859395
EVM0006541	165	143	146	96	56	81	4.096998	3.501878	3.986725	1.528767	1.164756	1.624066	5.89641170941063e-14	-1.60404295098853
EVM0006540	102	92	87	150	115	167	1.325551	1.17141	1.237517	1.249639	1.243766	1.746337	0.994519145477916	-0.00205946719316896
EVM0006547	220	220	180	441	337	330	2.134427	2.099303	1.918083	2.75525	2.739944	2.582271	0.165809307536281	0.205476019703529
EVM0006546	327	327	286	584	449	415	7.148553	7.023249	6.846191	8.209511	8.208083	7.305909	0.935512101604843	-0.0114299170544106
EVM0006545	726	810	641	1310	1019	1042	11.990133	13.163956	11.59295	13.913402	14.088109	13.862901	0.990565124148486	0.00135905680870647
EVM0006544	414	335	258	964	760	692	7.382998	5.887916	5.046144	11.06371	11.356485	9.941248	1.54926225241755e-06	0.634702283785694
EVM0004765	2361	2149	1995	2662	1903	1892	42.235519	37.833942	39.116516	30.624781	28.499897	27.263197	2.27487231861705e-19	-0.649648665422612
EVM0008658	36	36	40	78	92	69	0.928882	0.901424	1.127193	1.28476	1.978214	1.424132	0.152446634386018	0.478254545525409
EVM0004767	518	496	410	1219	886	957	7.38135	6.960214	6.39468	11.170456	10.572558	10.990415	1.53347855627617e-06	0.471827491738216
EVM0004766	527	457	417	1372	923	947	9.551847	8.15699	8.279823	15.997839	14.002947	13.820835	4.93097919654227e-08	0.568601478857734
EVM0004761	3193	3126	2830	5884	4487	4468	93.049843	89.672623	90.422363	110.273598	109.463577	104.890327	0.313983812933465	0.0637916486457706
EVM0004760	114	187	137	141	120	142	2.573909	4.152121	3.401478	2.047977	2.273919	2.57774	0.000732906778660015	-0.74098597799819
EVM0004763	884	916	843	577	420	532	21.561621	21.976107	22.520437	9.045059	8.568572	10.436469	3.3083918295008e-45	-1.42103816239075
EVM0003389	3788	3699	3169	8052	6200	6122	34.3186	32.981438	31.467751	46.911842	47.020565	44.673046	3.67107588730537e-07	0.303417324017932
EVM0003386	591	654	530	1408	978	1075	11.444698	12.470343	11.265048	17.553328	15.869322	16.784515	0.000498520440427639	0.326926080463798
EVM0003387	3867	4201	3697	10415	8705	8604	61.906116	66.178741	64.873985	107.210693	116.641022	110.935265	1.5012519812544e-22	0.609903381796634
EVM0008653	1050	1141	1012	659	480	471	66.639481	71.263687	70.388832	26.879757	25.50473	24.058115	1.59955355811539e-73	-1.63027121209455
EVM0003385	1167	1272	1146	819	544	599	33.080681	35.47522	35.58617	14.923512	12.890706	13.673837	2.97708495126346e-66	-1.51133094027269
EVM0008655	17704	17191	17330	22683	16105	19360	501.852753	479.604614	538.490784	413.450958	382.093536	441.975983	7.35359516748435e-13	-0.482096709154378
EVM0008654	1806	1756	1600	3034	2454	2486	69.157509	66.182716	67.169754	74.711029	78.658676	76.67469	0.98670308781212	-0.00146023751576086
EVM0003380	13003	13205	11834	15460	9928	12213	170.97139	170.868683	170.556656	130.700104	109.256622	129.316635	1.36761296482005e-23	-0.658336969251606
EVM0003381	73	44	56	74	16	32	3.881607	2.267808	3.2146	2.503824	0.689649	1.364944	0.00286975665537337	-1.20746322521798
EVM0002039	376	287	353	323	242	257	10.557778	7.908782	10.864483	5.829991	5.669385	5.792722	1.83591475859077e-10	-0.944628534929842
EVM0002038	212	256	151	504	347	430	5.164758	6.134164	4.013352	7.902892	7.079338	8.445759	0.00973077857167833	0.422885056654201
EVM0002037	276	323	252	613	435	483	3.258177	3.742392	3.261423	4.64867	4.29841	4.587483	0.104067365806796	0.21318607622038
EVM0002036	2188	2354	2018	3301	2774	2828	48.507221	51.364185	49.046852	47.06451	51.471626	50.494537	0.0113556854348821	-0.184282683123489
EVM0002035	5230	5433	4917	9143	7782	7694	109.426804	111.879814	112.776367	123.005028	136.280899	129.656158	0.624742749414571	0.0344906523031536
EVM0002034	1214	1225	1137	3253	2412	2332	4.795679	4.763083	4.922934	8.26788	7.979514	7.421875	6.04326403817048e-13	0.522974385556717
EVM0002033	4155	4071	3366	6982	5300	5055	17.902849	17.263285	15.898026	19.344866	19.114243	17.543077	0.467916938258517	-0.0521543808529492
EVM0002032	2270	2365	1966	502	313	361	138.420685	141.924927	131.398193	19.679768	15.954373	17.708786	9.29258493742783e-293	-3.12867921828437
EVM0002031	196	268	226	205	149	147	2.979537	4.004523	3.766264	2.001545	1.887532	1.794809	1.16547190246275e-10	-1.10060366651049
EVM0002030	70	42	63	134	114	118	3.783102	2.231481	3.68814	4.647483	5.141212	5.139359	0.117419863636062	0.433159886800056
EVM0002695	3346	3713	3114	6044	4777	5056	48.997993	53.505062	49.975903	56.908291	58.545406	59.625004	0.847659771231837	0.014089180552961
EVM0005388	890	860	760	3405	2638	2572	23.495497	22.337662	21.974834	57.804417	58.307468	54.700123	1.52337401017442e-55	1.14662147013192
EVM0000835	157	162	148	41	33	47	9.193948	9.311198	9.482075	1.540398	1.580518	2.182615	8.70370042185867e-28	-2.57408796276509
EVM0000834	1327	1205	980	1362	1028	1128	38.189579	34.124611	30.910677	25.204582	24.74721	26.134878	3.24673567144916e-12	-0.625307216728461
EVM0005380	2368	2280	2214	4184	3125	3255	53.405521	50.587837	54.736172	60.669979	58.974586	59.122936	0.855377906722005	-0.0136014110195518
EVM0005381	292	365	278	405	280	289	3.280038	4.041669	3.422544	2.929807	2.635209	2.616015	3.19110783834206e-05	-0.578768610767244
EVM0005382	1852	1887	1684	3369	2383	2753	15.092266	15.134764	15.044304	17.658783	16.256931	18.073017	0.860026857995744	0.0140653193911718
EVM0005383	163	212	152	452	334	284	2.70846	3.47933	2.780134	4.845192	4.660253	3.817668	0.02233335067924	0.38393517468291
EVM0005384	1039	963	788	2102	1459	1518	17.530561	16.00086	14.57957	22.813709	20.616314	20.639807	0.0113000788035805	0.227554408816019
EVM0006130	899	850	794	1766	1341	1352	18.269014	16.988188	17.67292	23.080767	22.811729	22.124632	0.0361086540866964	0.17588348704807
EVM0005386	2876	2676	2785	2807	2038	2162	216.733688	198.429672	230.03923	135.977737	128.53241	131.193314	2.080040207879e-35	-0.890361035997153
EVM0005387	49	30	48	165	116	154	1.804032	1.089404	1.939029	3.929094	3.599037	4.577503	3.70188904607974e-05	1.13787668210024
EVM0003928	904	798	758	230	192	212	24.271008	21.077669	22.301836	3.966227	4.311656	4.58226	2.56556791738582e-112	-2.5832783414859
EVM0003929	5398	5450	5525	7786	6330	6197	110.452148	109.738869	123.926758	102.436089	108.413628	102.126312	2.62753212603234e-06	-0.322165353367653
EVM0003922	98	131	98	31	21	34	1.654886	2.179228	1.810834	0.329106	0.297174	0.463109	3.9627385710669e-19	-2.55415224211616
EVM0003923	109	125	106	234	108	140	1.770771	2.000318	1.88521	2.448686	1.466716	1.824241	0.508052757101069	-0.159422590279057
EVM0003920	4832	4668	4277	4790	3542	3897	246.081161	233.940872	238.736923	156.841843	150.971756	159.830765	1.70801862226502e-44	-0.805348650968097
EVM0003921	9240	8999	8434	23180	19705	19377	90.924019	87.151566	90.965714	146.662643	162.292267	153.557587	2.78314034846041e-23	0.597023974846201
EVM0003926	3967	3956	3464	8727	6998	7221	35.558186	34.90131	34.032368	50.305828	52.508339	52.128773	3.29407719180274e-11	0.383144634635722
EVM0003927	293	285	235	578	412	494	7.339199	7.022546	6.435978	9.299545	8.622757	9.966013	0.0761843460196209	0.237181697870459
EVM0003924	75	36	51	43	44	36	2.553666	1.205238	1.897009	0.933705	1.263016	0.98052	0.00447269246808311	-1.01931505125203
EVM0007238	67	74	53	87	68	66	3.794374	4.129401	3.261144	3.151575	3.19481	2.994878	0.11440450108719	-0.44070477782668
EVM0006134	16342	17767	15454	29442	25206	26432	307.26062	328.768951	318.511078	355.945374	396.670624	400.242737	0.201529678395976	0.0879235598748457
EVM0007232	4025	4356	3996	7547	5989	5978	40.776638	43.424133	44.36726	49.158627	50.777443	48.771477	0.724110642038378	0.0246535779074864
EVM0007233	2131	2340	1849	6451	4581	5006	16.529772	17.858475	15.717097	32.173531	29.740189	31.272219	3.77147412115896e-27	0.709351886949564
EVM0007230	9732	9963	9526	9035	8037	7389	136.894684	137.924179	146.870346	81.717804	94.615959	83.699524	4.27447516560066e-37	-0.882298292375889
EVM0007231	1250	1186	1000	2834	2078	2391	18.743252	17.501823	16.438459	27.330641	26.085638	28.878571	5.69609070700462e-09	0.457721818926538
EVM0007236	180	135	151	380	265	306	3.100281	2.277011	2.836197	4.200935	3.813039	4.244102	0.0215625851051788	0.390892199904781
EVM0007237	338	348	344	1560	1012	1042	4.404233	4.464222	4.906818	13.075765	11.040567	10.93769	1.53181880779975e-27	1.1623984080882
EVM0007234	46	77	41	252	165	138	1.39853	2.293889	1.368761	4.942343	4.206347	3.380058	1.71783227616349e-05	1.11476654509877
EVM0007235	19069	19916	18012	25498	20183	19538	323.147766	332.15509	334.580383	277.834656	286.258118	266.653259	1.6152179873506e-16	-0.438050826139466
EVM0000862	1376	1467	1264	1494	1139	1324	66.756348	70.030037	67.19519	46.596527	46.228783	51.732697	1.84430938797172e-17	-0.682478181740676
EVM0000711	28923	31585	27492	18380	16643	17643	492.839142	529.679626	513.510864	201.374207	237.362732	242.107162	8.86628986089147e-78	-1.35783373183186
EVM0000712	391	422	291	431	294	332	11.915184	12.638381	9.703141	8.43174	7.493127	8.145505	2.53739238535631e-07	-0.694877512645186
EVM0000866	511	467	447	1116	741	753	11.606217	10.422092	11.109085	16.300322	14.081518	13.763473	0.0373971644009774	0.228394371572721
EVM0000867	2568	2704	2375	5100	4012	4355	66.852295	69.268089	67.769142	85.371078	87.420418	91.304733	0.0039798197348625	0.1879327906539
EVM0000864	198	184	205	131	81	99	10.811508	9.881952	12.280426	4.595502	3.681563	4.372945	9.32044728382276e-17	-1.56280001759338
EVM0000718	1824	1736	1651	2477	1844	2017	58.08667	54.406105	57.623688	50.732197	49.14994	51.738251	6.16421874948093e-07	-0.351497894944035
EVM0000719	6602	6614	5772	18916	15091	14940	98.534927	97.16452	94.439903	181.554398	188.535172	179.596222	5.00621325665e-44	0.736827800640519
EVM0000868	4925	5399	4662	11109	8092	8274	85.333122	92.059639	88.530106	123.754402	117.340729	115.453972	4.2139881757092e-05	0.237599154356543
EVM0000869	1349	1337	1045	2706	2283	2215	17.501667	17.072403	14.859931	22.585842	24.800344	23.151058	9.82832575932464e-05	0.326754538594786
EVM0005568	1086	1165	850	2228	1450	1736	10.316669	10.893724	8.852018	13.619252	11.530932	13.286689	0.0848236327548776	0.168385721905825
EVM0005569	1254	1551	1345	560	509	542	47.436295	57.75346	55.780716	13.619872	16.113085	16.506422	7.27565440919811e-80	-1.98666034137705
EVM0005564	45	58	40	253	197	261	0.754013	0.957691	0.733865	2.726774	2.760002	3.522096	1.3667230313928e-13	1.69351951726446
EVM0005565	885	954	797	2326	1807	1775	6.893768	7.314587	6.80868	11.657818	11.789432	11.143228	6.92709596649811e-12	0.532539861798468
EVM0005566	2829	2968	2965	7545	5488	5674	25.556232	26.38262	29.363831	43.826473	41.497311	41.285385	2.86765749661477e-11	0.453472546944276
EVM0005567	1363	1439	1199	1486	1261	1226	25.109623	26.084305	24.202133	17.597881	19.448515	18.192694	2.50760415217855e-15	-0.635236271270178
EVM0005560	1432	1509	1369	2493	2082	2023	30.301191	31.410494	31.753838	33.915134	36.866936	34.479038	0.870766175745561	-0.01406889968609
EVM0005561	10245	10703	9021	2849	1828	2451	369.515533	379.933258	356.636658	66.060791	55.164009	71.176636	1.00976934750145e-277	-2.70804837948598
EVM0005562	280	269	222	526	473	419	7.991126	7.555729	6.944744	9.663447	11.30737	9.633016	0.0683376515557737	0.256450569403851
EVM0005563	145	186	126	97	78	99	4.662165	5.879244	4.44341	1.995077	2.093193	2.545159	1.89218279101466e-10	-1.35772589250584
EVM0002210	9560	9454	8288	13259	9964	10437	300.402557	292.343719	285.466461	267.886536	262.032501	264.123718	6.79313809172331e-11	-0.330526184798466
EVM0000587	398	391	343	1275	706	823	4.760399	4.600881	4.489359	9.804681	7.065721	7.92042	9.73277618005592e-08	0.654553568418753
EVM0004724	1492	1494	1359	4358	3564	3837	41.394268	40.799866	41.328922	77.760574	82.775459	85.751671	6.5463505621227e-31	0.810294840764061
EVM0001004	3418	3626	3366	5495	4661	4433	55.186588	57.625603	59.572628	57.053314	62.991238	57.644482	0.0479083705431645	-0.141410669843858
EVM0004162	7505	7995	7094	13535	10070	9454	124.230812	130.238464	128.709915	144.056152	139.502075	126.021622	0.170575029742789	-0.0894187291048256
EVM0004161	251	222	244	372	399	375	4.942199	4.293617	5.265377	4.705332	6.571108	5.952225	0.731978201653444	0.0619747737172988
EVM0004160	826	862	746	1886	1428	1435	35.28244	36.202614	34.907719	51.795162	51.037682	49.352108	3.93205149666345e-05	0.330601900520989
EVM0001407	16078	14286	14093	44209	35411	36911	1095.879272	958.304443	1052.942383	1937.49353	2020.092407	2026.13147	1.77786379757957e-35	0.760699187937788
EVM0004166	1121	1118	1010	1637	1312	1423	64.538536	63.297134	63.725475	60.586399	63.203297	65.951591	0.0159966686638034	-0.199467939808534
EVM0004165	76	44	14	122	71	61	0.449535	0.253641	0.088016	0.466513	0.350883	0.29061	0.516855514598314	0.28667524849318
EVM0004164	1548	1564	1576	3295	2709	2691	25.16222	25.023067	28.087116	34.45137	36.868637	35.231853	0.000858099394945896	0.259749567528864
EVM0004169	1446	1584	1325	1943	1366	1667	27.746277	29.900066	27.867369	23.973141	21.933731	25.754963	7.81003646400647e-08	-0.44037010654463
EVM0004168	5519	5506	4745	9573	6864	7379	60.895638	59.792465	57.395832	67.921562	63.396748	65.576996	0.503941558112832	-0.0405047595154758
EVM0007428	2170	1912	1940	1542	1043	1234	74.483414	64.603882	72.990059	34.040051	29.948967	34.11462	1.96039327907988e-56	-1.2968862225454
EVM0006839	781	865	689	1755	1115	1223	18.735298	20.43182	18.119234	27.090469	22.397961	23.648911	0.0905408862812624	0.166488432784458
EVM0006838	696	691	637	2948	2421	2046	15.911448	15.559498	15.969063	43.371822	46.378895	37.710316	1.3482893946603e-43	1.23985491275358
EVM0006833	1630	1703	1617	5666	4036	4363	43.274071	44.502293	47.052486	96.760864	89.709755	93.324158	2.86894415594631e-40	0.867609779302939
EVM0006832	258	250	185	245	169	204	7.790089	7.445254	6.126387	4.767668	4.281064	4.965406	8.90638627515041e-07	-0.795369088118461
EVM0006831	214	196	157	332	292	295	9.22585	8.304303	7.392	9.190309	10.502312	10.224282	0.661133954358347	0.0768043835290311
EVM0006830	718	685	594	1125	858	907	18.834993	17.692694	17.078535	18.981869	18.83914	19.173714	0.319208140241101	-0.0975634754922212
EVM0006837	4244	4196	3652	5496	4018	4230	58.022335	56.448456	54.722233	48.310661	45.96788	46.567234	2.13601340315405e-15	-0.449731073596152
EVM0006836	2050	2214	1837	2768	1933	1848	13.343503	14.182624	13.106097	11.581778	10.530491	9.686748	1.88646722590301e-12	-0.538689753915181
EVM0006835	1473	1472	1220	3680	2427	2630	31.226236	30.721638	28.360065	50.186817	43.078011	44.920872	2.00013147978036e-08	0.427920018557766
EVM0006834	1289	1152	1005	1271	919	954	108.589569	95.514679	92.810593	68.85849	64.791428	64.680031	5.17285535900224e-19	-0.766850649604152
EVM0001008	2396	2267	2011	2023	1537	1759	32.506104	30.268295	29.908854	17.649357	17.453825	19.223429	7.96928828732244e-40	-0.956255980946671
EVM0008298	989	1013	758	1170	1030	1086	25.674221	25.866459	21.548016	19.518492	22.366796	22.70355	0.000385658143168411	-0.364575745971059
EVM0007426	2203	2215	2023	4226	3205	3155	32.719223	32.376389	32.931534	40.362461	39.845715	37.741905	0.228428887059552	0.0815014510153051
EVM0004570	550	504	455	1687	1263	1228	24.354364	21.981544	22.07785	48.099545	46.879471	43.836002	6.88798595442824e-20	0.833868699675337
EVM0004571	133	160	141	637	489	608	3.502815	4.142156	4.074131	10.811363	10.80347	12.919235	8.25252104928757e-21	1.3708632413778
EVM0004572	2709	2723	2595	5658	4310	4486	55.66898	55.068386	58.452682	74.774223	74.138374	74.247208	0.000560528960552155	0.214086823596753
EVM0004573	2632	2865	2500	5053	4215	4153	47.55331	50.940998	49.50666	58.698425	63.737087	60.436325	0.0874642451987144	0.119966997597798
EVM0004574	458	447	321	623	414	463	14.27387	13.730523	10.967486	12.491548	10.809204	11.620433	0.00807066213777102	-0.343630164093633
EVM0004575	2361	2277	1839	2201	1683	1648	146.835114	139.404205	125.382889	88.03495	87.600471	82.570503	1.19303431658563e-30	-0.858137676807556
EVM0004576	3157	2891	2745	8055	5564	5846	158.147308	142.529648	150.751984	259.509399	233.337418	235.88826	5.6221697217179e-15	0.505249007514277
EVM0004577	370	339	365	1331	990	984	4.981157	4.489672	5.381272	11.529527	11.163781	10.66721	2.883372875065e-21	0.9822972154923
EVM0004578	337	261	275	634	363	431	3.305576	2.518389	2.95467	3.998128	2.972131	3.398163	0.723449606700239	0.0580443953390464
EVM0004579	473	550	410	872	609	622	14.231391	16.285431	13.505163	16.857889	15.338589	15.054457	0.491238673771614	-0.0830815212614988
EVM0003668	1598	1657	1604	3804	3051	3173	35.182774	35.904106	38.700912	53.849064	56.223759	56.258614	7.58356700870706e-09	0.414233209625023
EVM0008404	6268	6288	5331	13369	10518	11506	276.676971	273.152161	257.939423	379.445679	388.560822	409.009583	1.31828818732671e-09	0.358313401775757
EVM0008405	70	53	77	272	167	169	1.570809	1.177286	1.905868	3.950184	3.164123	3.078775	4.59266196304129e-05	0.945530790108555
EVM0008406	34	41	29	117	85	56	0.714558	0.849348	0.660175	1.588095	1.488322	0.935645	0.0469562995969222	0.66574478586082
EVM0008407	70	83	44	737	373	581	1.379467	1.616422	0.940384	9.418365	6.202734	9.303486	3.50845476357119e-34	2.45846029487151
EVM0008400	1272	1235	1181	2943	2595	2557	24.915649	23.808411	25.358248	37.078583	42.563194	40.351131	2.47590574218355e-10	0.510247497086044
EVM0008401	8938	8737	8408	1929	1423	1371	165.044281	158.762482	170.186142	22.898888	21.9907	20.386375	0	-3.10468516341372
EVM0008402	3201	3168	2972	5793	4619	4428	47.771606	46.528549	48.627003	55.596138	57.702347	53.222752	0.614530386461652	0.0351855210429756
EVM0008403	3550	3386	3196	5330	3629	4225	34.601395	32.475327	34.140575	33.401657	29.603245	33.165218	0.000113071743854601	-0.259174130612353
EVM0008408	1833	1526	1487	2020	1366	1385	84.529144	69.255562	75.128876	59.872932	52.698448	51.418369	4.37148662776621e-14	-0.665712649271726
EVM0008409	3447	3815	3367	16189	11084	12323	42.596878	46.404831	45.603577	128.652496	114.657013	122.656754	3.00513610056906e-95	1.25711214005429
EVM0008394	1601	1576	1758	3007	2227	1844	30.781603	29.81809	37.047356	37.179192	35.842148	28.54954	0.245448194835683	-0.12908626644965
EVM0003664	2732	2696	2345	6465	4363	4389	66.279266	64.363792	62.366741	100.862404	88.607201	85.757477	2.8903113426639e-06	0.326185463695274
EVM0003667	4988	5314	4054	3253	2596	3150	99.864143	104.693672	88.954353	41.873314	43.500175	50.788681	1.24755365095286e-55	-1.29288937973118
EVM0003666	1492	1498	1253	1839	1524	1524	69.483032	68.650238	63.975075	55.080456	59.415436	57.159184	5.07592939390802e-08	-0.421630206681052
EVM0003661	381	243	330	354	273	296	10.130726	6.36284	9.609459	6.055516	6.083477	6.345758	4.20391796816566e-05	-0.684238367816247
EVM0003660	3752	3621	3486	6757	5368	5769	118.679306	112.736389	120.876709	137.436035	142.119736	146.980484	0.176126848813076	0.0908501107983541
EVM0007423	84	84	94	285	213	153	0.830873	0.820773	1.013797	1.81691	1.769083	1.222528	0.00272964588098322	0.663137759503448
EVM0003663	5504	5570	4638	11417	9330	9089	54.210529	53.995426	50.080517	72.314644	76.919479	72.107643	8.33068905945852e-07	0.298744156118706
EVM0003662	646	627	572	792	447	758	12.931177	12.350616	12.547222	10.195586	7.489879	12.221484	0.000197633544230336	-0.524469789382159
EVM0000808	715	680	519	1019	603	760	11.360283	10.626246	9.035745	10.417745	8.014686	9.725804	0.00644312638148033	-0.325404008744764
EVM0008045	110	115	71	139	120	145	2.03926	2.086969	1.43002	1.651348	1.860708	2.156614	0.515051775440786	-0.162873434116488
EVM0003711	1053	1134	966	1631	1197	1293	53.894066	57.132278	54.208622	53.69714	51.304169	53.301796	0.00202408528181287	-0.24746392921776
EVM0003242	292	322	263	474	308	321	14.862113	16.107214	14.649629	15.511879	13.09831	13.145857	0.0242045472161595	-0.31184971915876
EVM0003713	208	243	204	464	400	413	4.865255	5.584668	5.231822	6.978882	7.828953	7.779757	0.0183805000078216	0.339304158506533
EVM0003712	1189	1379	1290	2709	1975	2088	35.316265	40.302452	42.010719	51.750893	49.098049	49.942623	0.0411378259227562	0.173117619441851
EVM0003247	2411	2460	1926	3299	2686	2689	20.203474	20.288891	17.685701	17.775366	18.837379	18.145811	0.000246799345613878	-0.272765493990276
EVM0003246	1154	1162	1074	2079	1479	1480	27.143812	26.898853	27.673897	31.450022	29.11623	28.040331	0.417052649186674	-0.0685053501617345
EVM0003717	3288	3557	3386	5933	4846	4679	123.394043	131.364532	139.254837	143.164078	152.201004	141.405731	0.635825170932332	-0.0366463331888828
EVM0003716	2058	2048	1600	2149	1484	1631	70.645134	69.189247	60.207512	47.429165	42.624622	45.076176	6.8302745449075e-22	-0.750755543325799
EVM0003719	4748	5112	4487	7583	5717	5916	309.895569	328.419861	321.078278	318.271667	312.342529	311.008759	0.000190586079381246	-0.212283834932471
EVM0003718	3110	2960	2948	5544	4203	4329	128.089233	120.013077	133.130432	146.838043	144.922638	143.628021	0.930458847710283	0.00644001874242957
EVM0003249	176	192	165	483	305	332	4.859603	5.225585	5.003559	8.580639	7.04214	7.393936	0.00521687341798742	0.426270425852221
EVM0003248	438	429	411	1049	703	747	5.692958	5.496416	5.860484	8.775736	7.659608	7.831431	0.00240831106180406	0.324319337238229
EVM0007001	886	923	892	1246	868	1013	14.077843	14.428994	15.53694	12.731054	11.540127	12.964749	2.34150696358156e-06	-0.427106068783988
EVM0007000	4713	4933	4790	8203	6314	6645	44.801659	46.149731	49.911488	50.141682	50.23772	50.877567	0.215775989821023	-0.0826776156478488
EVM0007003	220	205	142	891	755	785	4.893278	4.505383	3.466933	12.786559	14.105723	14.108943	1.23314567475533e-28	1.4818051678655
EVM0007002	5360	5542	5173	11433	9300	9392	89.353798	90.928726	94.526489	122.56086	129.77182	126.101051	3.47353635661578e-06	0.27649675437862
EVM0007005	4153	4040	4626	5694	4636	4450	86.696693	83.009666	105.854118	76.431107	81.005692	74.819191	6.29384751388814e-07	-0.432179934830069
EVM0007006	1263	1128	1231	2720	1717	1821	26.967937	23.702612	28.807558	37.350632	30.688137	31.318621	0.173291250177793	0.136567812084227
EVM0007009	2437	2646	2447	9383	6942	6637	34.431286	36.787891	37.896023	85.246574	82.093361	75.523071	1.06959101782935e-48	0.968675196234375
EVM0007008	1825	1908	1720	2371	1739	1804	40.362473	41.5354	41.692951	33.714607	32.189781	32.138767	1.46866921627311e-14	-0.519228157707209
EVM0008040	492	399	375	974	687	772	16.685072	13.332672	13.921472	21.254091	19.499067	21.097725	0.00775495539857431	0.30743175557541
EVM0008041	608	643	512	1468	1094	1022	5.751901	5.986678	5.312334	8.931479	8.666173	7.788805	5.60438942278356e-05	0.388383651899692
EVM0008246	1236	1277	1066	2520	1908	2238	26.506598	26.95738	25.069811	34.762871	34.254242	38.662403	0.000876126223001098	0.269757285867308
EVM0008247	175	155	143	1551	872	1182	4.958649	4.316716	4.423076	28.268082	20.680454	26.967783	9.07686233621519e-65	2.28225633847055
EVM0008712	383	336	317	505	426	487	11.144393	9.621189	10.102197	9.450324	10.373362	11.424612	0.215642544912469	-0.169737622501973
EVM0000863	526	649	523	1075	657	763	16.072596	19.526356	17.515324	21.144001	16.798588	18.776127	0.462194916172635	-0.0903714455531685
EVM0008713	1202	1171	1072	1336	919	978	12.172212	11.669754	11.896045	8.700744	7.787946	7.975582	1.02463210989689e-19	-0.731403756514162
EVM0008242	913	953	767	1235	966	902	15.188428	15.600106	13.985369	13.211037	13.449178	12.079612	1.22075060503322e-05	-0.394411538688087
EVM0008243	11473	12523	12110	23502	16775	16659	358.059204	384.647827	414.294495	471.63974	438.204193	418.738434	0.862888398927614	0.013343225776297
EVM0007540	266	273	218	460	326	373	5.156771	5.218769	4.632827	5.738392	5.297827	5.836495	0.906842813543263	-0.0180597425216227
EVM0008716	421	455	450	1301	825	783	5.299755	5.631778	6.204455	10.532897	8.693162	7.941019	6.65512949340924e-05	0.479253423699007
Sphaceloma_arachidis_newGene_229	30	40	38	64	46	64	2.074299	2.7456	2.863178	2.840328	2.646485	3.593911	0.884843664323363	0.0559725531642772
EVM0008241	225	159	107	965	537	611	3.972496	2.769371	2.077635	10.992488	7.962084	8.713571	5.88679982239794e-16	1.45949603961758
EVM0000860	885	802	718	1787	1384	1398	14.992717	13.36545	13.326471	19.470341	19.627104	19.068739	0.00059014018239092	0.294698793337265
Sphaceloma_arachidis_newGene_228	468	556	559	381	299	261	16.327938	19.096796	21.37376	8.541526	8.723302	7.325688	3.48428259986174e-26	-1.39126373515413
EVM0005719	232	189	153	752	475	591	5.111016	4.105613	3.688548	10.695145	8.787545	10.513607	1.48947235899291e-12	1.02606785643408
EVM0005718	3204	3293	2881	6943	5209	5768	337.40976	341.294281	332.548492	470.225189	459.18634	489.308044	3.21820063543352e-07	0.302920034037736
EVM0005713	2886	2765	2459	3858	2718	2795	45.17757	42.607224	42.198177	38.835281	35.613411	35.244736	3.82527849636297e-11	-0.43001208705607
EVM0005712	1094	1094	988	1575	1156	1323	22.830778	22.461535	22.60639	21.137484	20.192038	22.232862	0.000591745136119885	-0.280585602127759
EVM0005711	47	47	35	71	44	54	1.573932	1.54967	1.286586	1.544718	1.240223	1.473068	0.471973618635654	-0.24808087485512
EVM0005710	496	476	441	797	691	687	16.939503	16.01647	16.508646	17.512569	19.77276	18.907831	0.983723411893355	-0.00274067853162074
EVM0005717	42	28	29	183	69	165	1.114885	0.721775	0.834761	3.143036	1.530395	3.542754	2.24311553827153e-05	1.42040828310293
Sphaceloma_arachidis_newGene_227	311	286	317	367	322	323	11.314299	10.268402	12.65801	8.602411	9.831709	9.474434	0.000716032938050572	-0.48178978212188
EVM0005715	651	644	528	779	578	655	23.018421	22.39537	20.465172	17.719366	17.090134	18.662338	1.51812595992722e-06	-0.487350132944571
EVM0005714	1021	965	944	1444	1071	1158	29.368464	27.326584	29.779058	26.727367	25.791992	26.828098	0.000225813578856629	-0.309208178164908
EVM0001878	351	388	247	1127	683	741	3.015619	3.277441	2.323566	6.229596	4.910775	5.125523	5.04715430362766e-08	0.729036584314723
Sphaceloma_arachidis_newGene_226	26	23	33	50	29	39	0.367841	0.328983	0.522819	0.459659	0.345582	0.452927	0.774182558379401	-0.128947257018724
EVM0001658	844	849	828	2342	1699	1807	22.097105	21.856628	23.753298	39.420788	37.223366	38.105888	2.40722122774212e-13	0.575928712596365
EVM0001659	290	329	257	452	441	425	15.79833	17.637016	15.352583	15.84741	20.099215	18.629322	0.874871274563136	-0.0253065845952228
EVM0001872	29	22	26	68	58	48	0.813396	0.610092	0.800023	1.247536	1.390255	1.098186	0.152943159112385	0.542112657174551
EVM0001873	837	691	643	367	228	333	19.105129	15.518628	16.092577	5.382268	4.347719	6.122389	1.5014673295038e-47	-1.86117375052358
EVM0001655	456	413	234	700	528	614	7.704106	6.859315	4.330502	7.607337	7.462461	8.360101	0.481286259543056	0.123376442496217
EVM0001876	5160	5286	4725	7008	5402	5798	70.961792	71.540741	71.233353	61.973804	62.176888	64.215294	3.98278557079379e-11	-0.367500072632023
EVM0001877	1805	1936	1719	3825	3001	3179	22.041346	23.269449	23.002522	30.034237	30.673504	31.267815	0.000329181674043557	0.243594636585576
EVM0001874	3027	2912	3202	3052	2154	2399	99.826485	94.510887	115.763954	64.727791	59.448612	63.711559	1.37894824348156e-29	-0.908271543708827
EVM0001651	826	754	689	1319	946	967	39.836761	35.81144	36.424389	40.929302	38.215717	37.595444	0.181198544198933	-0.126861895012178
EVM0006068	190	174	222	644	488	423	6.956645	6.263956	8.883757	15.152916	14.956729	12.454973	8.85487242322016e-07	0.761225559196093
EVM0006069	226	155	200	147	69	71	10.385897	7.004561	10.099529	4.332087	2.633018	2.609558	1.35195889395245e-13	-1.68980841695936
EVM0006060	5279	5593	4621	8219	6618	6564	300.161957	313.016235	288.010925	300.524567	314.989258	300.605255	0.00829065816288341	-0.16147867562329
EVM0006061	642	617	661	501	371	467	19.484062	18.437767	22.007946	9.789773	9.417101	11.427901	5.0013557085451e-23	-1.15389333313663
EVM0006062	5045	5131	4554	11090	8485	8430	119.903717	120.00956	118.645866	169.474365	168.790543	161.362686	5.23064163771128e-08	0.293354738949785
EVM0006064	126	113	98	181	141	106	2.80537	2.482326	2.39331	2.594903	2.634293	1.899157	0.191870117500622	-0.292824270723592
EVM0006065	1395	1335	1241	2562	1865	1760	82.347557	77.521576	80.315361	97.240776	92.137497	83.663223	0.999349684100794	-8.18734943535817e-05
EVM0006066	1217	1186	959	1380	992	1032	33.975803	32.579609	29.33823	24.766127	23.16148	23.200771	2.37322458047346e-13	-0.61594316205943
EVM0006067	60	61	76	152	89	104	0.975206	0.976323	1.354708	1.584516	1.202644	1.354974	0.589046559720653	0.151844699296698
EVM0002837	560	499	612	1871	1379	1398	2.151763	1.885261	2.575408	4.622355	4.435713	4.325513	4.40863222853098e-15	0.832264643427338
EVM0002836	2312	2202	2024	2879	2255	2429	145.74144	136.616501	139.9048	116.728638	118.992607	123.337372	5.91592819934102e-10	-0.419381432342512
EVM0002835	44	70	43	122	84	97	1.20526	1.885108	1.268838	2.144476	1.915889	2.138912	0.282174302583826	0.316525902265726
EVM0002834	15539	15986	14254	27327	19583	21292	782.842163	792.601074	787.157593	885.198486	825.702576	863.852295	0.248775010790723	-0.0613506316198967
EVM0002833	1163	1131	995	2290	1584	1587	52.553436	50.313671	49.307777	66.579094	59.93639	57.774296	0.289319402827518	0.0908820780087928
EVM0002832	2191	2150	2083	5225	3707	4030	22.948393	22.156195	23.910402	35.185734	32.491528	33.986965	8.5753416770436e-09	0.373699708312353
EVM0002831	980	899	787	1944	1434	1526	57.810661	52.196918	50.92942	73.800087	70.859703	72.539909	0.00326016500131954	0.24643506362684
EVM0002830	491	507	383	300	211	272	7.581174	7.697451	6.47788	2.979271	2.724977	3.375121	3.25841751664142e-28	-1.44639147692459
EVM0002839	21	34	24	97	100	74	0.53367	0.865909	0.683346	1.627491	2.177216	1.555087	0.000617344349225997	1.16050653322263
EVM0002838	773	763	809	1518	1320	1299	13.558293	13.181302	15.555239	17.132154	19.390697	18.357792	0.0605489773703643	0.190390950430994
Sphaceloma_arachidis_newGene_385	40	30	36	109	89	77	4.496057	3.27826	4.475947	7.957124	8.523688	7.015047	0.016456361038708	0.739219259579742
Sphaceloma_arachidis_newGene_383	241	318	243	454	282	285	1.209863	1.574417	1.338232	1.468808	1.186765	1.154306	0.0590666667732533	-0.299052012819592
Sphaceloma_arachidis_newGene_381	137	131	121	321	189	190	1.16616	1.106245	1.222821	1.786944	1.365911	1.324742	0.326332933349504	0.194393017725683
Sphaceloma_arachidis_newGene_922	13196	13382	12875	12009	10495	9435	305.530584	304.888152	326.803622	178.76331	203.322614	175.923018	1.35647718576592e-42	-0.93281306902729
Sphaceloma_arachidis_newGene_923	70	140	95	219	144	149	1.459691	2.854003	2.164279	2.938538	2.493537	2.501063	0.693170232482853	0.1045879656769
Sphaceloma_arachidis_newGene_920	86	64	70	156	88	82	0.98793	0.754574	0.87469	1.170702	0.891702	0.775116	0.75146596691672	-0.0923945366606108
Sphaceloma_arachidis_newGene_433	46	61	24	59	41	21	1.163009	1.550435	0.630429	0.952305	0.830714	0.395054	0.0723005543489704	-0.754278223497957
Sphaceloma_arachidis_newGene_434	325	305	277	500	354	322	17.424412	16.100447	16.254787	17.245569	15.868484	13.89896	0.0535143889918817	-0.266727432778552
Sphaceloma_arachidis_newGene_388	42	46	40	158	99	140	0.412607	0.446331	0.421484	1.007571	0.816241	1.112903	0.000191548261419305	0.995816903469779
EVM0008425	1270	1121	1057	2185	1727	1572	7.985929	6.936631	7.285643	8.832818	9.088102	7.958871	0.710017641266806	0.0357976164393175
EVM0008217	16821	14978	15185	4623	3241	3302	274.512115	240.561829	271.650269	48.510674	44.262535	43.398506	0	-2.71579103892906
EVM0000440	2231	2001	1878	1304	902	1047	65.856705	58.114059	60.768742	24.73489	22.268362	24.881441	5.34038302161099e-87	-1.54582718958759
Sphaceloma_arachidis_newGene_658	104	115	69	151	124	108	0.749194	0.922328	0.670675	0.79139	0.938795	0.752706	0.38579346455363	-0.212617109821938
Sphaceloma_arachidis_newGene_659	170	205	215	306	271	238	4.471723	5.330691	6.225766	5.194724	5.98441	5.052364	0.359354590771757	-0.166583509071392
Sphaceloma_arachidis_newGene_655	119	138	117	167	109	117	0.902282	1.025074	0.966458	0.812741	0.68642	0.700608	0.00503861896582602	-0.570724904501543
Sphaceloma_arachidis_newGene_656	44	31	33	42	31	10	1.542237	1.050467	1.246064	0.92729	0.884338	0.272191	0.0240950975851619	-1.03925825907485
Sphaceloma_arachidis_newGene_650	34	39	33	67	56	43	0.50546	0.576952	0.547477	0.678105	0.704835	0.528323	0.974097685550051	0.0131553418664491
Sphaceloma_arachidis_newGene_651	46	67	49	124	117	89	0.576515	0.852277	0.672402	1.024365	1.249665	0.902132	0.156646240294444	0.402585398600828
Sphaceloma_arachidis_newGene_652	804	810	522	548	353	405	3.8685	3.763576	2.723816	1.72303	1.394501	1.540206	2.02656938332728e-25	-1.34252758849737
EVM0000441	18	15	15	297	175	179	0.683602	0.534363	0.599358	7.284439	5.565723	5.479565	2.51844952407109e-25	3.10752011852907
EVM0007273	508	478	379	1531	1579	1512	10.677468	9.869766	8.72097	20.687668	27.771627	25.583799	3.38365970355082e-22	1.15289012413539
EVM0007823	1540	1502	1455	1017	648	660	37.860641	36.325535	39.194393	16.064377	13.317171	13.064974	9.85401803367367e-72	-1.60016347964767
EVM0000290	3377	3379	3010	6925	4904	5116	25.282219	24.89867	24.70513	33.33897	30.732765	30.845131	0.0091791355980672	0.156655231979848
EVM0007821	1733	1893	1802	3980	3346	3298	45.37328	48.777794	51.718422	66.998856	73.322693	69.546455	9.5228721668587e-06	0.33977239127889
EVM0000292	4447	4850	4351	3477	2838	3233	53.95557	57.902966	57.863857	27.123831	28.812117	31.582867	2.73679345762749e-56	-1.14059265620666
EVM0000295	39	44	45	452	258	311	0.98456	1.083788	1.225082	7.357453	5.45275	6.327258	4.27704773387598e-28	2.34236509940693
EVM0000294	388	299	274	143	103	125	30.216003	22.8713	23.36517	7.113409	6.671485	7.806018	1.61544534711896e-33	-2.00302829206612
EVM0000297	636	573	533	1304	1068	985	32.030949	28.363495	29.407112	42.213219	44.994255	39.953575	0.00136239108205987	0.315984697294697
EVM0000296	1922	1829	1820	3356	2717	2747	44.205498	41.401661	45.886452	49.623634	52.301235	50.875828	0.694042820941569	0.0317559803983186
EVM0000299	3072	2856	2710	1828	1511	1571	89.258263	81.656158	86.302711	34.146141	36.749592	36.753944	1.51324050428386e-92	-1.44239977363047
EVM0000298	5000	4858	4584	8340	6595	6797	173.561035	165.95961	174.434509	186.169052	191.61879	190.023254	0.514200285636748	-0.0414066516301149
EVM0007829	959	931	799	1480	1288	1207	31.742979	30.30323	28.983143	31.49275	35.689339	32.179379	0.541716245716249	-0.0600802525497561
EVM0007828	3346	3461	3088	816	647	723	92.292191	93.965294	93.374008	14.460822	14.931978	16.046824	0	-2.80737883912471
EVM0000443	92	64	60	279	105	238	2.815235	1.915317	1.995135	5.513598	2.685163	5.880577	0.00189782882165463	0.870718383293297
Sphaceloma_arachidis_newGene_1023	599	701	580	1467	1202	1149	8.294745	9.551938	8.784431	13.031824	13.911206	12.797899	3.37690103898362e-05	0.393075587122842
Sphaceloma_arachidis_newGene_1027	616	580	486	785	622	689	3.407225	3.229034	3.031702	2.823398	2.811546	3.213235	0.00393919358080091	-0.30817277542877
Sphaceloma_arachidis_newGene_1024	1851	1979	1514	2395	1558	1762	8.585812	9.033212	7.70071	7.143605	6.048874	6.584701	4.0466345816535e-11	-0.541771861295864
EVM0000444	2900	3152	2531	5676	4050	4353	48.869072	52.27647	46.750038	61.500465	57.128891	59.079113	0.246207173196778	0.0794343764282889
EVM0006998	289	297	292	518	384	444	4.782778	4.846344	5.298974	5.514843	5.32939	5.918746	0.903621780002576	-0.0177495185769538
EVM0006999	57	54	65	311	245	237	1.399678	1.286435	1.742538	4.924276	5.047254	4.688847	5.62349160091335e-14	1.53442004322146
EVM0008216	363	397	293	963	665	609	20.112751	21.682064	17.800968	34.356873	30.868195	27.221252	0.000313545404899248	0.44674192335147
EVM0006994	266	334	294	384	289	301	3.58722	4.439222	4.350281	3.337358	3.262294	3.276	0.000269319692349111	-0.511734987162142
EVM0006995	174	175	169	392	246	339	2.51058	2.492731	2.679965	3.650485	2.974596	3.944952	0.102074974218967	0.275648340591045
EVM0006996	1377	1382	1405	2958	2380	2586	26.973043	26.642918	30.175411	37.267239	39.028305	40.810699	0.000248858115181034	0.297718516360308
EVM0006997	58	112	73	183	157	90	1.549436	2.931483	2.140907	3.143277	3.510039	1.928329	0.540095020200518	0.187153856322513
EVM0006990	974	907	814	1640	1160	1317	20.660475	18.927195	18.909451	22.363319	20.594072	22.488083	0.807923339196764	-0.0234916511247714
EVM0006991	249	306	249	758	574	562	11.068624	13.39071	12.118538	21.6999	21.396646	20.154509	1.057704685432e-06	0.601697728105731
EVM0006992	9650	8249	8268	28003	22998	23717	584.626099	491.84668	549.058777	1090.888428	1166.186401	1157.194702	7.26933752763289e-39	0.88603085933812
EVM0006993	110	146	133	198	170	122	4.080469	5.358026	5.425318	4.743162	5.309602	3.646622	0.169589545174203	-0.303958098158839
EVM0008452	134	128	100	82	57	66	2.362835	2.217778	1.932887	0.928838	0.834475	0.938227	1.59363566479563e-10	-1.45210434984366
EVM0008328	241	296	270	433	441	377	9.009122	10.911115	11.067348	10.436405	13.82865	11.372037	0.939455255897157	0.0132862213419297
EVM0006666	286	239	222	136	103	103	6.234834	5.124065	5.313706	1.911825	1.883035	1.800741	2.59372073124138e-25	-1.76024416968202
EVM0006667	3283	3309	2887	3486	2245	2502	23.554119	23.362368	22.704308	16.079571	13.475539	14.455768	1.30888771777307e-34	-0.846539519830568
EVM0006664	3145	3228	2965	1607	1206	1354	118.503067	119.699486	122.437134	38.918568	38.020267	41.081921	2.14201251831939e-161	-1.79679315705607
EVM0006665	641	562	547	1361	1270	1205	34.322296	29.609032	32.083561	46.874447	56.949863	51.991325	1.20559786811562e-06	0.512114184766202
EVM0006662	87	71	93	138	68	71	3.004678	2.433934	3.536048	3.084468	1.965889	1.985355	0.0559093383832193	-0.530073652457866
EVM0006663	2327	2664	2388	4219	3040	3353	34.953815	39.381245	39.32666	40.755722	38.222454	40.567898	0.131432906049604	-0.11264746232492
EVM0006660	1144	958	912	641	417	437	27.884943	22.991472	24.366568	10.044732	8.499289	8.573981	2.2081320426464e-57	-1.65463029917186
EVM0006661	1221	1398	1354	1617	1302	1220	22.632225	25.496254	27.509768	19.273067	20.195818	18.204998	1.82863439538438e-10	-0.576438762207606
EVM0006668	3326	3149	3010	5185	4685	4606	69.282761	64.542068	68.727341	69.442871	81.666916	77.26458	0.895610354081716	-0.0114953657108689
EVM0006669	1539	1584	1550	780	530	610	23.417706	23.724604	25.857401	7.62983	6.751511	7.46731	1.60204056667975e-112	-1.92391774695643
EVM0004295	1653	1543	1370	2987	2099	2307	76.217354	70.030182	69.208076	88.573685	81.000816	85.657578	0.454317081341855	0.0590548635053272
EVM0004294	1306	1417	1171	1878	1364	1400	32.890591	35.105728	32.325333	30.406881	28.738827	28.394331	5.65767953716573e-07	-0.381824845289192
EVM0004297	298	314	331	1006	655	639	4.255707	4.426476	5.183059	9.266277	7.85121	7.366199	5.42041717205126e-07	0.634277633052386
EVM0004296	2708	2744	2341	4382	3220	3309	13.180455	13.147099	12.488959	13.715279	13.120482	12.971969	0.0185400726482027	-0.149044988687134
EVM0004291	18844	18811	16690	23752	17416	18895	284.486725	279.497467	276.196411	230.56456	220.066422	229.737564	3.49359387528133e-24	-0.489632350346906
EVM0004290	509	451	450	651	527	486	24.311478	21.202589	23.54571	19.999281	21.063002	18.668962	0.000582751595649659	-0.39423148979356
EVM0008099	1644	1635	1535	744	484	511	23.59042	23.083086	24.13784	6.858547	5.802942	5.900853	1.77648643596693e-136	-2.11301338222443
EVM0008098	109	134	85	211	124	95	1.337521	1.625127	1.143575	1.670022	1.278215	0.935482	0.303049538166024	-0.263996626391014
EVM0008097	55	70	60	108	63	90	1.968185	2.478228	2.364885	2.504604	1.873725	2.585498	0.625480888368234	-0.146005654769992
EVM0003017	57	51	48	163	138	102	0.689613	0.597701	0.628026	1.270772	1.396468	0.995417	0.00467600350962618	0.735186917735682
EVM0003014	6896	7485	6281	11027	9007	9360	396.991241	424.09436	396.363556	408.19986	434.018524	433.980927	0.0630592713599229	-0.116946406326172
EVM0003015	2642	2724	2249	4660	2900	3148	52.545334	53.314789	49.039658	59.594421	48.269958	50.431492	0.0580021817262012	-0.154359466930312
EVM0008093	8049	9258	8500	5595	4396	5562	209.561295	237.232468	242.611115	93.667641	95.796837	116.61911	2.49800196334548e-57	-1.3563572663502
EVM0003013	937	826	863	1899	1467	1591	33.909462	29.400894	34.238232	44.19479	44.456062	46.384819	0.00145616458099032	0.283643659109798
EVM0008091	1884	1883	1694	4546	3626	3839	26.065559	25.629633	25.68449	40.440014	41.986195	42.770081	4.28729257865046e-15	0.508775676696491
EVM0008090	4189	4511	3935	7234	5259	6017	68.124237	72.193489	70.130966	75.640221	71.569794	78.802986	0.208379135992622	-0.0823775988195062
EVM0000303	762	703	742	1471	1162	1217	16.296518	14.809965	17.40859	20.241581	20.808832	20.975088	0.077620657277804	0.169588628832169
EVM0002639	626	738	712	1459	1165	983	18.071255	20.959703	22.536493	27.090778	28.148922	22.85507	0.173311610657156	0.157768606069612
EVM0002638	114	130	106	405	296	291	2.423509	2.709769	2.46355	5.541902	5.276593	4.988395	1.33261774894743e-07	0.866501807766729
EVM0007462	1196	1292	1223	3395	2632	2908	15.94188	16.951649	17.872511	29.112123	29.377932	31.232641	4.01400376130715e-17	0.636065042147075
EVM0002635	1881	1749	1473	3049	2088	2309	13.968372	12.779754	11.987235	14.560116	12.977504	13.808214	0.26411747503139	-0.0913868670640115
EVM0002634	160	154	154	363	211	238	3.975644	3.772297	4.19086	5.802201	4.395817	4.774129	0.440413851252557	0.142510471090182
EVM0002637	2355	2546	2046	3365	2831	2806	69.078011	73.490105	65.764641	63.469425	69.504013	66.277115	0.000674748211430814	-0.249828995964258
EVM0002636	3667	3586	3200	6555	4923	5256	133.806198	128.79187	127.996635	153.810272	150.346069	154.478424	0.456297382814825	0.0464213818700118
EVM0002631	3775	3838	3310	7904	6175	6659	91.584023	91.640427	88.04071	123.322639	125.406769	130.134491	4.94661237634352e-07	0.296686342832506
EVM0002630	2906	2887	2908	6462	4912	5296	168.312439	164.606888	184.638397	240.723129	238.174759	247.10527	6.30222414448728e-06	0.302897261738694
EVM0002633	4344	4368	4113	2954	2737	2676	72.032089	71.271027	74.751259	31.494993	37.976837	35.737465	1.32918072136647e-58	-1.23660557587196
EVM0002632	989	1073	808	533	344	444	23.680298	25.29081	21.214424	8.203273	6.888071	8.547628	3.42680468792853e-61	-1.75296221478507
EVM0000300	3653	3702	3431	1848	1753	1655	72.65078	72.461006	74.803032	23.635576	29.178814	26.49822	5.47336858546166e-95	-1.65687227916123
EVM0006529	911	875	899	1394	957	1073	66.445442	62.838791	71.878914	65.420761	58.452637	63.065449	0.00153557752606847	-0.29088767205602
EVM0006528	1138	926	1044	2416	1486	1684	7.375779	5.905854	7.413084	10.069445	8.057386	8.786899	0.0706446208997685	0.193893448247496
EVM0006525	275	214	237	332	187	206	6.393075	4.898437	6.027279	4.967411	3.628108	3.862876	0.000113596690179393	-0.657852225251261
EVM0006524	232	233	229	435	307	342	6.861844	6.770231	7.420384	8.278287	7.59958	8.145667	0.976427959852065	0.0049737959293913
EVM0006527	1347	1434	1322	698	473	553	37.930916	39.736752	40.816124	12.633606	11.141657	12.526041	9.02874473264936e-106	-1.88975512041819
EVM0006526	6742	6854	6206	8952	6207	6743	262.565643	262.721313	264.952545	224.166534	202.320328	211.492096	4.05138214533215e-19	-0.494145241487769
EVM0006521	589	602	633	1225	864	957	14.657292	14.759748	17.266581	19.625246	18.003736	19.195658	0.362410480384184	0.0985717982727045
EVM0006523	299	380	283	746	621	524	6.47314	8.095991	6.70038	10.385296	11.239507	9.126081	0.00993846127371069	0.345675337700732
EVM0000306	2894	2844	2601	4237	3209	3144	33.776508	32.675617	33.273464	31.799744	31.356209	29.554266	3.42030483720536e-06	-0.290583139030084
EVM0007465	2180	2322	1904	5658	4431	4468	12.868764	13.489785	12.322498	21.479828	21.89641	21.242334	1.00083341107433e-18	0.55480965129554
EVM0004749	2694	2589	2352	4194	3392	3403	34.681171	32.801792	33.182636	34.717602	36.543495	35.274368	0.127289315206427	-0.103431477758197
EVM0004747	2078	2321	1906	5410	4008	4289	23.231821	25.540049	23.360228	38.894321	37.503597	38.618752	3.6626643499323e-14	0.487731882456276
EVM0004746	687	751	619	1564	1214	1155	2.512209	2.703926	2.481318	3.678303	3.715599	3.404079	0.000776111453101272	0.302477112063977
EVM0004745	81	59	55	269	229	203	0.602464	0.430571	0.448039	1.286508	1.422941	1.213682	9.63864110971107e-09	1.21901408085469
EVM0004744	2952	3258	2795	3354	2567	2572	26.616367	28.906313	27.626085	19.444693	19.373165	18.670893	1.18063803667323e-29	-0.717710703940652
EVM0004743	4568	5435	5252	3648	3674	3114	82.691452	96.83065	104.216499	42.461079	55.664276	45.390495	4.44815699204903e-12	-1.16766096645592
EVM0004742	2786	2911	2406	7963	5503	6466	49.373833	50.761486	46.741539	90.740799	81.628563	92.286613	3.11217313982422e-24	0.663975290189667
EVM0004741	2241	2451	2244	5484	3999	4551	45.340385	48.816376	49.766682	71.368073	67.739723	74.167252	2.11836539965803e-08	0.381891379474811
EVM0004740	1368	1590	1323	2605	1754	1900	79.710411	91.225838	84.525452	97.635551	85.57991	89.190445	0.279348166955801	-0.0927825123566267
EVM0008897	7445	7617	6377	2164	1766	1821	90.924126	91.546494	85.364166	16.992685	18.045635	17.901848	0	-2.52431760780199
EVM0008672	24	22	24	53	57	51	0.384845	0.346394	0.417962	0.548608	0.771302	0.669016	0.13931350694349	0.58514532758243
EVM0008671	120	95	95	264	239	261	2.221043	1.719797	1.930697	3.14227	3.702233	3.890628	0.000399202970021708	0.682285568557402
EVM0008670	360	480	353	3240	1681	2200	7.184249	9.425352	7.712149	41.608463	28.101673	35.391979	1.48805617868902e-53	1.92242315397689
EVM0008893	235	234	223	599	423	446	2.325512	2.277817	2.415837	3.810782	3.502788	3.551789	0.000624039903638781	0.445843402694565
EVM0008892	4467	4694	4030	6967	5393	5599	27.166882	28.097336	26.866072	27.247723	27.453259	27.426249	0.00117842189800201	-0.185404072702779
EVM0008891	34	27	26	89	43	30	1.252808	0.991906	1.051643	2.142997	1.335985	0.901124	0.62083325343392	0.218116208750982
EVM0008674	3423	2956	2789	1864	1248	1357	97.033829	82.450768	86.658585	33.975967	29.608088	30.958933	5.71760904610703e-105	-1.6775600234472
EVM0008679	6340	6824	6006	11556	8714	9051	81.281555	86.095222	84.398735	95.261391	93.510384	93.45639	0.735075021595366	-0.0206999286206855
EVM0008678	57	61	64	103	66	63	1.104035	1.157629	1.35397	1.292593	1.070484	0.979641	0.303061044815123	-0.301312558048865
EVM0007469	2513	2593	2403	4330	3438	3009	151.240646	153.573853	158.49852	167.554153	173.198395	145.850922	0.148618550742337	-0.114726356555257
EVM0008899	56	47	43	72	53	50	5.912801	4.91941	4.928768	4.924065	4.686046	4.255581	0.243224818829358	-0.374984885905922
EVM0008898	418	539	447	1119	874	844	9.364638	11.900793	10.984433	16.143393	16.413815	15.238322	0.000585129838411355	0.381417023576621
EVM0007468	231	281	180	404	340	339	6.236099	7.451042	5.306143	7.006044	7.687375	7.377354	0.882106809009394	0.0259835738854208
Sphaceloma_arachidis_newGene_424	50	44	33	97	0	85	0.795535	0.685924	0.577992	0.991656	0	1.088028	0.925878694414019	-0.175305832356743
EVM0006297	531	497	443	1059	762	740	9.324121	8.597399	8.537853	11.973047	11.214911	10.480501	0.131392588413641	0.161724742041585
EVM0006296	383	373	318	304	177	201	12.65486	12.137361	11.521836	6.470153	4.879205	5.353247	2.58437869850302e-20	-1.30146670252593
EVM0006295	3235	3126	2939	7055	5500	5397	21.743896	20.674366	21.652233	30.490061	30.941938	29.214111	1.73530827795361e-07	0.315316024379498
EVM0006294	1424	1379	1273	2636	1985	1779	14.109372	13.447413	13.831988	16.80105	16.470699	14.200711	0.895435304939191	0.0122807320305675
EVM0006293	2057	2042	1811	2968	2141	2320	131.458511	128.425354	126.880966	121.979324	114.520508	119.422173	3.55210720169154e-06	-0.305179347587845
EVM0006292	594	682	593	1632	1296	1336	7.217652	8.161798	7.906804	12.760192	13.190012	13.086416	3.72682598650927e-10	0.559663215610314
EVM0006291	3710	3844	3530	9794	7761	7924	62.745571	63.991497	65.440872	106.522812	109.875443	107.937317	1.1553137483118e-23	0.569841884008044
EVM0006290	1832	2066	1920	4390	4033	3804	26.324202	29.214994	30.245729	40.559528	48.502373	44.02528	1.48899031985192e-07	0.448852014471099
EVM0006299	815	835	617	1865	1506	1397	5.097326	5.139093	4.227175	7.501998	7.888577	7.039214	2.64847894460396e-06	0.446071120512362
EVM0006298	26	39	34	95	56	62	0.620717	0.902028	0.889963	1.458878	1.114007	1.196796	0.194084238453365	0.453211231530407
EVM0004106	162	192	151	331	184	217	4.612216	5.389119	4.714924	6.088819	4.382305	4.978336	0.551705196924789	-0.114765866985887
EVM0008381	449	428	412	100	69	51	25.32321	23.79425	25.468689	3.628573	3.257015	2.298503	1.1014983987221e-83	-3.1952688812831
EVM0004101	189	177	145	334	256	186	3.048239	2.821208	2.567303	3.478066	3.465486	2.42409	0.860970134960659	-0.036376638304226
EVM0005362	61	99	94	289	163	154	1.324323	2.118984	2.234511	4.033482	2.9654	2.683962	0.016459848296726	0.588571231343988
EVM0005363	3929	4131	3573	6928	5061	5270	188.691422	195.235077	188.102661	213.926804	203.428955	203.831512	0.271584624806627	-0.0663833971739299
EVM0005360	840	734	695	1110	783	843	10.162361	8.734862	9.207254	8.63438	7.92743	8.212233	0.000115719848975858	-0.367286677404456
EVM0005361	2176	2410	1945	4185	3537	3413	34.947945	38.092571	34.249306	43.228821	47.559608	44.149891	0.054932655439655	0.145322440398796
EVM0005366	142	147	138	220	155	161	9.144501	9.329667	9.757598	9.136219	8.386831	8.372419	0.0938666538708388	-0.311517284782296
EVM0005364	869	918	810	1819	1280	1339	67.107292	69.748611	68.566322	90.313423	82.738922	83.267967	0.115545917489852	0.134347471087336
EVM0005365	439	443	418	991	772	890	6.438033	6.38059	6.711754	9.345124	9.471571	10.504876	0.000163188190738353	0.399903241434082
EVM0008380	750	763	610	1168	850	932	18.009882	18.032902	16.032944	18.033855	17.076717	18.007675	0.102553379154464	-0.157081920356464
EVM0005368	693	663	627	1309	1051	1206	13.927664	13.100788	13.814829	16.911758	17.676708	19.515919	0.0256991041106149	0.220094060154942
EVM0008207	100	144	83	46	38	36	0.519242	0.740048	0.472317	0.151977	0.164011	0.150235	4.62746581664481e-14	-2.06875112567337
EVM0003908	1112	1129	883	1830	1162	1431	22.695969	22.674387	19.761679	24.012548	19.851528	23.517639	0.167482206916799	-0.136113324648206
EVM0003909	442	454	425	2070	1754	1751	10.202667	10.318885	10.7528	30.762201	33.92067	32.591473	1.75855793509697e-58	1.45070569122453
EVM0003904	1491	1564	1296	1519	1157	1174	24.758856	25.557491	23.59198	16.219687	16.086342	15.701842	1.24029142103878e-27	-0.808248918019154
EVM0003905	197	170	120	483	338	369	1.805771	1.535368	1.205951	2.851648	2.596154	2.729659	5.1123672362162e-05	0.657967718473879
EVM0003906	17922	22079	16660	6164	5939	6112	346.824219	420.510529	353.409637	76.689613	96.194992	95.255981	1.20185175175022e-53	-2.24674265058368
EVM0003900	1219	1165	999	2192	1856	1952	78.443993	73.779449	70.463242	90.704826	99.982765	101.186478	0.0168520656390436	0.204522906650434
EVM0003901	125	84	65	414	291	364	10.2713	6.779232	5.828781	21.983578	20.148682	24.246651	1.23314924462485e-11	1.33784119479998
EVM0003902	484	552	464	1181	772	841	3.148528	3.535392	3.311944	4.945765	4.207175	4.409343	0.016398915975121	0.254723166592161
EVM0003903	490	496	349	874	736	689	3.495893	3.48362	2.729554	4.013675	4.401915	3.960553	0.193699364950193	0.162199226318327
EVM0007218	2968	2808	2651	2830	1825	2025	31.472866	29.308659	30.818911	19.297592	16.192587	17.288364	5.94953114064702e-42	-0.979965893295044
EVM0007219	21485	19975	19766	23882	17598	18455	1453.738281	1330.147217	1465.998657	1038.99231	996.568726	1005.620667	2.09162336393288e-33	-0.668220371507417
EVM0008387	3004	3080	2902	5685	4858	4715	57.999893	58.5313	61.429279	70.589813	78.518585	73.323494	0.0558201991947145	0.136739608517477
EVM0007214	1704	1623	1509	1506	1043	1169	32.430946	30.400204	31.473721	18.424603	16.602768	17.906914	4.93552701507994e-42	-1.01719639856717
EVM0007215	810	661	743	1477	906	1214	7.911556	6.360285	7.963111	9.280615	7.406798	9.554911	0.672251219185048	0.054623423828989
EVM0007216	1227	1002	969	2873	2155	2267	9.266406	7.446332	8.020645	13.955296	13.624488	13.788555	5.03110017049915e-11	0.556612721878475
EVM0007217	6083	6479	5330	10654	7971	9151	89.080353	93.374001	85.556259	100.316277	97.695488	107.91938	0.93489466165132	0.00589704859699541
EVM0007210	991	914	893	1443	964	1009	23.136616	20.986343	22.839588	21.662708	18.831223	18.967964	8.49110244557693e-05	-0.35611137757929
EVM0007211	9807	9420	7828	24828	17571	18484	259.718445	245.531952	227.239838	422.804443	389.48175	394.257477	1.50117421254861e-19	0.534594481549549
EVM0007212	334	357	325	905	700	736	8.364892	8.778265	8.92117	14.57795	14.659609	14.833609	1.05958869236338e-07	0.572027072414092
EVM0007213	2219	2200	1986	4483	3210	3303	27.453548	26.790415	26.940439	35.667896	33.244236	32.920589	0.0305430981759419	0.14163901693698
EVM0000844	901	963	832	1944	1601	1553	17.250944	18.14113	17.453897	23.928801	25.649067	23.95056	0.00041872118924354	0.290698521507651
EVM0000845	7381	7411	6595	10598	8645	8429	242.610245	239.750458	237.634277	223.993713	237.842514	223.121414	6.50868772667051e-06	-0.256945611886388
EVM0000846	986	840	791	1718	1241	1500	13.948897	11.696987	12.263151	15.632742	14.698528	17.09466	0.169608625289813	0.137490774810383
EVM0000847	1012	1013	958	2405	1735	1847	31.26919	30.791225	32.442917	47.769276	44.859772	45.946739	1.19821443511578e-06	0.367496793731321
EVM0000840	3116	3317	2791	7955	6539	7026	52.983723	55.514725	52.025982	86.992744	93.082214	96.241219	4.40123924285058e-20	0.598399198941608
EVM0000841	2521	2365	2366	3270	2491	2598	46.644936	43.05846	47.973324	38.902954	38.569962	38.702221	2.86957184945933e-10	-0.430121760011808
EVM0000842	2415	2546	2307	2736	2001	2226	28.077101	29.138315	29.404423	20.460295	19.476965	20.848732	2.22049014421989e-26	-0.696493733114586
EVM0000843	5294	5755	4839	8936	7831	7986	170.394669	182.277283	170.72728	184.923737	210.943161	206.990631	0.808428814723119	0.0194177412774175
EVM0000848	962	918	722	1953	1469	1462	11.153803	10.479801	9.177555	14.566296	14.255667	13.656286	0.00193676414271083	0.27745132750921
EVM0000849	577	605	586	679	456	541	9.714555	10.034929	10.812999	7.357731	6.419942	7.334219	1.78490419591139e-11	-0.717518892264661
EVM0005506	1264	1131	1142	3674	2729	2723	21.185495	18.642523	20.983652	39.596798	38.280666	36.753765	1.77401053231167e-22	0.729456172512352
EVM0005507	507	558	453	1151	1040	975	14.268584	15.464308	13.989109	20.851002	24.517178	22.110834	2.95086004597204e-05	0.439513554028359
EVM0005504	14521	14394	13902	20450	16485	17022	176.874222	172.554688	185.616516	160.168167	168.057877	166.977142	2.68881818434467e-07	-0.296634320118765
EVM0005505	248	264	256	855	542	682	2.21593	2.319957	2.51055	4.915584	4.053968	4.913685	3.26456275675637e-10	0.793656177539872
EVM0005502	348	322	252	326	243	290	28.036589	25.537426	22.239193	16.845289	16.37093	18.786352	3.64692323617602e-07	-0.728196967992447
EVM0005503	88	85	93	498	375	354	2.45179	2.320706	2.8347	8.964725	8.773648	7.983274	6.51525694542125e-21	1.56577917207291
EVM0005500	626	683	507	1025	602	769	14.139427	15.192184	12.543056	14.898086	11.379334	13.991187	0.043810407860356	-0.241960974595224
EVM0005501	414	409	358	745	546	626	4.665742	4.535406	4.427529	5.403859	5.157367	5.686942	0.580768339111106	0.0669346116270011
EVM0002286	162	133	123	340	276	285	3.407091	2.750833	2.837054	4.602171	4.856972	4.825609	0.0043274047610107	0.480848881122872
EVM0005508	1883	1809	1639	3180	2048	2936	32.430038	30.675205	30.949238	35.221516	29.53047	40.737289	0.859997205595139	-0.0197997743418192
EVM0005509	1097	1181	934	4299	2770	3601	63.94199	67.711922	59.680134	161.136276	135.140503	169.040497	2.68247601277272e-36	1.09611767083574
EVM0002539	2756	3011	2666	4767	3980	4039	112.518822	120.973732	119.328049	125.143135	136.009583	132.80397	0.735338517996638	-0.0260665462299364
EVM0002998	2162	2514	2125	1787	1282	1401	35.718689	40.877602	38.474438	18.981909	17.717665	18.636827	4.0040506253175e-63	-1.2411659260337
EVM0001464	7264	7726	6876	17683	12697	13416	173.526077	181.647644	180.067184	271.638428	253.874191	258.116852	5.89724525804289e-12	0.364449422287043
EVM0001467	24114	26956	22608	22931	22825	20437	107.002892	117.719978	109.966301	65.425674	84.769676	73.034103	1.86392957216547e-20	-0.767917841787785
EVM0001466	287	309	307	625	440	581	8.774417	9.292377	10.282154	12.28681	11.241279	14.301268	0.0972621678564642	0.231756858042417
EVM0001461	1083	1135	1020	2338	1876	1708	12.183035	12.55574	12.573462	16.911301	17.65538	15.465521	0.00377029186935032	0.237865978007888
EVM0004100	1061	1186	937	1995	1792	1718	21.842056	24.030703	21.145239	26.417629	30.881088	28.501244	0.0689966157177724	0.170318811038579
EVM0004103	6110	6269	5352	13093	10681	10736	59.9888	60.578903	57.604992	82.664482	87.780792	84.90255	4.62323559707114e-09	0.334203696467266
EVM0001462	473	470	400	777	515	607	4.908199	4.79223	4.540677	5.181029	4.469029	5.070306	0.236607831142356	-0.137867574671693
EVM0002990	1164	1121	1058	1902	1431	1471	17.262842	16.350103	17.194057	18.137917	17.756449	17.56769	0.164374715795736	-0.111846395522537
EVM0002991	145	192	149	212	108	147	5.81043	7.56877	6.534548	5.44985	3.622001	4.747712	0.000467246047608027	-0.709283890724644
EVM0002992	730	731	655	1827	1484	1465	7.644811	7.539037	7.520594	12.315531	13.021085	12.371056	4.74972888848168e-11	0.545197123072339
EVM0002993	2440	2280	2184	7145	5587	5208	36.9543	33.973206	36.255028	69.586632	70.825188	63.524723	9.03543145103666e-29	0.742647783270079
EVM0004109	4257	3863	3263	1929	1713	1687	310.653839	277.463837	261.013855	90.494949	104.616631	99.162468	3.10025913944075e-101	-1.71399815854372
EVM0004108	4370	4260	4199	10331	8365	8463	66.406311	63.69664	69.943954	100.944046	106.386208	103.572289	3.69983918486478e-13	0.451070974826304
EVM0002996	1020	1011	1048	2199	1675	1689	10.698689	10.445088	12.051057	14.837361	14.712428	14.273597	0.0113601377563882	0.215773951183767
EVM0002997	3012	3136	2697	4459	3357	3371	84.863907	86.941048	83.267303	80.765938	79.159081	76.48806	1.03624063976901e-06	-0.295008116033658
EVM0001795	16905	18036	15448	1966	1777	1781	304.866577	320.103943	305.387939	22.794073	26.816412	25.86302	0	-3.80955176290381
EVM0005624	4673	4607	4319	6740	5357	5631	37.405277	36.28986	37.893162	34.689098	35.888229	36.297035	3.49885608256977e-05	-0.247392396624975
EVM0000598	832	886	752	1676	1297	1405	47.260197	49.571465	46.875359	61.280922	61.702854	64.332161	0.0210355049597807	0.19631605580289
EVM0000599	948	897	849	2355	1785	1846	11.716898	10.9032	11.491554	18.714827	18.461214	18.372656	1.00032103409813e-11	0.517845497392078
EVM0000596	36	28	31	61	33	45	0.658861	0.494989	0.620403	0.711313	0.49286	0.652523	0.80742697461289	-0.101297719765898
EVM0005623	2046	2109	1774	4100	3182	3214	37.69054	38.245358	35.83437	48.576168	49.077644	47.701031	0.0031695737294365	0.193436498327515
EVM0000594	6316	6012	6890	16882	12159	12112	98.565948	92.33445	117.856239	169.396835	158.814072	152.221725	3.40224363403e-08	0.451667150486644
EVM0000595	4019	4502	4347	7909	6145	6568	66.517189	73.335396	78.872963	84.179398	85.129135	87.552765	0.555329041991404	0.0465068108316407
EVM0000592	929	854	731	1277	992	908	16.423162	14.865557	14.162339	14.520771	14.674323	12.931626	0.00206955120001614	-0.295018005762128
EVM0000593	802	848	784	1765	1367	1531	16.082014	16.726522	17.228737	22.767427	22.950758	24.727701	0.000362811466446586	0.307468207510544
EVM0000590	1796	1733	1430	4181	2749	2905	23.470053	22.288687	20.482635	35.145493	30.079983	30.577869	1.02101868707165e-05	0.346313013337017
EVM0005622	4383	4302	3630	9140	6594	6550	42.0079	40.583958	38.143417	56.335739	52.901718	50.564751	0.000486200183495065	0.218985656101319
EVM0006859	1541	1751	1482	2908	2268	2426	35.346649	39.530743	37.253555	42.899017	43.551716	44.811062	0.610553602050593	0.0415735598872888
EVM0006858	1541	1542	1550	2424	1829	2075	77.59079	76.452759	85.576111	78.497246	77.085991	84.155411	0.0236482148249961	-0.184216198647906
EVM0006855	1235	1259	1178	2313	1798	1753	40.022446	40.150188	41.846397	48.185574	48.76086	45.749809	0.622875134744508	0.040884864031939
EVM0006854	3739	4213	3866	6501	5072	5222	67.037712	74.328812	75.969833	74.945976	76.107216	75.395096	0.0689124532718383	-0.126108493011997
EVM0006857	417	398	366	710	463	471	6.05529	5.690747	5.828093	6.624969	5.627341	5.50125	0.178224932529754	-0.167789384382459
EVM0006856	4167	4158	4075	5585	4249	4036	136.974731	134.503586	146.82605	118.041031	116.876358	106.827309	4.21400014542917e-13	-0.476864383668749
EVM0006851	96	82	50	103	64	83	2.713273	2.290256	1.527713	1.87588	1.507126	1.879182	0.0795221684465597	-0.496956797341103
EVM0006850	1292	1380	1239	2021	1654	1715	77.225235	81.187721	81.185616	77.690254	82.750534	82.589172	0.0384516095321141	-0.165274019303216
EVM0006853	1217	1300	1171	2747	2270	2032	23.43557	24.649714	24.734749	34.039932	36.609451	31.534592	0.000199046377288584	0.303088590012261
EVM0006852	721	717	642	1950	1440	1496	8.594357	8.408156	8.388682	14.958372	14.371341	14.36535	9.83637091651804e-14	0.597092680106403
EVM0004252	1929	2084	1455	4006	3116	3386	13.707023	14.579206	11.330366	18.309357	18.539215	19.380816	0.000219462431321562	0.319692077267885
EVM0004625	571	629	570	602	473	474	35.005569	37.957981	38.307068	23.735802	24.286491	23.431894	1.51789326333031e-15	-0.825450566251962
EVM0001793	68	49	37	29	35	25	6.421405	4.514316	3.745821	1.711485	2.691841	1.858232	0.000159052022160357	-1.39712417665904
EVM0004259	105	128	68	299	217	226	3.441451	4.140058	2.415868	6.308862	5.947856	5.965284	0.000941701170252129	0.674945715379708
EVM0005629	679	752	641	1223	920	892	15.68088	17.101881	16.237486	18.174206	17.79501	16.589762	0.392294233354857	-0.0847444259975476
EVM0004258	191	150	130	318	201	189	2.233609	1.725401	1.672327	2.401018	1.975005	1.781169	0.780814917757605	-0.0582893783139046
EVM0005628	31	18	17	70	51	42	0.97462	0.55498	0.588937	1.429253	1.360261	1.076039	0.106360242008727	0.665832651193885
EVM0001792	107	102	56	72	12	33	2.737346	2.561864	1.580255	1.181814	0.242239	0.663732	1.26945982537795e-06	-1.86827648915136
Sphaceloma_arachidis_newGene_550	74	88	51	55	53	53	3.4485	4.00094	2.588721	1.631309	2.060702	1.97584	0.000581045645973289	-1.01433918630235
EVM0008468	3487	3563	3042	6725	5104	5244	21.276583	21.393124	20.348328	26.385012	26.068903	25.771606	0.0320501482233754	0.126453870820694
EVM0008469	203	237	138	303	185	290	4.312281	4.96541	3.215301	4.141346	3.281778	4.975352	0.342204722977991	-0.197026581004758
EVM0008466	5883	6059	5540	6414	4651	4725	62.033195	62.877781	64.036697	43.488186	41.043537	40.12775	3.12555517245545e-45	-0.785313027801362
EVM0008467	295	348	316	321	271	282	13.461494	15.60731	15.779731	9.397265	10.323332	10.335883	3.84633162138324e-08	-0.761928583281941
EVM0008464	2722	3402	2714	2062	1778	1963	106.458824	130.94368	116.338783	51.846066	58.200485	61.812294	4.19996889517757e-43	-1.22663461401164
EVM0008465	16439	14444	14220	42735	34405	35906	715.426392	618.607544	678.339661	1195.834717	1253.200806	1258.45166	1.35210474635483e-28	0.69680733939503
EVM0008462	78	78	82	246	187	243	2.961279	2.888191	3.41261	5.984988	5.932324	7.411785	2.09785779050449e-05	0.876622762525489
EVM0008463	29199	25021	27492	165594	123885	121486	398.040314	335.674469	410.799774	1451.478516	1413.475952	1333.735962	3.19224432786729e-126	1.68941097099255
EVM0008460	680	588	601	1371	1131	1098	67.727554	57.622158	65.590073	87.841728	94.349541	88.116692	0.00135605090151558	0.315345282268217
EVM0008461	689	668	550	404	317	314	17.990602	17.155457	15.726492	6.774145	6.908389	6.594112	3.53500085740449e-44	-1.51130619778079
EVM0007458	269	251	216	429	298	273	7.209889	6.616485	6.358906	7.403074	6.699012	5.889828	0.19434862809382	-0.199041893819197
EVM0007459	97	60	109	69	32	36	2.456165	1.490252	3.028634	1.115337	0.680507	0.72453	2.93352874349018e-07	-1.63537352326641
EVM0008584	3120	3805	3322	6192	5082	4792	57.609699	69.135719	67.235725	73.516243	78.538383	71.253319	0.843628307611615	0.0178049181323858
EVM0000332	150	118	109	218	215	170	7.354392	5.721798	5.868997	6.901741	8.865389	6.719498	0.796721179286712	0.0580668555571425
EVM0000333	1819	1760	1523	3625	2658	2666	15.725821	14.971464	14.434187	20.149868	19.230717	18.564751	0.0126567804143134	0.175214928347448
EVM0007450	2199	2056	1968	4931	3505	3638	32.920422	30.28726	32.301136	47.477245	43.931206	43.869156	1.88614639288485e-06	0.316745029270695
EVM0007451	1586	1579	1374	1878	1476	1364	124.56501	122.03614	118.302818	94.831772	97.040627	86.268845	3.42922742588488e-14	-0.577047530697928
EVM0007456	197	240	226	508	357	352	16.114185	19.331537	20.242077	26.757084	24.504663	23.218149	0.124896058937801	0.232838574441204
EVM0007457	8701	8780	7935	3662	2798	2950	782.996216	777.624939	782.790588	211.889618	210.759903	213.793015	0	-2.06587675703506
EVM0000334	2990	3118	2586	8310	6925	6229	12.389827	12.715704	11.74339	22.140114	24.017126	20.786598	6.82207117238088e-23	0.676224442413147
EVM0007455	1728	1756	1431	7858	5171	5906	41.592873	41.596672	37.745659	121.641594	104.191978	114.521446	3.15151640459703e-78	1.30653360397369
EVM0005155	68	71	47	26	8	18	5.286658	5.381783	3.930137	1.257426	0.516802	1.095348	8.09337848224102e-11	-2.48925232071423
EVM0005406	15096	14542	14740	23207	18757	18848	945.461487	896.367249	1011.97821	934.593811	983.25592	950.687744	0.00528717486810433	-0.177691234981224
Sphaceloma_arachidis_newGene_558	30	62	51	88	43	43	0.398055	0.824944	0.758988	0.762593	0.488406	0.468131	0.303996351904811	-0.388165294850057
EVM0005405	283	287	257	1105	651	643	5.902207	5.890066	5.867714	14.827249	11.370588	10.797635	2.16516590639256e-11	0.880954525521146
EVM0005404	29	30	35	102	61	58	0.791913	0.804496	1.040053	1.818338	1.40676	1.279256	0.0971785226209941	0.573891157327306
EVM0005403	68	81	60	155	78	81	1.620128	1.91123	1.573752	2.395541	1.560466	1.559446	0.808216277406919	-0.0731500847399255
EVM0005150	1671	1773	1615	5213	4171	4117	18.658562	19.47867	19.770521	37.434334	38.988625	37.021584	1.78064639356422e-33	0.784836896624641
EVM0005153	6281	6578	5977	7003	6166	6415	141.656952	146.002945	147.768143	101.555504	116.386314	116.521881	7.00401365035401e-16	-0.565249770157444
EVM0005400	232	210	218	389	316	270	6.760444	6.022883	6.973303	7.310544	7.72657	6.340616	0.66193485187032	-0.0731491297164903
EVM0001364	4172	4110	4009	4765	3603	3587	35.77153	34.681335	37.683636	26.270596	25.855045	24.766958	3.52795175794978e-28	-0.677101861731656
EVM0003760	5955	6069	5143	8316	5827	6401	31.576984	31.671057	29.894283	28.352894	25.860241	27.336544	3.38529584918744e-11	-0.377085404871244
EVM0008288	127	157	100	94	75	72	2.099616	2.541723	1.805307	0.998296	1.031703	0.953798	7.76965663667922e-09	-1.29750940586555
EVM0008289	274	254	235	1312	857	980	3.575879	3.265481	3.364902	11.02469	9.37395	10.31528	3.72495955479735e-37	1.40349877621836
EVM0003761	353	397	333	831	585	659	9.154019	10.136628	9.465384	13.870062	12.705771	13.779922	0.00769396874249507	0.302487130843787
EVM0003733	3380	3082	2771	2909	2168	2591	147.086761	131.971741	132.167206	81.376488	78.967484	90.811172	3.23757422046131e-33	-0.89654513188515
EVM0008283	5899	5831	5492	6526	4876	5202	145.809189	141.852615	148.808273	103.714195	100.868896	103.547699	5.25613165968693e-36	-0.687486834507422
EVM0003731	36	22	26	99	56	70	0.698732	0.407366	0.553818	1.237785	0.913858	1.100296	0.0288856100218256	0.771611981438473
EVM0003730	5223	4867	4500	7561	5998	6999	150.342026	137.865646	141.997879	139.952988	144.5121	162.254593	0.0808329867934195	-0.130454114820062
EVM0003737	611	526	498	1071	723	775	10.22743	8.671715	9.146798	11.536943	10.143172	10.454302	0.925421443884272	0.01121724324786
EVM0008287	150	129	126	175	129	95	17.576689	14.845356	16.192757	13.173007	12.626373	8.954362	0.0017316887846279	-0.666004627009027
EVM0008284	1010	946	995	2109	1785	1969	22.505627	20.725655	24.295704	30.211767	33.281574	35.322254	0.00010360038555697	0.364264715306441
EVM0003734	1734	1918	1807	2821	2334	2369	27.414013	29.848181	31.332691	28.688887	30.895452	30.179705	0.0383776368591285	-0.166623566419634
EVM0003225	9363	9599	8224	10258	7960	8736	490.323608	494.736542	472.072327	345.424652	348.903412	368.462799	7.38266371996719e-31	-0.640331461442388
EVM0003224	24637	29513	23238	28572	26390	27521	779.427002	918.907654	805.883118	581.219421	698.780334	701.205811	2.57856591833053e-10	-0.521685915284135
EVM0007029	3952	4325	4095	6179	5229	4764	120.885292	130.194031	137.297195	121.536385	133.879135	117.364113	0.00118840165592528	-0.244447727026045
EVM0003226	306	335	308	934	795	775	9.916554	10.665575	10.913701	19.447845	21.556654	20.205908	4.48273978837064e-12	0.772148787709181
EVM0003221	1202	1161	1139	2643	2009	1894	62.923798	59.807827	65.359314	88.982552	88.037209	79.854797	0.000935482758490905	0.264447822589384
EVM0003220	42026	37456	35605	55504	40969	46380	2843.543701	2494.186035	2640.775146	2414.744629	2320.108643	2527.29834	1.76455538903498e-07	-0.320748886751132
EVM0003223	584	652	567	1468	1121	1050	6.757137	7.420315	7.190732	10.917026	10.851769	9.778005	6.43882963558944e-05	0.377213496387104
EVM0003222	29	45	28	66	47	29	0.789138	1.21837	0.851635	1.167919	1.088131	0.644173	0.6912162747462	-0.168524684716334
EVM0007023	8620	8769	7512	22615	15229	17697	137.050552	137.210541	130.922668	231.203812	202.667191	226.611252	1.11705704473219e-18	0.519303919840938
EVM0007022	1907	1848	1644	3772	2403	2869	17.676325	16.851028	16.698109	22.481108	18.639248	21.413542	0.210936288232228	0.102256069791303
EVM0007020	195	164	186	364	211	241	6.406262	5.302751	6.675887	7.692875	5.781863	6.363639	0.706639737248188	-0.0719398545340734
EVM0007027	668	656	649	676	500	626	13.846675	13.387169	14.731244	9.001145	8.663658	10.446481	1.43666048439888e-12	-0.76266715630818
EVM0007025	1020	1239	1061	1392	902	1049	21.008999	25.102613	23.955603	18.424517	15.535838	17.392019	2.39319305829737e-11	-0.632548692493349
EVM0003765	588	599	479	1215	952	1002	32.630905	32.687893	29.134058	43.346481	44.201134	44.757713	0.00187983100404507	0.300076419293819
EVM0008907	43467	46611	39884	13409	10699	12160	504.290924	532.200562	507.213196	100.028709	103.886032	113.609169	0	-2.46613630313801
EVM0003767	7395	8228	6444	194	214	250	463.122681	507.154053	442.416077	7.808926	11.18175	12.590347	1.42029030087535e-166	-5.6669565205019
EVM0003769	4498	4581	4123	6225	5332	5463	257.365356	257.97644	258.59552	229.007538	255.334732	251.749359	0.000119188821936721	-0.257160096510595
EVM0006195	1825	1649	1385	3846	2866	2859	18.747154	16.668392	15.591625	25.413836	24.644278	23.658648	7.42645078832926e-06	0.345379573571193
Sphaceloma_arachidis_newGene_481	2038	1962	1707	3342	2555	2745	70.46891	66.777863	64.70842	74.319206	73.9608	76.445175	0.678598733901117	-0.0313363439629804
Sphaceloma_arachidis_newGene_480	57	90	70	315	231	223	1.484564	2.290868	1.983436	5.278519	5.03347	4.670866	8.18879098341735e-09	1.18711070836873
Sphaceloma_arachidis_newGene_487	60	51	60	191	120	99	2.204947	1.836342	2.381096	4.490694	3.684906	2.891055	0.0234780894896235	0.602761353955359
EVM0002178	2512	2427	2202	4689	3888	3993	35.328411	33.591984	33.952194	42.407742	45.773651	45.225624	0.0055315946177455	0.18982800330257
EVM0002179	383	431	340	411	295	299	9.690734	10.738511	9.424747	6.682375	6.235288	6.089368	1.94369850264927e-11	-0.834816829378094
EVM0002172	46	63	48	95	49	57	1.563602	2.097248	1.757042	2.073511	1.390228	1.552919	0.357546492780357	-0.299186564399919
EVM0002173	4713	4750	4270	3423	2466	2586	93.537918	92.774956	92.900459	43.68388	40.964657	41.338764	2.37623622176439e-122	-1.3332670801311
EVM0002170	172	148	138	93	88	79	2.496111	2.112078	2.200265	0.868141	1.065654	0.919447	2.6504385449508e-12	-1.43995834670915
EVM0002171	1080	1047	872	4552	2936	3141	6.869132	6.552965	6.076358	18.621256	15.630456	16.092846	1.8277214473768e-49	1.18205818241115
EVM0002176	80	62	75	136	99	81	1.358095	1.041191	1.386083	1.486224	1.409973	1.109595	0.711300787239036	-0.104796524483691
EVM0002177	1106	985	818	3345	2343	2472	18.57089	16.272373	15.042509	36.117706	32.926338	33.429531	8.50401885173561e-25	0.852363621403506
EVM0002174	6167	5508	6022	5632	5623	4923	116.905861	102.758171	125.129509	68.638573	89.204514	75.149353	2.14929234093041e-15	-0.749634838014435
EVM0002175	2737	2726	2656	4802	3888	4078	67.285507	65.962021	71.570816	75.912796	80.002258	80.743408	0.76136202515083	0.0233382628293431
EVM0005779	357	415	357	1333	833	1049	6.484638	7.420848	7.10142	15.569571	12.659217	15.345411	6.57107885318669e-15	0.867425859355469
EVM0005778	1870	2002	1833	4423	3323	3523	23.101213	24.34753	24.821156	35.142975	34.373875	35.067287	9.90837785404877e-08	0.347579982986202
EVM0005775	186	161	215	385	286	352	2.030091	1.729978	2.568013	2.708133	2.61164	3.096598	0.208662669949781	0.225806017935614
EVM0005774	462	411	367	672	552	608	28.718216	25.129189	25.010201	26.863123	28.72122	30.457621	0.636548252942983	-0.0611283151941762
EVM0005777	6046	6356	5544	12380	9035	9272	72.8778	75.399818	73.255272	95.95108	91.149223	90.006233	0.0122854841330574	0.137555925423087
EVM0005776	1128	1052	887	1782	1513	1539	19.754604	18.137053	17.036633	20.075459	22.183395	21.710712	0.72958861069316	0.0340712350185597
EVM0005771	44	30	56	130	53	103	1.090238	0.723007	1.517226	2.063509	1.086889	2.048694	0.193948919901208	0.464811955863218
EVM0005770	3633	3408	3077	7784	5341	5778	59.604607	55.015678	55.333542	82.109024	73.339775	76.339767	3.76337759465937e-05	0.26221322722137
EVM0005773	9109	8386	7108	11277	7616	9414	260.585236	236.126831	222.891235	207.445053	182.369324	216.896469	5.04518118452984e-09	-0.431350893984786
EVM0005772	116	109	114	182	143	156	0.808838	0.746579	0.866027	0.817644	0.832456	0.873294	0.552229493791337	-0.12770374658822
EVM0004822	190	191	158	427	260	361	6.59482	6.518919	6.027962	9.557998	7.58238	10.108081	0.0516109094753923	0.321246517366248
EVM0004823	4550	4490	3771	6995	5500	6095	96.728806	93.936127	87.868935	95.61261	97.870216	104.355301	0.198198067065091	-0.0883483285117509
EVM0004820	3941	3944	3825	7820	5548	5678	54.354023	53.532707	57.824814	69.35585	64.054115	63.077908	0.374845606215434	0.0600693983969258
EVM0001673	737	596	606	913	610	676	7.71138	6.138229	6.957001	6.146864	5.340572	5.69954	2.61511272952333e-05	-0.460047965660346
EVM0001858	3449	3594	3237	10870	9383	9429	53.099789	54.452076	54.63678	107.61705	120.916122	116.926781	4.50317770611846e-44	0.906102874817182
EVM0004827	87	103	108	347	192	241	2.028466	2.364158	2.761015	5.195204	3.738436	4.529278	0.000268257661429833	0.731743000161899
EVM0004824	2139	2132	2129	4320	3419	3725	42.367867	41.546791	46.219868	55.01421	56.672569	59.416107	0.00444896289092425	0.20979057192442
EVM0004825	4241	4382	3736	6876	5763	5944	82.231255	83.626541	79.404991	85.735634	93.539505	92.829689	0.621970837265902	-0.0352254586576194
EVM0001678	256	267	253	396	267	272	4.167784	4.273417	4.515337	4.138199	3.638838	3.559102	0.00907838170611109	-0.37475162066589
EVM0001855	9873	9602	9403	24780	20572	22224	140.571365	134.556961	146.764664	226.878967	245.169083	254.851898	1.73831402657353e-20	0.600205581266347
EVM0004828	1630	1664	1495	2979	2231	2186	42.55077	42.738396	42.782578	50.000217	48.753136	45.968193	0.908941898134798	-0.0090942867071943
EVM0004829	4346	5005	4105	8424	6611	7009	93.032532	105.437668	96.314133	115.947174	118.452362	120.828239	0.223377652425364	0.0838922203227193
EVM0001850	646	736	562	1171	845	983	14.52423	16.291801	13.850338	16.927805	15.900939	17.802393	0.966732855955639	-0.00489055763129954
EVM0001851	5705	6309	5194	4142	3173	3312	350.166595	381.142944	349.494507	163.461716	163.007172	163.716553	5.62228500097972e-111	-1.32591166377758
EVM0001852	3150	3489	3120	6027	4800	5314	65.028496	70.880768	70.588005	80.004814	82.935753	88.351562	0.180502870031428	0.0979916440427218
EVM0001853	310	345	266	471	362	409	11.570589	12.656398	10.895979	11.318986	11.319351	12.285249	0.149639581924728	-0.195684764509583
EVM0006082	1262	1329	1096	1942	1500	1334	10.879529	11.27706	10.357244	10.763829	10.8204	9.260328	0.00249919238038966	-0.261088936177356
EVM0006083	587	580	470	981	575	673	16.587152	16.124006	14.533413	17.809715	13.582907	15.314754	0.0926468138657026	-0.200949020863824
EVM0006080	174	189	159	386	340	317	1.85304	1.98449	1.849932	2.64519	3.037336	2.718117	0.0160940372745208	0.373970562501861
EVM0006081	3766	3454	3540	1040	792	783	48.820747	44.068562	50.301418	8.668001	8.590615	8.169165	3.73861296323534e-283	-2.67819618408086
EVM0006086	399	291	320	990	722	772	5.348239	3.830765	4.704446	8.534265	8.103026	8.336147	7.89468839551177e-08	0.661530513575897
EVM0006087	81	86	60	229	165	154	2.710193	2.815558	2.20681	4.936187	4.635266	4.144035	0.00343917711413261	0.636243544135052
EVM0006084	232	183	168	238	220	245	6.299302	4.900821	5.014255	4.159189	5.002288	5.373353	0.0574447107058102	-0.34538465614033
EVM0006085	1761	1755	1796	4135	3350	3454	44.840839	43.983219	50.130836	67.705315	71.389328	70.831345	4.35516247352696e-08	0.410400335233327
EVM0006088	449	461	362	1507	982	1163	14.156141	14.296825	12.508808	30.5368	25.892128	29.523832	3.82598736027146e-18	0.883810359977356
EVM0006089	57	84	41	179	131	115	1.482997	2.156603	1.178086	3.007243	2.870151	2.419568	0.0269627249302501	0.592983743065418
EVM0008637	3050	3096	2488	7448	5041	5310	17.470631	17.452341	15.62483	27.434233	24.170683	24.498884	3.40654130865307e-09	0.404611330363957
EVM0008636	1908	1848	1552	1872	984	1190	19.473171	18.557798	17.360662	12.285201	8.400312	9.781258	1.4777157743379e-23	-1.04746646262344
EVM0005199	2340	2476	2334	2537	2025	2128	62.67725	65.26664	68.534088	43.70142	45.392609	45.89801	1.80890090075814e-25	-0.726878337667785
EVM0005198	1569	1589	1396	4047	3027	3120	45.010227	44.873787	43.887592	74.66864	72.697708	72.103889	1.11224415781523e-16	0.528579172301532
Sphaceloma_arachidis_newGene_416	28	19	6	52	53	48	1.109117	0.758999	0.241366	1.349403	1.777186	1.560297	0.0496116815179294	0.934013045039769
Sphaceloma_arachidis_newGene_417	30	34	36	47	30	48	0.387796	0.432994	0.497842	0.389785	0.317999	0.495039	0.431861328411759	-0.314975339433529
Sphaceloma_arachidis_newGene_414	42	44	19	25	30	38	0.615394	0.632096	0.302128	0.314139	0.364182	0.606544	0.0858798610833492	-0.759115775764967
Sphaceloma_arachidis_newGene_415	362	357	239	542	460	496	14.354015	13.704427	10.365834	13.639297	14.609077	15.758051	0.857799196445522	0.0289821093554623
EVM0005194	918	1083	902	1542	1243	1184	30.281216	35.146965	32.615658	32.706245	34.306049	31.446199	0.051195364376069	-0.179405289132716
EVM0005197	4872	5079	4830	7778	6595	6707	66.604309	68.341217	72.378242	68.377533	75.457146	73.850357	0.104995996220766	-0.114596327692528
EVM0000101	89	103	87	123	124	133	3.478728	3.96047	3.708911	3.079958	4.028991	4.179591	0.4984318864318	-0.167586466111516
EVM0000100	4339	4462	4377	11015	9160	9425	85.377411	86.421791	94.427284	139.38942	150.883118	149.386185	5.64763236797974e-16	0.538768220679835
EVM0000103	347	346	320	558	325	383	6.657898	6.528744	6.731639	6.87745	5.217988	5.911343	0.0158276975094774	-0.32769107232014
EVM0000102	249	258	218	563	354	395	3.886751	3.960682	3.730695	5.664123	4.627871	4.975188	0.136075776423601	0.212083657009111
EVM0000105	1757	1525	1577	3550	2816	3312	33.915466	28.983315	33.378002	44.072681	45.508751	51.506176	2.70560728866977e-05	0.366460971954427
EVM0000104	734	902	735	854	631	695	13.989408	16.922037	15.348019	10.468959	10.064193	10.674899	3.14733851062941e-14	-0.753931798536049
EVM0000107	1596	1496	1720	2387	1851	2044	67.864212	62.596931	80.153259	65.253639	65.872597	69.976204	0.00801267409431866	-0.251715836560722
EVM0000106	177	152	147	248	119	165	10.170325	8.560476	9.2549	9.145569	5.730727	7.650598	0.0145795141022486	-0.496903295547785
EVM0000109	346	367	320	684	588	540	9.683189	10.099939	9.811241	12.30771	13.781626	12.158043	0.136152518905339	0.183482011503866
EVM0000108	433	455	331	869	581	686	5.171592	5.343596	4.331006	6.66918	5.802383	6.598472	0.153097674443596	0.175389341827458
EVM0008847	1370	1247	1050	538	329	391	41.485405	37.15094	34.851604	10.477747	8.321258	9.533201	2.0417768102119e-102	-2.18395365459512
EVM0007599	14	11	19	90	75	50	0.408	0.313659	0.633008	1.781491	1.92502	1.233419	6.98621296300259e-05	1.64056822291576
EVM0007598	3540	3477	3320	5284	4335	4402	42.60519	41.193623	43.800068	40.894646	43.676216	42.669754	0.00390770625454772	-0.189216195431598
EVM0007593	2287	2477	2221	3521	2925	2791	65.627129	69.933876	69.851418	64.972816	70.242996	64.486214	0.00161945318754918	-0.226079478703143
EVM0007592	771	800	679	1904	1282	1368	9.597854	9.804414	9.265836	15.250076	13.361515	13.724015	1.201845437968e-05	0.376748805142622
EVM0007591	440	438	430	1653	1201	1239	6.365957	6.242484	6.817427	15.392911	14.554725	14.447791	5.39854092368827e-28	1.00718021149502
EVM0007590	2997	2940	2643	6904	5422	5664	80.059074	77.272125	77.389137	118.577606	121.214958	121.849373	6.62080981135062e-14	0.438429330984009
EVM0007597	6285	5943	4588	4754	4301	3960	276.095001	256.916809	220.906021	134.266449	158.135818	140.102417	7.51687271674949e-32	-0.985903435348391
EVM0007596	79	55	41	69	62	58	2.282464	1.580163	1.288582	1.293989	1.501618	1.363088	0.111896408206874	-0.505539604336165
EVM0007595	3564	3372	3080	6261	5054	5277	107.612732	100.201462	101.918533	121.547188	127.724289	128.314316	0.128729351684083	0.100712967484626
Sphaceloma_arachidis_newGene_672	1364	1518	1331	4767	3356	3718	10.415288	14.368806	11.80073	25.869497	23.308897	31.876257	1.77766149922864e-35	0.85335295840226
EVM0007844	424	344	347	822	690	738	7.885994	6.294602	7.066777	9.837328	10.745214	11.054534	0.00134019216029664	0.38772065742049
EVM0007847	2645	2614	2704	5670	4519	4316	80.103836	77.917076	89.761513	110.432335	114.557861	105.273102	0.00211781136628521	0.229235241440309
EVM0007846	43	20	33	52	39	39	1.103153	0.491013	0.942082	0.858521	0.831075	0.805285	0.636639697057988	-0.203011332572101
EVM0007841	25245	24618	23825	51396	37587	39483	500.018066	479.874725	517.286133	654.573853	623.11261	629.811157	0.00223194279418278	0.163850250014332
EVM0007840	1067	1205	1058	2317	1863	1785	32.507008	36.150749	35.358315	45.425415	47.540695	43.831738	0.0108688342880598	0.209395257411034
EVM0007843	241	206	161	600	395	494	6.848835	5.765527	5.033495	10.987427	9.426796	11.345158	9.02495813639783e-06	0.659024413543624
EVM0007849	878	882	606	1613	1159	1242	22.966063	22.712145	17.372213	27.152246	25.401073	26.188616	0.223076811748434	0.133511333740473
EVM0007848	85	107	57	144	112	93	2.343546	2.901685	1.732272	2.553572	2.600121	2.072141	0.61159924450186	-0.140207595322283
EVM0000395	88	109	70	136	124	106	3.312166	4.026765	2.862556	3.300843	3.912632	3.229129	0.515643515680768	-0.164573006943551
EVM0006648	65	77	53	415	260	274	0.9181	1.072477	0.819178	3.814347	3.110855	3.156404	4.53767140654307e-17	1.63900823387838
EVM0006649	3048	2802	2747	3968	3041	3143	50.990856	46.136841	50.381477	42.684765	42.577641	42.34956	1.90694415626071e-09	-0.394122438621712
EVM0006640	1535	1376	1353	3453	3000	2872	11.854768	10.457832	11.45015	17.147663	19.39024	17.862991	3.4847983315857e-10	0.503166526208296
EVM0006641	411	435	342	172	111	137	13.444486	13.99721	12.258074	3.614851	3.042391	3.611656	7.3156590024984e-50	-2.135102044616
EVM0006642	3809	3996	3737	8070	6698	6721	65.622803	67.744286	70.564209	89.403145	96.583099	93.260429	3.49885608256977e-05	0.268269585684784
EVM0006643	495	417	447	724	633	617	15.642069	12.978066	15.499593	14.712078	16.738874	15.708149	0.490710360841574	-0.0885950812016879
EVM0006644	1088	1065	906	187	182	220	20.330452	19.572439	18.549112	2.246605	2.831311	3.300606	6.1664074737742e-131	-2.99162524197039
EVM0006645	1008	1026	955	1294	1075	1118	33.107529	33.173023	34.387897	27.348488	29.564775	29.584105	2.17910942962091e-06	-0.405238248783428
EVM0006646	4434	4401	4137	5750	4259	4338	64.715538	63.224983	66.199097	53.971661	52.027584	50.991394	8.04311490643072e-18	-0.491615368670386
EVM0006647	158	183	141	147	105	119	1.897249	2.163559	1.851597	1.132604	1.050105	1.14825	7.26375720193257e-08	-1.00991969209771
EVM0008071	1119	1442	1579	1311	806	740	21.512411	27.278805	33.273376	16.204861	12.973522	11.453809	3.70727989029176e-07	-1.20216771781645
EVM0003031	1829	1693	1681	2454	2020	2094	36.609211	33.340473	36.873096	31.580065	33.837337	33.748688	0.000155697579918704	-0.292599842311499
EVM0003032	1680	1830	1760	3932	2970	3339	17.374031	18.625103	19.95104	26.151995	25.714811	27.817562	1.95473111231026e-05	0.324639174902138
EVM0008072	467	290	405	142	103	139	12.98982	7.923007	12.333607	2.541074	2.396841	3.106486	4.07536351472201e-33	-2.23311078128388
EVM0008075	1955	1997	1694	4041	3162	3184	51.480373	51.733772	48.899059	68.412048	69.688484	67.51223	0.000137133727213444	0.249353101500755
EVM0003035	487	430	397	1011	738	817	11.589111	10.07435	10.358181	15.476602	14.7104	15.663337	0.00168073278071449	0.332158635051727
EVM0008077	3314	3727	3287	6358	5215	5159	73.658897	81.52314	80.072884	90.875046	97.020462	92.354591	0.351744724709935	0.0671340789243151
EVM0008076	1401	1313	1290	3173	2358	2623	20.801949	19.193218	20.999605	30.306263	29.310585	31.369566	9.74384950628298e-08	0.39185767166004
EVM0003038	4386	4815	4518	6601	5503	5362	43.205803	46.677521	48.779179	41.809856	45.370239	42.53735	5.54089481533269e-05	-0.281418012328685
EVM0008078	3514	3479	2808	5853	2993	4250	115.914642	112.930847	101.504524	124.141426	82.614494	112.887497	0.198950406671754	-0.234251345984896
EVM0002341	39	32	20	65	43	45	2.189499	1.766385	1.24428	2.372945	2.001992	2.03536	0.779275972654351	0.116154491575103
EVM0002616	434	372	392	874	680	729	8.607375	7.248755	8.516315	11.145696	11.293151	11.646498	0.00892825276176852	0.297704873038863
EVM0002343	2882	3278	2641	4588	3252	3584	15.513343	17.362242	15.582364	15.880524	14.649035	15.536507	0.000167684728390625	-0.258493073248347
EVM0002342	2818	3101	2677	7865	6154	6419	26.515282	28.717468	27.614557	47.586979	48.467075	48.648529	6.43030148044236e-25	0.619338668935265
EVM0002345	287	348	273	509	300	416	5.691064	6.79537	5.936091	6.500414	4.978349	6.652457	0.171740859764548	-0.208799092237542
EVM0002612	1149	1019	916	3186	2137	2270	11.88076	10.371875	10.384917	21.188814	18.504087	18.906202	9.18556601206127e-16	0.658771276818427
EVM0002611	880	996	853	1370	1085	1155	23.498524	26.180542	24.954199	23.519693	24.253487	24.843603	0.0111249486940794	-0.225524144007595
EVM0002610	1085	1137	1050	2098	1739	1699	20.272514	20.900785	21.491133	25.201744	27.200502	25.562576	0.120079483979888	0.129368370107776
EVM0002349	247	219	245	408	262	282	3.719807	3.253659	4.04374	3.957808	3.304587	3.428551	0.150148935592827	-0.227405066557852
EVM0002348	42	34	23	101	52	65	0.597643	0.479112	0.35838	0.922219	0.615727	0.738928	0.16863282915571	0.49046658308838
EVM0001816	1758	1734	1647	2708	2175	2252	21.209961	20.597469	21.786167	21.013325	21.963301	21.881231	0.0320888909823805	-0.156717717878506
EVM0002619	543	570	402	952	671	680	24.309038	25.087126	19.720589	27.399206	25.115969	24.511616	0.818370478500412	-0.0295119890632623
EVM0002618	9294	10037	8983	13713	10947	11511	131.119583	139.369843	138.926712	124.398216	129.265884	130.792206	1.97964906929752e-06	-0.275774157618587
EVM0006507	838	827	869	1672	1151	1119	8.308901	8.075812	9.450609	10.669488	9.553153	8.939759	0.929589517106579	-0.00986762191736192
EVM0006506	360	417	359	586	511	431	15.306837	17.445787	16.700109	16.005215	18.166874	14.742283	0.127528202425373	-0.201294919082412
EVM0006505	6246	5835	5764	3247	2248	2537	114.638824	105.398102	115.965561	38.315746	34.525616	37.491917	8.15069300959862e-171	-1.79153787716389
EVM0006504	3479	3408	2867	433	310	372	88.8395	85.637245	80.235634	7.107596	6.615074	7.646547	0	-3.75987571201641
EVM0006503	123	124	108	420	389	428	1.490281	1.473905	1.432065	3.268947	3.945063	4.167089	6.43715749689978e-13	1.18496766037391
EVM0006502	166	168	103	225	154	144	4.436978	4.417807	3.009091	3.870745	3.448845	3.09956	0.0709012596597671	-0.375297847723245
EVM0006501	58872	65339	56516	57792	43655	49292	1970.125366	2151.908936	2073.172852	1243.539673	1222.720825	1328.450439	2.8885608009661e-55	-0.892229938022022
EVM0006500	661	590	588	1205	945	909	20.193743	17.746847	19.693905	23.703758	24.185038	22.38282	0.33362210454476	0.0998418277020963
EVM0006509	52	80	43	95	68	72	1.781247	2.738261	1.60873	2.107669	1.980472	1.995646	0.520781696811966	-0.202927589621745
EVM0006508	2746	2775	2599	5273	4452	4241	109.702278	109.120361	113.820084	135.462006	148.862091	136.43782	0.0281454025106526	0.154067501311642
EVM0006267	51	65	86	96	105	119	1.146829	1.43261	2.127807	1.393285	1.99054	2.170268	0.891338166380316	0.0450915225443925
EVM0008615	163	218	169	531	399	402	4.586639	6.035761	5.209393	9.614417	9.405376	9.117128	1.22344756170204e-05	0.642317995540632
EVM0008614	2912	2677	2770	5607	4398	4317	43.742535	39.567741	45.616203	54.16317	55.291603	52.224052	0.0530312727395983	0.141426764647383
EVM0008617	564	492	514	1355	0	0	15.731722	13.493561	15.715995	24.323357	0	0	0.763171804491234	-1.09686940103978
EVM0008616	4295	4490	3907	8056	6467	6396	27.476477	28.264151	27.396587	33.137398	34.622559	32.948223	0.133990591777205	0.0914891572078849
EVM0008611	499	508	454	1298	946	970	3.850147	3.86319	3.844877	6.449587	6.116275	6.032143	8.1650405541708e-08	0.500894356146579
EVM0008610	83	64	67	135	128	98	2.50336	1.905553	2.227668	2.619448	3.236206	2.37862	0.63858295594137	0.128305701341177
EVM0008613	2376	2505	2151	4453	3129	3126	42.273735	43.854584	41.944122	50.936192	46.581242	44.785706	0.658790788572252	-0.0332206626021166
EVM0008612	5455	5416	4854	7868	5801	6287	88.246925	86.224358	86.065811	81.841583	78.534447	81.904617	9.3729831858969e-08	-0.290023348733735
EVM0008619	87	87	95	195	94	139	1.656642	1.631713	1.99567	2.405713	1.507054	2.137308	0.97115536648377	0.0101965138809309
EVM0008618	540	484	452	330	234	227	19.942562	17.582243	18.28504	7.820864	7.211228	6.731974	2.35579299940967e-36	-1.53887272498682
EVM0005868	95	86	82	123	79	90	1.352978	1.200274	1.277602	1.118843	0.941659	1.027644	0.0403119318815005	-0.491100346176405
EVM0001879	485	530	410	593	553	573	6.197402	6.663461	5.744701	4.868028	5.908003	5.898994	0.00552283922944814	-0.344498442783129
EVM0007959	1185	1205	997	2830	2024	2263	55.460876	55.513702	51.147804	85.188126	79.273064	85.30674	3.70022994170187e-09	0.437956414971179
EVM0008841	2533	2609	2289	4019	3223	3259	22.043736	22.347815	21.833136	22.488344	23.478518	22.83894	0.0469224338272518	-0.130181197959693
EVM0007958	433	396	369	857	675	857	7.186941	6.472946	6.713232	9.149245	9.378669	11.455288	0.0023989175347932	0.372019726796023
EVM0007560	585	605	475	779	585	542	7.16132	7.28879	6.374677	6.131207	5.988792	5.341641	4.84923557119227e-05	-0.438885505292327
EVM0001670	7206	7290	6506	14866	10348	10753	64.59301	64.318817	63.933369	85.68898	77.64212	77.630463	0.0177568410122447	0.135755880400785
EVM0000466	2598	2941	2389	2579	2015	2091	42.312447	47.151562	42.657173	27.005316	27.466364	27.431149	2.78512056035729e-37	-0.875217040488119
EVM0003698	23	15	10	54	48	51	0.741808	0.485032	0.354246	1.139241	1.307367	1.361438	0.0159736018983413	1.05975441511219
EVM0003699	1856	1919	1600	4798	4535	4577	30.229086	30.752676	28.563044	50.25816	61.825523	60.042835	4.65008770449571e-19	0.758108907979107
EVM0003694	231	264	240	495	364	406	2.773354	3.111769	3.157136	3.817971	3.650748	3.918525	0.298734700916127	0.148527536004044
EVM0003695	4672	4446	4237	10567	8735	9294	66.106056	61.914154	65.722572	96.155716	103.460846	105.92337	2.1079325041366e-13	0.472342840355781
EVM0003696	6268	6783	5649	1079	786	892	172.921539	184.142715	170.831818	19.124716	18.133768	19.814051	0	-3.3939289250396
EVM0003697	1718	1723	1520	3389	2766	2911	35.948238	35.480164	34.855911	45.592598	48.43111	49.042431	0.000603233751209349	0.243565596279948
EVM0003690	322	377	334	933	681	726	4.966324	5.710784	5.632813	9.249029	8.781679	9.017146	9.2593651513228e-07	0.543361751611092
EVM0002369	202	193	152	384	258	282	4.143812	3.883969	3.408247	5.069113	4.422431	4.663911	0.477897415662659	0.119454765246413
EVM0003692	90	109	64	267	179	187	0.865314	1.034	0.672443	1.66737	1.454091	1.456046	0.00278701269072891	0.632412971203076
EVM0003693	3448	3999	3521	7670	6463	6649	60.760017	69.355576	68.01413	86.906212	95.326965	94.355667	5.27283676427684e-05	0.296422086474342
EVM0007953	158	96	110	103	100	73	2.323913	1.390465	1.78036	0.971853	1.234604	0.863307	3.6527289975175e-05	-1.02456952292552
EVM0007785	42	29	29	50	50	34	0.690824	0.472396	0.526157	0.527757	0.697575	0.449105	0.624354157754099	-0.200846362866674
EVM0007952	2507	2549	2295	5435	4127	4242	40.412258	40.437	40.550213	56.333389	55.673744	55.06432	3.36346346232167e-06	0.275539805592878
EVM0007951	1363	1202	1235	766	588	518	10.85699	9.426698	10.78934	3.924134	3.919925	3.319417	4.42456261940204e-67	-1.66071136147525
EVM0000670	330	315	264	884	595	649	6.334383	5.951531	5.544533	10.927048	9.563729	10.04911	3.81870316082292e-07	0.588561524677092
EVM0007567	858	875	751	2062	1208	1601	46.756649	46.949997	44.866695	72.273346	55.113552	70.290245	0.00141714625241985	0.32699011234071
EVM0000677	1896	1867	1749	3317	2735	2876	127.315475	123.38369	128.769943	143.255997	153.735504	155.555771	0.371556630508753	0.0687471448785138
EVM0007564	287	256	231	613	475	460	1.567976	1.374644	1.381075	2.155166	2.173274	2.025583	0.00445645032775362	0.367447419542151
EVM0005696	3066	2980	2710	1475	980	999	273.199677	261.330841	264.746948	84.499138	73.037315	71.655685	5.89792834169528e-163	-1.98535793605188
EVM0005697	26918	25440	24740	116699	86749	88505	417.960236	388.75293	421.069855	1165.105835	1127.370483	1106.742676	1.01838172166557e-134	1.28364256041132
EVM0005346	30006	25086	31117	21530	18505	18598	490.563995	403.628021	557.64624	226.323151	253.207489	244.861282	7.42793537047779e-15	-1.18807873508215
EVM0005347	5941	5725	5278	3562	2716	3020	109.047813	103.411911	106.195786	42.030518	41.723904	44.630558	1.88347235984274e-139	-1.496615982585
EVM0001672	92	85	85	185	170	134	1.304306	1.182738	1.313228	1.68491	2.011368	1.52139	0.232483675438114	0.271894239258882
EVM0000675	2417	2330	2195	3850	2994	3100	90.673927	86.037315	90.291832	92.903687	94.035736	93.684395	0.0892618767526934	-0.113638198409647
EVM0005690	3164	3184	2947	9127	7255	7432	41.600487	41.190216	42.467731	77.156761	79.840919	78.689796	5.71631805121521e-37	0.726801412759133
EVM0005343	8504	8143	8361	18202	13807	14318	249.444031	235.076019	268.837128	343.32486	338.977905	338.239136	5.49902443615975e-05	0.252496681511437
EVM0000242	110	111	117	268	198	180	3.872494	3.845627	4.532442	6.11386	5.870935	5.122849	0.137521269170598	0.291951029246206
EVM0000674	1543	1430	1192	2359	1758	1759	37.150208	33.885288	31.438913	36.506222	35.421986	34.096657	0.100907449549644	-0.136090764254863
EVM0005348	3492	3270	2925	6259	4891	4718	22.201153	20.460806	20.382717	25.585836	26.025665	24.156523	0.238669404177667	0.0800570308276928
EVM0005349	475	397	394	1194	724	898	11.864714	9.75354	10.77252	19.167095	15.127294	18.063255	1.54285192087383e-05	0.507845508045979
EVM0005698	31	21	35	60	45	43	0.48465	0.319458	0.596124	0.597319	0.586932	0.5435	0.777290353204116	0.11973769910208
EVM0005699	984	889	840	1882	1422	1396	15.908727	14.141603	14.878983	19.570145	19.242653	18.182734	0.0688892677589354	0.157467942134726
EVM0003966	510	552	581	294	260	220	12.99836	13.863912	16.249365	4.818781	5.554524	4.517237	6.77630405230015e-39	-1.72000451958035
EVM0003967	1580	1630	1354	1522	1197	1288	120.048828	121.82299	112.756599	74.347969	76.101639	78.754982	2.62332576110833e-27	-0.81531200618911
EVM0003964	2182	2209	1925	4239	3498	3742	27.397825	27.296701	26.496601	34.234486	36.770626	37.844273	0.000755840417857527	0.237478315096171
EVM0003965	1022	1039	919	2896	2230	2380	24.471704	24.492449	24.129578	44.598862	44.687119	45.898827	7.59637858334745e-23	0.701973510551355
EVM0003962	3224	3401	2984	3060	2308	2363	61.488403	63.824837	62.375137	37.525372	36.841785	36.288906	1.96039327907988e-56	-0.947630988400481
EVM0003963	399	413	298	813	579	546	2.458614	2.510142	2.017167	3.225762	2.989222	2.71123	0.193608197514897	0.168300151262857
EVM0003960	962	966	860	1980	1052	1484	30.515089	30.170353	29.916855	40.415302	27.945133	37.920975	0.725086516775963	0.0444348567957271
EVM0003961	79	74	93	96	74	69	1.409721	1.304075	1.83811	1.102558	1.113518	0.999167	0.00833374086368101	-0.684627064243449
EVM0000241	2724	2914	2775	4718	3724	3316	31.922504	33.603809	35.641975	35.547985	36.519989	31.28981	0.0510890085412395	-0.154401075451154
EVM0003968	5963	6619	6232	4534	3731	3765	98.698723	107.820854	113.072304	48.254955	51.682343	50.18618	2.18599638142895e-78	-1.27540873047124
EVM0003969	303	373	202	734	483	546	10.146878	12.308731	7.425043	15.844724	13.560974	14.765503	0.0174932205259947	0.375017130101475
EVM0007276	103	124	113	267	149	149	4.336925	5.14663	5.22753	7.259165	5.266603	5.077856	0.755005493140591	0.0731553549772203
EVM0007277	1608	1488	1449	3432	2222	2473	29.870811	27.195364	29.502417	40.987122	34.537216	36.986046	0.0171813450456219	0.19319073193923
EVM0007274	61	107	87	174	120	100	1.350171	2.34555	2.129951	2.494248	2.230365	1.785332	0.941048446506678	-0.021388541417667
EVM0007275	171	173	174	770	564	599	4.132617	4.105731	4.597103	11.970834	11.4231	11.667122	5.1344341561638e-23	1.26243409344767
EVM0007272	1867	1839	1752	3273	2486	2737	40.904995	39.654488	42.066341	46.117126	45.591976	48.301743	0.941712947769354	0.00580869257727298
EVM0007788	6085	6525	6017	15156	12046	12461	248.483383	262.195923	269.336334	397.943329	411.686035	409.786133	2.67745876091907e-15	0.459525262751055
EVM0007270	1519	1393	1234	3593	2717	2945	15.198914	13.717356	13.537372	23.126945	22.762327	23.739531	1.68643474267195e-13	0.528027087096215
EVM0007271	480	552	429	7019	3548	4500	15.877007	17.956385	15.53358	149.407852	98.308228	119.961998	5.80835967841852e-127	2.70704821712195
EVM0007789	12108	11702	11203	21981	18250	18352	248.862427	236.706924	252.407501	290.492432	313.953125	303.776245	0.0635231150932587	0.114694043002303
EVM0007278	224	205	189	164	90	148	5.158821	4.63849	4.759252	2.426366	1.729912	2.736086	2.47642248662233e-11	-1.26051137550734
EVM0001279	882	916	980	1882	1404	1328	26.194593	26.76479	31.906181	35.948711	34.896404	31.763174	0.391602721612943	0.0889150651710406
EVM0005528	3219	3913	3603	6132	4802	5140	143.433044	171.615555	176.006058	175.695328	179.085022	184.451645	0.567547311285769	-0.0502107824141571
EVM0005529	5103	4934	4294	4873	3749	4036	39.94698	38.01746	36.845005	24.528572	24.561882	25.444927	6.11915010098825e-43	-0.808370568885696
EVM0005520	87	68	95	490	433	289	2.373331	1.823337	2.82975	8.600672	9.904093	6.357435	1.35575054345391e-15	1.63656634631587
EVM0005521	2127	1942	1699	2637	1900	2118	25.370705	22.800533	22.205828	20.224337	18.96648	20.344212	8.08376568290906e-09	-0.426570620896339
EVM0005523	90	116	99	179	149	107	0.87929	1.123453	1.066008	1.129921	1.221747	0.847771	0.611940656932921	-0.12491411366672
EVM0005524	1295	1438	1296	1897	1445	1394	8.181985	8.938726	8.971869	7.705286	7.638299	7.08927	3.79722245734087e-07	-0.403045784497397
EVM0005525	139	129	85	200	136	97	3.133372	2.85296	2.086345	2.897861	2.556856	1.746899	0.156064100538348	-0.348577720536152
EVM0005526	415	360	361	424	326	410	10.829423	9.236553	10.311573	7.117554	7.113775	8.615316	7.56121556428577e-06	-0.597758643539577
EVM0005527	8184	7248	6783	4347	3139	2972	198.067337	172.638031	179.939972	67.639229	63.5821	57.927971	7.90989492879432e-137	-1.72675532447882
EVM0001674	1450	1593	1245	3410	2450	2750	55.511452	60.040169	52.272255	83.973778	78.522957	84.803589	5.81691519073804e-07	0.373738672784002
EVM0000248	187	203	163	317	218	197	2.611398	2.785692	2.493148	2.847086	2.550063	2.212531	0.170923089177121	-0.237462951348815
EVM0007569	984	1025	990	2297	1724	1736	20.451677	20.94805	22.553011	30.693283	29.979784	29.049118	0.0001355966844764	0.303546861499796
EVM0004167	4009	4320	3634	7571	6094	5948	31.597809	33.506779	31.398754	38.371578	40.203335	37.756092	0.191465943412699	0.0843297072275667
EVM0001277	2621	2368	1976	6144	4341	5379	29.549623	26.272289	24.420019	44.547321	40.970688	48.848255	9.22295744948674e-12	0.558411922805272
EVM0001999	39	42	27	44	33	50	1.713888	1.81156	1.280634	1.238816	1.215506	1.758287	0.327250196364015	-0.382404045047092
EVM0001998	1107	907	766	686	557	587	40.397957	32.541687	30.627895	16.09276	17.004871	17.228489	3.04701950792084e-29	-1.22669644166472
EVM0001995	3049	2811	2578	4512	3175	2949	67.598038	61.338047	62.649578	64.332848	58.929241	52.657001	6.78543947475119e-05	-0.308682665074622
EVM0001994	26932	24628	23520	29691	22577	22956	1783.224854	1604.813477	1707.015869	1264.07251	1251.140747	1224.074951	3.68308564838686e-31	-0.631538289309699
EVM0001997	6675	6274	6066	12698	9608	10171	412.457092	381.54306	410.868042	504.545776	496.91333	506.162628	0.0184585498050549	0.138172191210275
EVM0001996	1465	1530	1449	3853	2953	2891	39.356556	40.441799	42.670773	66.56041	66.391464	62.549339	2.3078237957657e-12	0.489603991676802
EVM0001991	3244	3448	3144	5576	4215	4466	41.639851	43.565567	44.237358	46.030617	45.290596	46.175785	0.120307904125369	-0.0983454539048603
EVM0001990	1983	2053	1589	2552	2038	2002	23.265703	23.701078	20.434824	19.247103	20.010973	18.911982	1.84594777563037e-07	-0.397830816973685
EVM0001993	73	72	50	78	60	78	2.222917	2.158498	1.665495	1.53023	1.532528	1.927993	0.100651241634971	-0.47247075373118
EVM0001992	3432	3306	3068	6269	4444	4837	28.029289	26.571627	27.462469	32.918282	30.374506	31.811195	0.682110136103899	0.0275856484906594
EVM0001676	613	687	660	257	205	211	9.828262	10.839147	11.585887	2.647124	2.739392	2.723734	1.08081798707935e-74	-2.17619875540574
EVM0001195	72597	65614	65382	23356	20004	23006	1911.817871	1700.529175	1887.366211	395.481781	440.898499	487.921875	5.72382209396148e-191	-2.23828709386265
EVM0001194	2165	2231	1818	4070	3057	3009	28.498312	28.900015	26.234093	34.453072	33.687687	31.899092	0.315322428663626	0.0728345962970015
EVM0001197	321	280	245	525	349	471	8.554421	7.360594	7.155791	9.008615	7.79686	10.128172	0.820581792614171	0.036526906771408
EVM0001196	1781	1738	2014	2606	1857	2438	58.325012	56.021454	72.308037	54.867107	50.887512	64.311378	0.00296669383498004	-0.319458962420359
EVM0001191	1034	1093	943	1222	922	995	17.612411	18.328442	17.601423	13.381832	13.141327	13.641094	1.35841795061978e-13	-0.599845815868096
EVM0001190	32403	33195	32763	20495	14392	17940	224.659531	226.503601	248.994003	91.364311	83.514938	100.167274	5.5800288009245e-107	-1.53355858213041
EVM0001193	1119	1065	996	2563	1934	1894	11.700699	10.957374	11.41603	17.237297	16.933491	15.952203	9.35706479898926e-07	0.371199827029584
EVM0002410	1375	1469	1128	2918	2221	2345	22.67149	23.835506	20.382433	30.941956	30.648212	31.147406	0.00021039856328411	0.285356250532793
EVM0001199	3970	4198	3651	4023	3245	3312	53.720028	55.903576	54.148834	35.002388	36.745861	36.093376	3.69755689622888e-39	-0.788150645541419
EVM0001198	324	296	264	192	143	177	37.951145	34.164154	33.873249	14.446293	13.98307	16.678465	7.56308870642451e-21	-1.41665182707386
EVM0002412	1878	1952	1688	2038	1611	1721	25.817341	26.416895	25.433161	18.018852	18.53434	19.057606	1.01509503546523e-21	-0.667714669328586
EVM0000828	1473	1436	1200	2492	1837	2058	11.424253	10.959569	10.201466	12.426505	11.920641	12.854075	0.947038769583853	0.0057924183303026
EVM0000829	252	284	267	499	375	389	10.546072	11.711796	12.263945	13.432199	13.157238	13.113709	0.908594390415066	0.0172818692237711
EVM0000826	3827	4057	4116	6464	5079	5048	55.592617	57.998604	65.544861	60.382999	61.764149	59.065678	0.0236275544209039	-0.168957154085304
EVM0000827	593	618	489	1104	763	779	10.558215	10.833755	9.554918	12.646358	11.376921	11.174696	0.997357911892298	0.000460433570713161
EVM0000824	2659	2728	2261	5340	3891	4251	84.389717	85.227867	78.679512	108.992943	103.369591	108.673309	0.00366718614035385	0.185314118394881
EVM0000825	800	787	733	838	619	719	18.259125	17.682224	18.333715	12.288819	11.810566	13.203846	8.2280160958156e-15	-0.725026451957933
EVM0000822	1471	1500	1295	3778	2708	2698	9.730121	9.764242	9.386119	16.070694	14.993036	14.372348	1.49569201530547e-11	0.468135129969541
EVM0000823	197	162	122	387	247	346	3.08576	2.491449	2.093563	3.896748	3.229535	4.367677	0.0316639693857844	0.396671450422398
EVM0000820	1269	1196	887	2057	1442	1751	14.879678	13.805858	11.406015	15.517202	14.153499	16.53867	0.864093424046871	0.0194112546313817
EVM0002146	235	234	227	354	261	300	12.628523	12.377883	13.37892	12.26548	11.745184	12.995925	0.109508719096573	-0.239397022655564
EVM0002145	227	208	137	308	202	257	2.054812	1.851843	1.357285	1.794742	1.535737	1.875532	0.278092609984355	-0.20573393437721
EVM0002416	3278	3248	3291	4839	3980	4383	51.412685	50.128761	56.579624	48.792603	52.243011	55.360313	0.00973512221106392	-0.200758774760003
EVM0001339	187	200	145	637	490	487	6.844039	7.199811	5.794965	14.998683	15.013564	14.347593	8.82711746480727e-13	0.971684386741032
EVM0001338	22873	24205	24666	11885	8470	7564	308.623016	321.415955	364.81781	103.107819	95.649651	82.190887	4.28223796619269e-142	-2.0106461427892
EVM0004129	13315	14240	12144	9033	7883	8008	105.399498	110.938629	105.372299	45.974567	52.224834	51.051476	5.53556831483485e-90	-1.29256273072784
EVM0004128	5580	5587	5086	11613	9262	9130	47.805012	47.105469	47.761097	63.967697	66.410187	62.99099	5.46982628284579e-06	0.253613187653014
EVM0001331	42	40	33	81	57	61	0.930254	0.871556	0.784536	1.150929	1.04636	1.088403	0.652134876948116	0.155920887467121
EVM0004126	234	239	239	494	250	374	2.47926	2.492356	2.78112	3.369047	2.216268	3.197705	0.98475316437569	-0.00394000031136156
EVM0001445	3991	3881	3438	5018	3941	3895	83.870697	80.277824	79.205368	67.816521	69.317352	65.926033	5.30237058975873e-14	-0.446375303404507
EVM0004124	409	444	322	701	570	646	7.807934	8.335694	6.742151	8.609681	9.103154	9.93328	0.519588554984397	0.0855036673237918
EVM0001335	36109	39546	30824	1270	1474	1603	3892.060303	4195.019043	3641.909424	87.980545	132.926239	139.141724	1.41881852875555e-134	-5.20766797960947
EVM0001442	218	308	238	146	120	118	6.394121	8.902857	7.676064	2.762597	2.938069	2.795942	1.89782522741314e-20	-1.62151905824881
EVM0004121	967	951	869	2044	1618	1533	13.757221	13.322798	13.549624	18.710886	19.271479	17.569239	0.00106554120095304	0.265627423913522
EVM0001440	2416	2524	2242	4469	3477	3474	15.536772	15.97726	15.802635	18.48101	18.720417	17.997433	0.59282508580015	0.0367048869662595
EVM0002972	5124	5654	5395	11185	8854	8726	54.721317	59.41692	63.148849	76.799179	79.136147	75.043976	0.00401142624783441	0.196325609942138
EVM0002973	1290	1318	1321	1697	1213	1129	18.763762	18.874941	21.064798	15.869502	14.770073	13.220259	8.63056727851556e-12	-0.604944058632505
EVM0002970	1071	1117	981	2429	1991	2067	38.034233	39.019958	38.16486	55.449051	59.172878	59.102371	1.12602937852538e-07	0.406698929934231
EVM0002976	1673	1639	1280	1824	1377	1498	45.612095	43.971642	38.253345	31.958597	31.420765	32.874535	2.44753606068813e-13	-0.594449909193762
EVM0002977	38391	37642	32051	42385	30673	33735	3264.931885	3150.509277	2987.77124	2317.676758	2183.272949	2310.459473	4.67769706749862e-36	-0.65031140578222
EVM0002974	203	219	160	705	529	478	2.722122	2.892848	2.346783	6.089165	5.93775	5.16918	1.48626856191574e-11	0.922393669720144
EVM0002975	1324	1430	1347	2455	1846	1804	49.888268	53.003933	55.60051	59.477982	58.195049	54.735767	0.446147900823078	-0.0639144162921208
EVM0003416	42	48	38	37	30	65	1.460205	1.653087	1.45321	0.836609	0.866421	1.855584	0.159500040800711	-0.560432401561831
EVM0002978	2733	2892	2275	4985	4318	4273	24.9062	25.935835	22.720598	29.213652	32.939514	31.362556	0.0373043896572422	0.161058525129052
EVM0002979	54	63	39	357	267	206	1.486904	1.708633	1.176292	6.400919	6.219142	4.627817	1.53933134163183e-15	1.77423401494099
EVM0003945	22841	23591	21103	73666	56197	59083	402.516571	409.162689	407.65979	834.739563	828.907349	838.545288	4.01287052282541e-75	0.851937756520356
Sphaceloma_arachidis_newGene_884	36	35	32	0	7	4	1.121154	1.135692	1.114416	0	0.152925	0.091074	2.42704759591765e-09	-3.80770762847943
Sphaceloma_arachidis_newGene_883	92	65	70	25	38	31	1.969374	1.366758	1.625323	0.34146	0.677528	0.524766	1.13566805047032e-08	-1.87430986940094
EVM0003947	2110	2081	1882	6793	5169	5496	69.822456	67.798073	68.263451	144.589722	143.219528	146.534546	1.81589239831347e-52	0.891421548218443
Sphaceloma_arachidis_newGene_888	1404	1454	1135	2368	1712	1768	14.000698	14.283768	12.440683	15.195368	14.303236	14.215329	0.321003356067613	-0.0830228695608397
EVM0006877	2669	2866	2495	6029	4929	4912	27.511469	29.077616	28.194344	39.968143	42.53043	40.78577	2.28947930820504e-08	0.354802632899674
EVM0006876	124	144	158	280	203	208	1.800815	2.056396	2.50888	2.622679	2.471188	2.437455	0.791142769780451	0.0544648797584217
EVM0006875	30306	30366	29527	29463	21967	22563	1652.493042	1629.568237	1764.877808	1033.00415	1002.511963	990.801941	6.2897623467418e-68	-0.923403990239372
EVM0006874	1944	1973	1906	3268	3016	2870	54.267582	54.203609	58.323273	58.657009	70.469917	64.533249	0.747284325254835	0.0304798052331837
EVM0006873	463	498	394	500	322	410	15.707548	16.63855	14.651736	10.899595	9.151112	11.20927	2.18562920202161e-10	-0.773140147081523
EVM0006872	1714	1643	1416	2573	2147	2208	91.826126	86.632126	83.130005	88.618591	96.274811	95.270836	0.2861493993485	-0.086564614806252
EVM0006871	683	685	665	1258	901	1065	15.773657	15.57714	16.848001	18.693352	17.419271	19.810385	0.780706746985633	0.0297573967439188
EVM0006870	1674	1545	1400	1754	1260	1270	36.494473	33.154217	33.455467	24.592176	22.992432	22.306007	1.24406137012324e-22	-0.74603481601214
EVM0006879	6681	6834	5752	9830	7828	7460	46.420273	46.731148	43.811443	43.918175	45.524864	41.744366	3.28010165542397e-05	-0.247264499911449
EVM0006878	994	1193	771	2470	1885	1882	7.423587	8.774379	6.313986	11.869628	11.792968	11.328547	7.70851591064466e-06	0.449891971596556
EVM0004105	183	177	158	1313	913	864	2.833017	2.692675	2.673727	13.10452	11.855553	10.802759	7.17660781682064e-58	1.934016841163
Sphaceloma_arachidis_newGene_1185	3926	4230	4010	4694	3540	3756	11.975963	13.910351	14.657886	9.220483	12.931063	9.58361	9.42409794906435e-25	-0.656555209707507
Sphaceloma_arachidis_newGene_1187	361	344	341	1202	787	758	2.210274	2.035801	2.254181	4.793095	4.025982	3.758922	1.17547592946436e-10	0.743777035666132
Sphaceloma_arachidis_newGene_1183	141	189	147	158	127	104	1.838055	2.43116	2.093424	1.321726	1.383767	1.090798	2.79149928680503e-06	-0.928569429474826
Sphaceloma_arachidis_newGene_1188	318	221	218	296	457	343	0.977763	1.328281	1.256928	1.408079	1.16004	1.493824	0.903533925279007	-0.0490617587814321
Sphaceloma_arachidis_newGene_1189	2220	2225	2017	3612	2142	2245	5.897604	6.126443	6.036023	6.752005	4.904982	4.964383	0.000111964615012922	-0.346330736892584
EVM0008440	1052	1019	966	1278	918	1073	9.354779	8.913773	9.410653	7.307626	6.833881	7.684102	5.62087761033281e-10	-0.528461997708982
EVM0008442	574	649	592	546	436	389	23.309143	25.96604	26.364758	14.269112	14.805109	12.704689	4.78034906939123e-21	-1.04020679647809
EVM0008443	693	756	647	1485	1158	1275	7.963004	8.546234	8.154765	10.977238	11.139842	11.802543	0.00231464863630012	0.273659259904427
EVM0008444	5710	5330	4776	3631	2370	2709	100.43087	92.25943	92.074135	41.061234	34.880123	38.37439	1.72549963723377e-110	-1.50171060726475
EVM0008445	6061	6304	5749	12537	9921	9833	38.142391	39.038036	39.653347	50.729927	52.253765	49.832077	0.000335198264910351	0.202098910075254
EVM0008446	72	64	58	176	105	84	1.157308	1.010136	1.024692	1.839448	1.42381	1.091169	0.365368633963891	0.253934210466752
EVM0008447	49	36	23	136	99	91	0.788984	0.57194	0.401948	1.412399	1.336406	1.181417	0.00165047793710197	0.962869721934871
EVM0008448	43008	41515	39666	45923	34419	36568	1551.251099	1473.676392	1568.265503	1065.034424	1039.066284	1062.219971	2.1208078422811e-47	-0.722007965083394
EVM0008449	2458	2607	1923	2912	1872	2186	37.595425	39.233521	32.230968	28.634905	23.966866	26.923594	3.03953241706473e-14	-0.641066144944792
EVM0000318	18520	17138	16057	51094	40194	42700	652.756348	594.457031	620.340637	1157.94812	1185.702393	1212.064331	1.40298345027819e-41	0.744157920476822
EVM0007479	1431	1589	1419	3055	2281	2087	24.234413	26.48962	26.345322	33.280373	32.349991	28.469902	0.230534132673515	0.10234963592876
EVM0007474	2458	2523	2302	5678	4185	4436	24.000395	24.248436	24.644793	35.658451	34.208263	34.89526	1.31382701988061e-08	0.337837838685549
EVM0007475	2411	2433	2118	4004	3120	3012	14.280666	14.1808	13.746692	15.248664	15.463793	14.365459	0.184878624986845	-0.0904287439994536
EVM0007476	4616	4827	4153	7415	6207	6105	163.944183	168.717758	161.655029	169.312943	184.501724	174.607056	0.176703647499002	-0.0887061907404981
EVM0000317	738	802	641	2133	1462	1468	5.839622	6.246866	5.564923	10.863274	9.693857	9.361139	6.41765651552909e-11	0.574907094793379
EVM0000310	28	20	32	127	83	69	0.483547	0.339902	0.598936	1.421656	1.200965	0.962054	0.000788052259137408	1.14205416254797
EVM0000311	1516	1469	1195	2487	1724	1838	9.135222	8.71162	7.894027	9.637278	8.693016	8.919394	0.216085446570533	-0.10303088523332
EVM0000312	1214	1220	1093	2510	1930	1905	19.099413	18.891817	18.85441	25.39197	25.416084	24.144899	0.00384910157733379	0.213640019752315
EVM0007473	4147	3820	3520	6369	4446	4728	41.776627	37.879707	38.86668	41.257874	37.493481	38.363457	0.0016703051575428	-0.202666686811443
EVM0000457	2520	2564	2249	5312	4072	3958	19.254805	19.280016	18.839357	26.097252	26.038969	24.354208	0.000246799345613878	0.229717820531724
EVM0000900	38748	37525	36736	11146	7840	9303	397.327759	378.691742	412.914703	73.484505	67.278259	76.818558	0	-2.63544172538334
EVM0000455	3476	3322	3160	8791	6561	7075	147.805557	139.004837	147.245178	240.354935	233.499054	242.259827	1.38005781995804e-20	0.537036186181074
EVM0000902	4052	4648	4057	10907	7968	8622	90.062874	101.678261	98.846825	155.890839	148.240555	154.345383	4.1267318537539e-14	0.472371924109498
EVM0000453	27578	27906	25963	12493	9822	8917	615.997314	613.441101	635.688599	179.416748	183.62056	160.404572	4.15528073054651e-252	-2.01855518296258
EVM0000452	76	67	72	93	55	71	2.439542	2.123945	2.536037	1.932662	1.484253	1.845127	0.0224387437162873	-0.619795855827933
EVM0000907	2710	2599	2375	4907	3812	4015	88.446121	83.476852	84.965561	102.980423	104.116554	105.537224	0.132165574033645	0.0981317938809482
EVM0000450	707	762	624	566	346	512	19.894199	21.106676	19.260576	10.248139	8.150644	11.59842	5.48516318976834e-23	-1.19109083479758
EVM0004531	6480	6674	6113	18937	15599	14746	260.003082	263.542206	268.887878	488.616608	523.908142	476.543915	2.66737115903564e-35	0.724970736253569
EVM0008378	3497	3592	3296	9325	7891	7891	73.339996	74.124435	75.749855	125.738754	138.507477	133.264008	1.12378647569634e-24	0.647626184190742
EVM0008379	1473	1335	1353	4311	3391	3495	61.765297	55.086891	62.176147	116.246361	119.022034	118.044884	1.08810307035167e-28	0.795592860788761
EVM0004104	6373	5997	6689	5622	3160	2897	304.50766	281.994141	350.332642	172.718018	126.362282	111.476318	7.64924995150703e-11	-1.37870608584526
EVM0009061	36	67	38	101	69	70	1.27605	2.354628	1.499042	2.331384	2.087939	2.024804	0.702695244275146	0.131877384078877
EVM0009060	1376	1411	1106	2259	1624	1604	20.532991	20.720148	18.090433	21.675179	20.284426	19.273394	0.0983923435675306	-0.140205441805007
EVM0009063	2563	3093	2818	8097	6893	6343	21.320658	25.323544	25.70274	43.320602	48.006725	42.504543	4.17897095132983e-18	0.702130151939938
EVM0009062	958	856	878	2688	1845	2119	25.437399	22.356928	25.548779	45.896282	41.007538	45.311249	1.86019651227124e-15	0.664972289506429
EVM0009065	1249	1144	1060	2320	1867	2022	30.218349	27.230579	28.115755	36.101227	37.800823	39.407337	0.00727945153066741	0.219611475445398
EVM0009064	1455	1466	1191	3274	2652	2578	88.697815	87.937775	79.575172	128.351013	135.344528	126.587509	1.21385822431998e-08	0.421229529813595
EVM0009067	748	923	758	1443	1244	1236	19.29484	23.436619	21.444387	23.947073	26.882771	25.700628	0.530533386482069	0.0674725125094284
EVM0009066	5169	5269	4473	10228	7618	7681	81.892769	82.160851	77.690193	104.207001	101.022789	98.017403	0.0126401457516216	0.141638175025335
EVM0008912	332	333	236	380	275	308	30.114216	29.759945	23.471384	22.20092	20.898903	22.538769	0.000196023508101145	-0.532350293213734
EVM0008913	534	600	404	682	450	547	9.987568	11.04143	8.281415	8.205611	7.045392	8.239938	5.05738991494936e-05	-0.505445324113454
EVM0008910	662	728	589	1987	1301	1474	60.745213	65.680534	59.184486	117.251846	99.871254	108.932205	2.94160244825806e-12	0.626593442014022
EVM0008911	1016	1028	845	1685	1368	1277	31.813047	31.672918	28.985979	33.929562	35.835247	32.189117	0.634264151189739	-0.0449199573355123
EVM0003759	2249	2393	1906	5283	3674	3854	9.422537	9.867278	8.752658	14.233489	12.886289	13.004519	1.41834910937019e-06	0.331124116694795
EVM0003758	11486	12078	11142	11302	10186	9448	108.644012	112.434959	115.522308	68.733688	80.63916	71.966438	3.29295815070301e-30	-0.789355410889674
EVM0003209	708	605	543	4152	2846	2978	23.522991	19.764025	19.768093	88.699982	79.128159	79.672104	1.41952109078969e-100	1.78660183721373
EVM0003208	1800	1663	1615	3544	2841	2938	26.44124	24.0373	25.99873	33.471107	34.92522	34.748207	0.000633203220026715	0.246523933502718
EVM0003207	773	782	712	890	663	698	70.857742	70.55394	71.624077	52.479031	50.859367	51.524235	6.35221442546978e-13	-0.644738191095362
EVM0003754	11204	12200	11005	15103	12297	12152	154.312714	165.378464	166.155518	133.755676	141.757233	134.789139	2.8567202719219e-13	-0.428863553262
EVM0003757	1868	1821	1541	14972	11170	12588	32.975159	31.628597	29.811489	169.972198	165.06514	178.99913	5.0166372103982e-295	2.25899291800782
EVM0003756	690	685	613	1005	632	740	32.596687	31.854971	31.771042	30.55521	25.01368	28.169903	0.000139430210772291	-0.385311325349333
EVM0003751	751	816	781	1007	738	771	28.062159	29.981201	31.981026	24.191042	23.082525	23.200632	7.94319905165633e-09	-0.538456879886883
EVM0003750	5909	6028	5807	8641	7292	6663	69.421577	69.693909	74.783974	65.276245	71.698784	63.036491	4.3329233377774e-05	-0.281898414855285
EVM0003200	5391	5992	5333	13082	9381	10148	81.789719	89.453049	88.683434	127.609154	119.115051	123.981537	3.8093780805671e-08	0.326630971655223
EVM0007049	511	488	434	438	237	374	6.71685	6.312729	6.262611	3.702953	2.605286	3.9559	8.72542207960428e-15	-1.09297504637363
EVM0007048	78	77	54	278	191	205	5.010856	4.84573	3.752119	11.493631	10.282954	10.604721	3.11989280521451e-07	1.05455435359206
EVM0007045	37	38	30	105	56	70	0.862382	0.858371	0.766996	1.563916	1.077927	1.300151	0.142752512099249	0.487116964495627
EVM0007044	986	1057	824	1617	1125	1330	6.721653	7.092511	6.157834	7.088969	6.422147	7.304993	0.177684298076287	-0.126236557989366
EVM0007046	460	353	320	350	197	248	14.297068	10.795521	10.885446	6.986233	5.121162	6.202431	4.5879979475192e-14	-1.1567257493174
EVM0007041	375	381	314	825	668	672	5.398605	5.405203	4.957024	7.642966	8.051278	7.794389	0.000445790775121483	0.389384151628295
EVM0007040	3572	3508	3801	5641	4421	4421	56.976383	55.072041	66.471527	57.864765	59.030785	56.794666	0.00412552561717075	-0.224981927372903
EVM0007043	118	77	90	44	33	43	3.097296	1.984482	2.570909	0.741762	0.71197	0.904875	3.68808858484868e-11	-1.87838776063297
EVM0007042	1384	1652	1559	1835	1636	1625	57.751862	67.868568	71.334396	49.258385	57.144157	54.622517	7.12101160428692e-07	-0.475988086896111
EVM0004468	601	501	469	1304	780	859	2.878075	2.360988	2.46446	4.020647	3.129349	3.314502	0.0319568700038057	0.256215157068989
EVM0004469	330	290	261	600	398	536	8.954853	7.73606	7.76761	10.471865	9.036172	11.734079	0.248569306446603	0.166695190206855
EVM0004462	5230	5455	4518	930	598	831	138.901672	142.569199	131.524994	15.870824	13.279055	17.766155	0	-3.32178766368379
EVM0004463	1712	1699	1476	3433	2557	2742	25.631445	25.033182	24.219563	33.056156	32.03693	33.069645	0.00237004404316387	0.204909524891371
EVM0004460	9616	9971	8310	10440	8162	9030	171.088043	174.583405	162.053986	119.427246	121.532883	129.386856	7.67780768431005e-28	-0.640032602073744
EVM0004466	248	267	238	391	233	232	2.481909	2.630965	2.61218	2.519218	1.954162	1.871281	0.00286484011245731	-0.467513849066435
EVM0004467	60	70	58	188	171	177	1.806258	2.05643	1.919573	3.632499	4.305161	4.284077	7.20661166187559e-05	0.891665343650371
EVM0004464	1370	1410	1074	2435	1828	1747	7.856829	7.959086	6.747098	8.978187	8.771612	8.068426	0.926315236972502	0.00887706145483863
EVM0004465	5204	5294	5168	10170	8110	8108	87.534988	87.648796	95.288239	110.004631	114.186447	109.84227	0.0639930089535462	0.119287301007681
EVM0002402	1564	1473	1013	708	484	659	25.563145	23.689997	18.144171	7.439388	6.612146	8.67031	4.55486400573971e-48	-1.75284366676316
EVM0002400	949	992	800	2613	2081	2101	21.878946	22.505146	20.203493	38.735584	40.146538	39.014736	5.79667084106737e-19	0.68204999584337
EVM0002401	2300	2076	1888	1370	1010	1031	141.180084	125.382172	127.032562	54.053722	51.884327	50.937962	5.34371047993167e-91	-1.51166958656652
EVM0002158	314	347	281	464	311	374	5.232748	5.690539	5.137851	4.97866	4.345627	5.021153	0.00869327014753528	-0.349278291276516
EVM0002159	416	399	366	1139	848	885	12.555302	11.848371	12.089295	22.110548	21.40999	21.497116	5.61656650390714e-11	0.647635697290101
EVM0002404	10005	8865	9440	6372	5896	5233	201.612976	175.798096	208.516144	82.562698	99.43911	84.925705	1.16148777547651e-57	-1.31902749441613
EVM0002405	905	863	696	2073	1744	1672	7.441996	6.979113	6.270794	10.960824	11.999657	11.070464	1.81003808993767e-09	0.531705775298031
EVM0002154	1120	1212	1072	532	378	393	72.037285	76.749474	75.627586	22.010973	20.364403	20.357815	3.6840006451208e-111	-2.02304138456492
EVM0002155	176	161	148	298	188	189	2.342043	2.108652	2.155442	2.548592	2.093358	2.023149	0.357919819287957	-0.169959539279904
EVM0002156	303	290	266	697	503	551	9.352844	8.796363	9.008019	13.834743	12.997127	13.705037	0.00104240847301843	0.392242991396293
EVM0002150	2875	2704	2517	5998	4422	4519	154.048813	142.561172	147.790512	206.617462	198.290024	195.004242	6.34970473810179e-05	0.247587263815264
EVM0002151	387	361	318	578	445	457	7.236957	6.643485	6.510013	6.950585	6.973188	6.87825	0.202749501134564	-0.157853561252995
EVM0002152	5356	5360	5030	4761	3969	4164	156.102844	153.756012	160.724686	89.224709	96.816803	97.740479	9.06538614741336e-47	-0.91472558322972
EVM0002153	88	58	100	194	157	178	1.477452	0.953248	1.833566	2.096055	2.207221	2.403028	0.0591776124610951	0.467161673911245
EVM0006312	1128	1188	1104	1707	1085	1221	28.089737	29.111906	30.131792	27.341454	22.615761	24.489023	1.98904298404016e-06	-0.415234764671308
EVM0006313	518	563	455	1387	1058	1142	9.916072	10.59597	9.531712	17.068655	16.958115	17.610657	1.40779629925519e-10	0.593888408252367
EVM0006310	114	108	82	453	329	310	2.257842	2.093008	1.763596	5.76946	5.451033	4.949351	8.7745843428453e-13	1.20919914988525
EVM0006311	1855	2063	1737	2109	1806	1791	42.86652	46.933907	44.012993	31.338013	34.93631	33.342979	1.51497072480208e-15	-0.611391014932278
EVM0006317	1143	1144	988	2218	1525	1617	13.597492	13.393231	12.87712	16.968897	15.184717	15.494871	0.392393888395137	0.0717048225857545
EVM0006314	845	924	861	2072	1318	1627	23.026978	24.78763	25.712229	36.3181	30.064388	35.717766	0.0022794548890469	0.288294454910106
EVM0006315	205	208	238	440	230	310	9.813849	9.795449	12.500211	13.570764	9.208487	11.977954	0.716521382311916	-0.0699000496605044
EVM0006318	1990	2177	2053	4196	3175	3331	28.950676	31.167606	32.748745	39.257851	38.670391	39.037365	0.0409207209943589	0.147428970679919
EVM0006319	178	146	130	112	93	83	3.582444	2.891196	2.863182	1.451057	1.564811	1.349211	3.08221958695389e-10	-1.2855831185223
EVM0005757	879	978	837	1585	1226	1213	27.418331	30.0247	28.61974	31.806046	32.003811	30.479797	0.556481638181959	-0.0539990200422842
EVM0005756	865	837	663	1714	1146	1268	14.409469	13.724485	12.11157	18.367241	15.98243	17.022524	0.0845091837767304	0.166333454074271
EVM0005755	2058	2269	2101	4403	3428	3593	78.492424	85.147919	87.819283	107.978683	109.437927	110.381866	0.00527031715048741	0.19694069033453
EVM0005754	6935	6515	5920	3932	2890	3245	232.901947	215.346497	217.926178	84.898972	81.215729	87.771721	4.22370875027362e-154	-1.57675834641125
EVM0005753	75	81	77	103	66	78	1.363089	1.440453	1.514513	1.198385	0.997151	1.127231	0.0287780238683419	-0.558551462990692
EVM0005752	159	211	197	359	280	225	7.060221	9.214487	9.585077	10.26602	10.412125	8.0708	0.862787576384069	-0.0344440008011098
EVM0005751	180	191	160	348	206	233	5.548301	5.797948	5.413664	6.896709	5.325987	5.777579	0.66346360403595	-0.0796635702592342
EVM0005759	176	160	158	172	111	109	5.654165	5.039593	5.543736	3.55913	2.990096	2.814917	1.7830645874028e-07	-0.980144096867387
EVM0005758	1082	1006	944	750	579	661	63.884071	58.402084	61.033672	28.460075	28.580137	31.401724	2.92510697541803e-42	-1.23723786882044
EVM0004804	415	391	365	701	603	553	7.662703	7.111907	7.397465	8.333848	9.332065	8.229581	0.77347785775355	0.0374635509113329
EVM0004805	35078	37685	36478	57119	49112	52891	465.177704	491.839142	530.265381	487.049896	545.114441	564.879395	0.29476409719656	-0.0818495692233823
EVM0004806	984	952	788	2510	2031	2169	18.384548	17.505301	16.126814	30.159929	31.758755	32.638279	6.22264361923677e-17	0.676121630767706
EVM0001835	1332	1271	1274	2513	1934	2110	66.730392	62.642715	69.921906	80.954475	81.089165	85.126358	0.121851243600231	0.12516814585207
EVM0004800	2881	2717	2378	3560	3054	3155	55.400234	51.407917	50.11174	44.018364	49.145435	48.851692	1.006787913102e-05	-0.32908608141346
EVM0001830	7432	6307	5640	8622	5749	5995	80.570595	67.291275	67.018387	60.102974	52.162628	52.343811	1.43354093673903e-13	-0.570043174900252
EVM0004803	4214	4065	3404	5572	3573	4298	44.841988	42.573418	39.701958	38.127747	31.825506	36.831917	3.33874474029945e-09	-0.436918860898621
EVM0004808	8271	7939	6797	4168	3320	3487	232.31395	219.449539	209.275848	75.264336	78.046974	78.884521	1.47172162005935e-175	-1.69449012039566
EVM0004809	131	170	172	220	152	169	4.874135	6.223972	7.029395	5.26686	4.726668	5.083329	0.0203495740387308	-0.449801545440268
EVM0001838	2712	2871	2676	5132	3925	4105	41.136589	42.855091	44.502968	50.058849	49.830261	50.155334	0.581438557772947	0.0383858287316656
EVM0001839	68	93	50	122	86	64	1.662536	2.221607	1.331055	1.917707	1.749188	1.247915	0.367315800425182	-0.271566468464803
EVM0008281	101	112	81	269	222	211	2.080515	2.271327	1.814533	3.561105	3.830317	3.491848	0.00093624489908582	0.629802694403623
EVM0007194	68	62	68	44	41	48	2.423329	2.159809	2.663181	1.004489	1.224528	1.377729	7.00482351702732e-05	-1.19698333077163
EVM0003295	33	16	37	47	40	27	0.47597	0.231875	0.592303	0.441808	0.490877	0.316723	0.605088445044887	-0.24465024072745
EVM0007461	422	419	440	636	485	463	13.948443	13.640138	15.945832	13.528967	13.419092	12.325295	0.00534745286972542	-0.332948894550089
EVM0000129	75	67	89	169	111	114	1.199883	1.045109	1.55406	1.742336	1.488264	1.462295	0.655800476989028	0.117918023718358
EVM0000128	1778	1700	1524	2138	1875	1780	20.245729	19.043911	19.018679	15.653869	17.862207	16.321436	2.08883999608846e-07	-0.411974529625304
EVM0000123	461	475	436	1921	1824	1799	4.392859	4.45048	4.553655	11.779184	14.552073	13.810064	5.88658772502021e-43	1.39723613025987
EVM0000122	2637	2808	2401	5256	4049	4092	15.738222	16.49085	15.705057	20.169502	20.224264	19.666666	0.0254288002278557	0.13996399455434
EVM0000121	11970	12412	11216	30162	20033	22707	197.784744	201.828751	203.143417	320.455719	277.04953	302.163086	1.85255015401553e-11	0.391862181340274
EVM0000120	69	61	33	82	45	52	1.057839	0.932094	0.56023	0.818188	0.579375	0.646419	0.135534861210468	-0.505140741162967
EVM0000127	668	689	568	1518	1068	1048	26.676859	27.070303	24.876554	38.980312	35.696472	33.722729	0.00320014124283088	0.277924405088822
EVM0000126	655	854	771	762	502	636	12.251429	15.723814	15.819318	9.164001	7.861455	9.585875	2.44577142186792e-14	-0.903693439024546
EVM0000125	32	51	32	91	65	57	0.85343	1.322625	0.926924	1.556597	1.437405	1.209816	0.472686031555482	0.251452583628598
EVM0000124	6777	6693	6002	15521	12972	13414	161.078705	156.561096	156.357224	237.203278	258.051575	256.767395	6.95171870491408e-16	0.481230967057641
Sphaceloma_arachidis_newGene_475	55	70	42	52	36	40	0.887385	1.119184	0.749531	0.542491	0.481641	0.514909	0.0017188162199645	-1.01335565192161
Sphaceloma_arachidis_newGene_477	58	51	55	117	73	84	0.932324	0.806211	0.979323	1.221864	0.998098	1.09471	0.756809972643628	0.0938102674377583
Sphaceloma_arachidis_newGene_470	464	530	366	207	120	157	14.480304	16.275574	12.521115	4.146695	3.116322	3.926816	1.09685290254122e-46	-2.12790143259645
Sphaceloma_arachidis_newGene_471	26	43	40	30	39	17	0.639585	1.047179	1.084772	0.464975	0.793931	0.327649	0.0285770962130971	-0.962800206407754
Sphaceloma_arachidis_newGene_472	485	476	284	796	567	527	12.899754	12.460737	8.678561	13.607485	12.625276	11.292635	0.866228073923798	-0.0282613817715106
Sphaceloma_arachidis_newGene_473	301	349	397	517	319	369	2.141648	2.733065	3.119587	5.433855	1.928954	4.179187	0.00320284247037924	-0.451542850869667
Sphaceloma_arachidis_newGene_479	146	107	107	157	136	148	13.948251	9.973187	11.197577	9.618566	10.837517	11.315783	0.130507992681351	-0.329383656119986
EVM0000639	1202	1307	1149	2644	1986	2076	16.469299	17.630444	17.262423	23.307152	22.787724	22.920786	0.00104326172351982	0.240462058239077
EVM0000638	62	76	90	121	25	26	1.040355	1.246198	1.649889	1.304603	0.345468	0.350735	0.0974499693746843	-1.16682722914237
EVM0007869	3550	3079	2796	5288	4216	4230	135.954147	116.03833	117.378983	130.235992	135.16124	130.474136	0.269164730702463	-0.0852081965422066
EVM0007868	43	31	37	49	32	25	0.827677	0.58186	0.786202	0.609257	0.517624	0.381186	0.0647965105851764	-0.720204163282971
EVM0007867	202	190	156	463	361	347	6.12923	5.663417	5.174218	9.046515	9.173915	8.48081	0.00156484506211629	0.464706806567773
EVM0007866	5893	5771	6157	6920	5309	5647	148.428589	143.059158	169.982773	112.080109	111.925674	114.539307	6.45078718162119e-19	-0.632377063301249
EVM0007865	193	139	155	300	244	268	5.288555	3.743475	4.653511	5.28177	5.589983	5.904905	0.565848136580536	0.109389574600573
EVM0007864	2855	2905	2618	4466	3717	3797	87.031693	87.163368	87.476158	87.549385	94.849655	93.222923	0.108681992331816	-0.110373785161844
EVM0007863	386	385	377	457	318	321	7.702747	7.556069	8.241525	5.864312	5.302792	5.152542	8.75521494325983e-09	-0.708943591612967
EVM0007862	691	711	609	1508	1101	994	5.8262	5.894388	5.625923	8.175741	7.769011	6.750158	0.0419663075955765	0.201927648127611
EVM0007861	615	704	701	1193	851	831	17.153555	19.342884	21.429733	21.404648	19.880943	18.671371	0.226811694463234	-0.135126424941483
EVM0007860	58	49	60	103	66	72	2.173806	1.820373	2.471869	2.504178	2.062825	2.178483	0.699914988779058	-0.119897984421918
Sphaceloma_arachidis_newGene_699	69	69	79	122	52	89	1.20049	1.185292	1.527791	1.379514	0.761677	1.257376	0.19001833161961	-0.386780922766977
Sphaceloma_arachidis_newGene_694	46	56	40	71	58	48	2.337569	2.814778	2.25855	2.362404	2.485342	1.99801	0.343280833459832	-0.312529107101375
EVM0000659	4488	4550	4172	5978	4572	4532	74.011444	73.846413	75.425789	63.396076	63.110733	60.191292	5.47952830268132e-15	-0.443484699504677
EVM0004028	2100	2165	1898	4215	2998	3154	22.819864	23.147381	22.60425	29.45155	27.265779	27.602837	0.0893738308462658	0.112821193180658
EVM0001509	835	817	800	873	668	642	22.751629	21.914616	23.901342	15.30291	15.224257	14.091805	3.05464393865715e-18	-0.804496506211498
EVM0007464	1051	1181	1049	3790	2731	3152	17.578203	19.43631	19.229431	40.772778	38.235657	42.471111	1.04749600669158e-34	0.92520622928702
EVM0004022	27	40	26	77	74	57	0.914947	1.356258	0.963348	1.717874	2.140237	1.571002	0.127184838003469	0.541211238785733
EVM0004023	73	65	49	260	156	226	1.353855	1.185068	0.99036	3.108761	2.424534	3.383127	4.02452633727004e-07	1.14429186935409
EVM0008894	11202	12611	10745	33438	22954	25740	207.667984	230.095367	218.34668	398.596558	356.173462	384.312531	6.96795120631059e-25	0.6100717583531
EVM0001500	964	860	980	864	577	682	21.944212	19.274637	24.452133	12.64697	10.991599	12.504747	2.98142309328548e-23	-1.04582551906998
EVM0001501	3552	3474	3242	4747	3790	4016	27.783821	26.737652	27.797909	23.876463	24.809525	25.294973	5.77195129602222e-08	-0.339251462486619
EVM0001506	555	571	526	831	626	599	50.432713	50.99976	52.389313	48.541016	47.58984	43.776207	0.00175719475384534	-0.321263375589529
EVM0004027	169	147	118	1398	731	1182	3.949976	3.382101	3.016885	21.031923	14.319491	22.276266	1.29892525398961e-47	2.2878953413389
EVM0004024	59	73	67	226	132	142	0.480548	0.584789	0.599677	1.196212	0.904298	0.935933	0.00403656147666976	0.675244294884187
EVM0004025	2210	2114	1761	3801	3446	3575	42.589943	40.095524	37.191132	47.094006	55.573162	55.478649	0.0135685933228621	0.215223063900673
EVM0004251	384	348	357	1065	877	791	2.883796	2.572484	2.93892	5.146728	5.512956	4.787926	3.07125773212879e-10	0.694375916902309
EVM0004250	1900	1887	1705	2057	1555	1619	49.058784	47.941902	48.235249	34.142616	33.605072	33.661964	8.79450553541253e-26	-0.703625131461046
EVM0004253	673	599	576	816	571	590	23.810955	20.84716	22.306753	18.558916	16.891256	16.805006	1.1029325875078e-07	-0.542252392985964
EVM0008058	3057	2877	2414	4187	2815	3093	50.496819	46.774418	43.713829	44.483334	38.930962	41.159317	5.04382222055681e-07	-0.364146759056593
EVM0004255	2081	2475	2164	2381	1739	1882	40.942593	47.928818	46.680843	30.128483	28.636139	29.828119	9.78984801356883e-26	-0.79903426752426
EVM0004254	1708	1788	1611	3572	2727	3038	54.9557	56.637142	56.817829	73.917824	73.463608	78.739037	0.000606028599968964	0.23963066994307
EVM0004257	1431	1212	1177	674	396	494	40.294632	33.598854	36.33593	12.204019	9.329913	11.207524	2.2032162207849e-77	-1.93422879445705
EVM0004256	216	162	188	378	313	330	7.846516	5.794335	7.457394	8.81609	9.517764	9.652557	0.18723497799553	0.221651007242818
EVM0008053	265	256	219	808	562	583	3.407446	3.245103	3.09057	6.691837	6.059296	6.049525	2.23352742061013e-10	0.76183029140836
EVM0008052	8977	9014	8121	15131	11891	12208	130.835938	129.295654	129.731522	141.799103	145.057343	143.295731	0.442734087334181	-0.0432480070640048
EVM0008051	1015	1143	857	1819	1362	1423	23.447964	25.991579	21.69092	27.026512	26.338005	26.486948	0.843310098825378	-0.0194618818024286
EVM0008050	3228	2992	2858	5623	4191	4301	29.921234	27.290257	29.037741	33.510799	32.512676	32.105682	0.989951559236541	0.00100412061531637
EVM0008057	865	966	963	1746	1089	1210	16.312508	17.926935	19.90769	21.178421	17.181561	18.380709	0.275944016158453	-0.117459641002448
EVM0008056	253	228	194	348	258	262	6.014417	5.328711	5.042797	5.325393	5.126833	5.009451	0.0771490699267118	-0.270222694547068
EVM0008055	21	46	30	153	125	137	0.848183	1.804143	1.320217	3.957808	4.22937	4.465783	5.99431165212987e-07	1.47270359853156
EVM0008054	555	613	581	1908	1547	1640	12.981896	14.119708	14.907888	28.705408	30.306808	30.907099	3.36171912566378e-24	0.913048900016435
EVM0008585	28	31	43	97	70	65	0.759111	0.821702	1.280009	1.722065	1.607911	1.435591	0.11695064867821	0.53441623118527
EVM0008086	735	795	548	622	457	516	5.141711	5.471754	4.197437	2.797084	2.672065	2.905977	3.1716690559144e-19	-1.0080973225793
EVM0008587	307	179	235	479	358	393	3.660161	2.099915	3.070315	3.683574	3.577907	3.781055	0.470288619709507	0.13472313684744
EVM0008586	2911	2568	2357	3149	2436	2415	29.418747	25.546024	26.115885	20.463251	20.607853	19.659643	2.67713826457244e-17	-0.602080405772589
EVM0008581	2335	2371	1873	4361	3204	3576	188.187973	188.021973	165.424698	225.988846	216.104691	232.080536	0.077140770929463	0.130334574427205
EVM0008580	5576	6323	5191	5379	4458	4463	102.34391	114.220726	104.438248	63.486263	68.480896	65.975098	7.94003965612216e-42	-0.882649709125335
EVM0008583	3810	3727	3643	9539	7669	7437	83.289253	80.178955	87.290009	134.081009	140.315948	130.930969	3.04170043222324e-16	0.507684490692551
EVM0008582	6901	6723	5990	5864	2378	5380	196.227859	188.125977	186.68335	107.208061	56.587921	123.201134	0.000176229189549863	-1.17960149569679
EVM0008589	1018	1017	828	1271	970	877	19.534513	19.207146	17.399992	15.676297	15.568504	13.546792	2.61815566954962e-08	-0.510830514779952
EVM0008588	226	231	195	347	258	221	10.887863	10.943598	10.286454	10.741649	10.391609	8.589652	0.0624647672488372	-0.29717172431051
EVM0004789	4030	4180	3412	6513	4944	4934	58.635765	59.859028	54.418056	60.940033	60.206402	57.823452	0.0305534533850081	-0.135697975225802
EVM0004788	2290	2394	2325	4373	3323	3349	37.43103	38.506634	41.64994	45.961983	45.466209	44.093174	0.804304795094885	0.0193010466613016
EVM0004783	342	449	418	1100	735	681	3.67635	4.750511	4.929306	7.614032	6.617086	5.901476	0.00226058532041426	0.406214756476609
EVM0004782	15212	16673	14707	18806	14030	14762	287.176849	309.77948	304.341919	228.285721	221.685242	224.447113	2.13303109825561e-30	-0.603781712751279
EVM0004781	853	792	837	1681	1274	1318	15.617034	14.27756	16.793163	19.792091	19.522076	19.434954	0.11300216388332	0.146848377068237
EVM0004780	128	116	80	441	333	329	1.340863	1.199344	0.911674	2.979113	2.924116	2.779723	2.73269870831258e-11	1.13839832280604
EVM0004787	2203	2021	1772	3601	2616	2849	50.913544	45.977657	44.895966	53.512451	50.600784	53.029007	0.639659450259834	-0.0367460931747161
EVM0004786	180	164	152	297	278	281	6.942933	6.239243	6.427776	7.392056	9.019181	8.751733	0.33992329831884	0.168331991328566
EVM0004785	1742	2026	1781	2781	2259	2252	65.906075	75.418991	73.855225	67.64151	71.536377	68.605782	0.00260313478761968	-0.235883005532917
EVM0004784	1425	1559	1380	2805	2111	2251	26.03767	28.051907	27.644621	32.970047	32.293839	33.139935	0.278218483923542	0.0822878131452053
Sphaceloma_arachidis_newGene_81	93	161	108	114	136	155	1.685475	2.883312	2.145054	1.336103	2.064162	2.267259	0.100038723677566	-0.434444503381993
Sphaceloma_arachidis_newGene_82	31	38	40	46	42	38	1.842632	2.230725	2.620521	1.803674	2.097531	1.849004	0.265050280234524	-0.4214637671203
Sphaceloma_arachidis_newGene_85	197	215	168	271	219	204	3.502057	3.788376	3.212981	3.019558	3.247561	2.882794	0.0236275544209039	-0.370353710559663
EVM0008639	836	702	809	1668	1423	1425	14.782899	12.221872	15.672041	18.969381	21.056076	20.298941	0.00259702016266623	0.314369011684221
EVM0008638	3667	3982	3499	6086	4587	4696	44.606991	47.666077	46.64933	47.601433	46.697704	46.002373	0.00459828713195614	-0.17111698319178
EVM0008635	2899	3088	3089	5987	4742	4703	49.568264	51.968018	57.905613	65.830353	67.866989	64.775787	0.082844818942477	0.130601004887412
EVM0008634	726	630	615	5837	2936	5570	15.852133	13.548463	14.720485	82.048996	53.711987	98.063713	1.14910155350187e-18	2.21845757717273
EVM0008633	8981	9549	8499	14912	12261	11800	153.023392	160.138016	158.739304	163.381485	174.853226	161.923935	0.09929212248681	-0.101095666737563
EVM0008632	2951	2794	2436	2884	2284	2376	58.312687	54.34124	52.772537	36.645214	37.768539	37.813919	2.6196591164869e-29	-0.744990227965038
EVM0008631	3700	3580	3745	2842	2386	2172	86.169182	82.054886	95.587654	42.559017	46.495686	40.73774	1.0643633540133e-54	-1.2086844648021
EVM0008630	1065	1131	984	2112	1470	1636	77.104202	80.605194	78.055779	98.313332	89.05806	95.373009	0.355501145388463	0.0771521008656441
EVM0006129	539	572	538	873	702	674	8.353696	8.71533	9.135569	8.70063	9.099195	8.404948	0.0788659997295774	-0.185252669423592
EVM0006128	1627	1796	1539	2210	1510	1851	46.523472	50.553429	48.234776	40.652241	36.151337	42.640812	5.3214938428819e-09	-0.468562532865501
EVM0007786	1292	1083	966	1588	957	918	35.963032	29.654112	29.468306	28.408838	22.278925	20.559752	1.35692792849249e-07	-0.600688963376116
EVM0007787	5152	5436	5068	6260	4488	4436	76.405434	79.335495	82.393112	59.696636	55.706894	52.980663	4.54133359380288e-28	-0.685529945008502
EVM0007784	906	995	964	1838	1562	1483	23.508144	25.412344	27.428797	30.678406	33.939777	31.009361	0.14316543279179	0.139162566153055
EVM0002368	702	692	540	642	476	452	19.772627	19.186142	16.649961	11.621008	11.207215	10.250388	2.3138339146271e-18	-0.934093410177962
EVM0007782	18692	16798	15842	48417	39519	41585	984.475403	870.712341	914.621277	1639.680664	1742.075806	1763.912964	6.97864644349128e-31	0.709064922406636
EVM0007783	141	156	144	271	165	219	2.898063	3.162356	3.264438	3.596461	2.842839	3.634064	0.719555704021397	-0.0720789720660921
EVM0007780	967	1057	733	2525	1614	1837	18.710215	20.12512	15.539076	31.417059	26.131905	28.620808	1.2593316960688e-06	0.478198350308851
EVM0007781	430	466	486	591	391	427	11.060793	11.792615	13.700126	9.781232	8.417489	8.839208	4.96528840830705e-07	-0.618824281523714
EVM0002363	6629	6721	5797	16426	10804	11244	117.716522	117.456017	112.829987	187.553299	160.567825	160.803741	1.63202427479968e-08	0.362365099803694
EVM0002362	1164	1086	1043	2599	1917	2066	21.92264	20.133198	21.527845	31.473869	30.221134	31.3447	1.17628088650892e-06	0.364021563294174
EVM0002361	236	184	206	619	450	493	5.204052	3.994495	4.961248	8.782598	8.303213	8.747707	9.16280405763317e-07	0.681926227868034
EVM0002360	10606	10437	9860	12653	8921	9797	147.620483	142.962616	150.43158	113.238541	103.919472	109.817787	4.02657845309127e-30	-0.617133843248353
EVM0002367	606	665	669	1096	626	752	14.939379	16.112545	18.053253	17.366541	12.910147	14.923051	0.0117206650358876	-0.304584093903184
EVM0002366	869	854	794	1375	1077	1159	20.287439	19.620884	20.318951	20.639877	21.037138	21.782227	0.222368198128713	-0.109700450724859
EVM0002365	249	249	261	536	530	423	6.891867	6.776305	7.928579	9.549841	12.300324	9.452896	0.0218504783946145	0.34789977885556
EVM0002364	4922	5248	4501	10434	7690	8064	238.846405	250.664368	239.426529	325.582611	312.354126	315.177734	0.000252164624528531	0.201476364152775
EVM0005328	246	179	128	105	66	80	8.19146	5.854012	4.643207	2.23665	1.824097	2.140627	3.88327791995207e-15	-1.77089659138841
EVM0005329	115	87	81	153	102	100	2.470512	1.838704	1.91401	2.127082	1.833536	1.738419	0.190454510548289	-0.314668141451632
EVM0005326	4540	4729	4180	11751	8575	9166	95.211617	97.597015	96.08284	158.457306	150.50618	154.801834	3.89579283117799e-21	0.497510796627843
EVM0005327	894	926	819	920	570	691	35.380898	36.091595	35.550606	23.408737	18.881573	22.035994	1.30033002925939e-21	-0.918030855173325
EVM0005324	233	182	174	329	215	231	7.753755	5.949617	6.358428	7.035841	5.991946	6.188788	0.154225418814792	-0.245781839712553
EVM0005325	2123	2003	1837	4090	3441	3540	83.350952	77.414803	79.067657	103.286133	113.108055	111.973442	0.000211823955186957	0.267920150407901
EVM0005322	1691	1683	1532	2525	1539	1635	43.900555	42.987648	43.594883	42.14986	33.432041	34.174801	6.04968866495341e-07	-0.434564336009364
EVM0005323	1010	1191	955	3037	2204	2060	8.851049	10.278713	9.176294	17.124083	16.171173	14.545043	2.27632234815771e-11	0.571311732576994
EVM0005320	583	615	553	1136	968	978	37.269821	38.631458	38.725632	46.660454	51.753639	50.33691	0.0580590885455679	0.189905003974021
EVM0005321	858	832	784	1796	1359	1434	32.30648	30.853916	32.378166	43.502174	42.839817	43.508488	0.00163463551725846	0.257650465842151
EVM0003948	46197	51524	44499	20012	19356	21404	1145.015869	1256.821045	1208.969116	318.919403	401.534088	427.236664	1.18250434327384e-97	-1.83699932841913
EVM0003949	969	902	747	2219	1631	1798	26.642275	24.408039	22.49898	39.232742	37.547245	39.817253	1.0519551749513e-08	0.47857506976822
EVM0003418	12131	12611	11779	35141	29295	29312	200.796555	205.43364	213.719391	374.024536	405.865021	390.759094	2.57021506665309e-36	0.732225815299551
EVM0003419	3619	3886	3192	6648	5468	5921	129.00415	136.350296	124.735306	152.402008	163.144226	169.998383	0.0651977773387745	0.130873381352787
EVM0003412	391	510	439	607	420	399	16.397108	21.049694	20.177422	16.355761	14.735865	13.463223	2.00620817520087e-05	-0.554538298836024
EVM0003941	220	245	223	329	219	247	4.842234	5.313041	5.381406	4.662828	4.032723	4.380904	0.0043274047610107	-0.432591201412502
EVM0003410	783	696	808	850	605	661	17.066662	14.925439	19.295845	11.92006	11.033086	11.595365	2.56162136493889e-12	-0.754649791695225
EVM0003411	1020	944	932	2267	1853	1889	19.56567	17.828053	19.594786	27.964037	29.758783	29.190504	1.74676038200066e-07	0.42363773627892
EVM0003944	10313	10265	9072	13029	10229	10803	259.059143	253.763947	249.805496	210.442444	215.064407	218.549866	3.06975703096924e-16	-0.428802385528878
EVM0003417	3446	3571	3256	6895	5108	4943	24.551956	25.034882	25.426388	31.587019	30.460514	28.359032	0.201684728576681	0.0838381016626296
EVM0003414	4178	4290	3760	4830	3586	3679	176.814774	178.677368	174.445389	131.431763	127.032883	125.380707	1.88778424349761e-31	-0.650511187323641
EVM0003415	14832	14580	13204	3282	2169	2629	462.901459	447.828827	451.743683	65.849075	56.637943	66.069313	0	-3.03787548240714
EVM0007258	248	253	210	1026	724	677	6.495357	6.526323	6.03896	17.310709	15.90585	14.296828	3.19799630014988e-21	1.13085572726312
EVM0007259	3406	3050	3024	5777	4308	4712	141.551376	124.761795	137.765594	154.392532	149.851959	157.727463	0.917143746098021	0.00801573864652646
EVM0007250	2151	2278	1973	3233	2574	2773	36.708862	38.270977	36.919666	35.486351	36.768105	38.112007	0.00313522788355332	-0.205188639986003
EVM0007251	11451	11342	10566	14616	11415	11905	210.597748	205.286011	213.017944	172.84343	175.716812	176.3311	9.84684387028851e-18	-0.445945972570053
EVM0007252	2015	1837	1567	1467	1071	1162	58.361675	52.359367	49.75222	27.313147	25.958498	27.088623	2.20839385486458e-51	-1.18246307924775
EVM0007253	759	594	605	1158	859	972	23.668961	18.233234	20.670238	23.224401	22.431358	24.411539	0.855728478128637	-0.0223032647586518
EVM0007254	963	826	815	2007	1424	1515	29.346527	24.763649	27.212193	39.332489	36.332649	37.192417	0.00110002452894277	0.287176261996025
EVM0007255	138	163	118	33	28	28	4.677698	5.414518	4.379615	0.710081	0.784949	0.751283	9.21494281569905e-29	-2.86068383207823
EVM0007256	336	409	337	545	471	490	9.2062	11.036268	10.122924	9.602234	10.789437	10.821193	0.276007224337474	-0.146374948972512
EVM0007257	144	140	156	141	104	106	2.93818	2.812914	3.494375	1.858624	1.776457	1.749862	9.69770547148303e-07	-0.966874212703382
EVM0002099	218	181	186	414	312	314	6.646742	5.42721	6.230416	8.125155	7.966129	7.714606	0.214594094618908	0.194309844644155
EVM0002098	2888	2927	2275	3132	2331	2876	72.929878	72.748894	62.96624	50.855232	49.259689	58.498867	2.34102520042143e-12	-0.580575954990179
EVM0002095	37	20	40	66	32	34	1.472378	0.790923	1.772812	1.7024	1.078292	1.08102	0.598654435311071	-0.234237849706817
EVM0002094	1122	1139	1122	2266	1867	1819	44.432053	44.40155	48.718487	57.714367	61.895775	58.020855	0.0274229463519989	0.183784294661459
EVM0002097	1422	1395	1243	2390	1707	1878	51.075073	49.322006	48.944969	55.201286	51.317505	54.319782	0.312370729750169	-0.0780083720452133
EVM0002096	174	155	117	281	186	270	9.929015	8.679957	7.302685	10.303392	8.897111	12.426409	0.639511734068682	0.0977084492326897
EVM0002091	4206	4414	3986	6536	4924	4805	52.468552	54.197289	54.506721	52.425236	51.409512	48.269215	7.28068894978876e-06	-0.268747287615977
EVM0002090	1963	1824	1585	1916	1566	1410	46.057823	42.113762	40.750801	28.900932	30.753981	26.643082	1.79020863604321e-21	-0.764602460768752
EVM0002093	78	49	47	159	69	93	1.332452	0.815622	0.868514	1.744275	0.991258	1.273539	0.494829707131516	0.219641056704505
EVM0002092	1372	1397	1201	3312	2453	2388	7.931765	7.948647	7.610486	12.314318	11.870326	11.118104	1.55121624183791e-08	0.402191205009188
EVM0001926	204	220	213	411	314	249	2.418316	2.568154	2.765063	3.139211	3.119733	2.377388	0.867661801554554	-0.030165240169165
EVM0003506	4159	3850	3267	7553	5734	6174	34.111027	31.077194	29.370804	39.836876	39.368149	40.788689	0.0193861918599983	0.158418067451223
EVM0007927	3319	3103	2784	1817	1318	1408	36.233124	33.335037	33.311676	12.755999	12.040833	12.378839	1.397111678805e-137	-1.65359938142392
EVM0002267	2762	2981	2570	5157	4155	3849	37.648132	39.987118	38.394505	45.195118	47.398586	42.247242	0.677026803490754	0.0315290675671867
EVM0000800	686	690	597	1192	743	949	7.700886	7.621048	7.345462	8.611582	6.978371	8.58075	0.402485994602987	-0.0927511213142112
EVM0000801	1396	1451	1345	3098	2290	2398	7.428012	7.595034	7.840246	10.59906	10.199124	10.274837	0.000239703035726947	0.257106827249995
EVM0000802	56	51	40	108	85	96	1.029733	0.919868	0.805279	1.289185	1.321758	1.43792	0.221700922927638	0.350635023196132
EVM0000803	1502	1596	1360	3922	2717	2865	16.276373	17.02619	16.157621	27.337425	24.647997	25.012306	5.43448903692019e-11	0.452994497034653
EVM0000804	214	198	221	250	193	148	7.733788	7.02112	8.7561	5.805179	5.82942	4.297483	2.70516880142759e-05	-0.743973359905779
EVM0000805	5406	5548	5049	8875	6608	7546	137.657288	139.031479	140.920456	145.322998	140.841583	154.75618	0.0873796268541002	-0.106958234054544
EVM0000806	26	30	17	60	54	45	0.460704	0.527224	0.325159	0.6942	0.819668	0.65486	0.206547436140643	0.50419002036617
EVM0000807	2460	2759	2254	6861	5571	5596	21.737583	23.994297	21.830929	38.983131	41.200314	39.824074	6.83110273002508e-23	0.64363738516937
EVM0006121	6037	5976	5201	16636	12739	12730	64.395432	62.735626	60.804768	114.101181	113.730415	109.358055	2.21732889340829e-36	0.658082595899386
EVM0006120	1212	1332	1104	2765	1828	1865	13.956253	15.089647	13.931998	20.472126	17.611494	17.290987	0.0351428504923342	0.180308658385426
EVM0006123	5531	5527	5121	10854	8322	8642	84.733582	83.340973	85.995918	106.929329	106.720558	106.633522	0.00675456657330312	0.148828462260537
EVM0006122	308	389	266	849	606	553	6.749255	8.401919	6.399793	11.978045	11.129661	9.77936	0.00153557752606847	0.423021289121596
EVM0006125	25	22	10	53	48	48	0.590236	0.507678	0.249033	0.816196	0.958576	0.927039	0.0743723939633455	0.777680453519297
EVM0006124	6521	6586	5753	10148	7742	8628	66.717926	66.314827	64.515564	66.760002	66.297829	71.092377	0.0196510228832895	-0.137678743800788
EVM0006127	3115	2070	2552	1793	910	1084	56.505318	36.94759	50.744423	20.90416	13.81346	15.828174	5.51716056232018e-12	-1.69947929025916
EVM0006126	2332	2433	2351	3290	2590	2602	48.790123	50.099983	53.90683	44.252697	45.346436	43.84206	3.9694797926453e-08	-0.380574015065561
EVM0001313	1185	1230	1069	2185	1848	1546	64.219116	65.596786	63.469692	76.150864	83.822693	67.472069	0.621050060045548	0.0490782839133171
EVM0001312	9949	9249	8722	1572	1174	1376	439.13736	401.789276	422.026062	44.600231	43.34407	48.905369	0	-3.39122262622705
EVM0001311	1628	1527	1642	3272	2700	2670	50.116608	46.278084	55.409962	64.782394	69.575562	66.208694	0.00978612859353771	0.216839753079864
EVM0001310	388	393	385	1120	1018	999	9.986436	9.943192	10.840688	18.534172	21.929562	20.713802	1.64352571242193e-13	0.804725138063801
EVM0001317	5020	4836	4482	9835	7551	7880	40.495834	38.395069	39.636009	51.014767	50.986176	51.198124	0.000971146059930421	0.185041092663842
EVM0001316	3157	3207	2798	6429	4894	5140	19.878448	19.873045	19.30921	26.029905	25.791843	26.063448	0.000215802154860992	0.213818114387906
EVM0001315	700	720	654	1467	950	1091	6.508424	6.592717	6.671708	8.778301	7.394773	8.171099	0.240251196926683	0.115578050087849
EVM0001314	815	717	873	205	104	134	16.488285	14.271034	19.352287	2.656452	1.751377	2.168343	1.40329298553667e-99	-3.10011496212488
EVM0001319	2590	2354	2420	4164	3174	3239	142.906158	127.8274	146.320129	147.719696	146.558441	143.896469	0.125228682374391	-0.113778435512426
EVM0001318	275	310	225	608	494	530	4.131279	4.587492	3.710905	5.886676	6.22568	6.425207	0.00316440807714375	0.387487652768162
EVM0002954	724	812	624	1070	726	776	10.497293	11.582787	9.921829	9.976258	8.803243	9.058186	9.41419900488186e-05	-0.385707813510622
EVM0002955	382	582	415	345	224	254	13.053062	19.560635	15.531104	7.576229	6.38757	6.976199	2.33150746389748e-20	-1.38390102131098
EVM0002956	94	93	93	166	93	113	2.017559	1.961437	2.206184	2.307565	1.675461	1.97084	0.310802841656434	-0.242209417656866
EVM0002957	5463	5603	5180	6102	4272	4486	102.712578	103.669449	106.757362	73.766586	67.229347	67.920876	1.87324523322896e-40	-0.769248339124691
EVM0002950	3926	4089	3389	8967	6939	7011	61.060371	62.585583	57.773266	89.675911	90.322556	87.818932	5.18754356326746e-11	0.376631428311174
EVM0002951	11197	12320	10887	8541	5999	5827	284.358002	307.931244	303.077362	139.458694	127.499222	119.162285	1.31197685016405e-108	-1.39901685058888
EVM0002952	46	61	27	79	76	86	0.909912	1.17695	0.574423	1.002589	1.249799	1.35987	0.480463251477068	0.24571400663593
EVM0002953	779	797	854	656	544	487	24.458099	24.640047	29.415363	13.240432	14.301859	12.31214	7.09369316768048e-27	-1.16297621574451
EVM0002958	108	104	123	122	119	143	3.067632	2.927608	3.829268	2.23429	2.848155	3.290012	0.0735476552465042	-0.42248734438993
EVM0002959	27156	25250	24360	30111	21213	23284	964.469666	882.561523	948.349243	687.637451	630.577148	665.982239	9.99261272029902e-35	-0.680087430480843
EVM0005235	2099	2168	2111	4009	3078	3135	36.297379	36.896496	40.001652	44.572277	44.547501	43.653545	0.550007444170851	0.0449839323238129
Sphaceloma_arachidis_newGene_869	231	348	287	153	65	125	6.991896	10.366156	9.515851	2.965509	1.632257	3.050487	2.91078514742305e-21	-1.99035304413199
Sphaceloma_arachidis_newGene_868	22	17	32	63	25	52	0.46215	0.341852	0.735976	0.849796	0.428512	0.878811	0.517035527978418	0.307544767766535
Sphaceloma_arachidis_newGene_863	5267	5491	4622	8221	6457	6810	302.579437	310.450531	291.103149	303.698334	310.486481	315.094391	0.0136825295339195	-0.145562666465816
Sphaceloma_arachidis_newGene_861	671	704	662	1161	992	1111	10.93783	11.173322	11.789506	12.236665	13.554971	14.592466	0.613431197239055	0.0566698593363212
Sphaceloma_arachidis_newGene_860	224	182	180	403	299	330	3.88626	3.111159	3.417212	4.495704	4.338388	4.615782	0.248298964507175	0.183390231525322
Sphaceloma_arachidis_newGene_867	324	247	285	424	379	299	3.581316	2.684698	3.430984	3.008656	3.483563	2.658527	0.0989507841875618	-0.267492937918102
Sphaceloma_arachidis_newGene_864	21	14	23	161	115	86	0.37988	0.241424	0.471054	1.61345	1.514387	1.088786	4.40632165906836e-09	1.98723897165973
Sphaceloma_arachidis_newGene_1220	49	32	35	110	64	86	0.206826	0.132364	0.15759	0.298391	0.224473	0.292526	0.104835333304758	0.520133890233933
Sphaceloma_arachidis_newGene_1225	45	30	33	73	64	57	0.194859	0.127569	0.154582	0.204565	0.230379	0.197202	0.544993825149748	0.217464608378636
Sphaceloma_arachidis_newGene_1226	154	164	141	142	118	107	2.960025	3.105517	2.963346	1.751024	1.900576	1.655885	4.73743769194201e-07	-0.953112362206372
EVM0008383	27527	28311	25036	38480	31211	32114	578.609131	585.666382	576.85498	520.077393	549.080627	543.632935	1.9295110949931e-08	-0.295212906936552
Sphaceloma_arachidis_newGene_1169	4579	5276	4442	6514	4859	4917	22.986861	27.454239	25.317946	18.675973	19.857996	19.386024	1.89634017869875e-12	-0.446706058358134
EVM0003651	243	176	179	910	553	614	3.784478	2.695287	3.045856	9.114566	7.207412	7.693789	1.35575054345391e-15	1.14790384777285
Sphaceloma_arachidis_newGene_1162	57	72	64	155	112	122	0.583663	0.730115	0.724947	1.026017	0.968086	1.013064	0.131588572235693	0.374271305418123
Sphaceloma_arachidis_newGene_1163	62	62	68	200	171	154	0.951773	0.936584	1.139248	1.981523	2.199162	1.908335	0.000273884544521078	0.818613075995324
Sphaceloma_arachidis_newGene_1161	1298	1214	1195	1963	1395	1477	10.176724	9.35891	10.281908	9.746766	8.322464	9.162915	0.00128108095384619	-0.256055150535725
Sphaceloma_arachidis_newGene_1166	193	291	208	676	456	476	1.941468	2.495642	2.0096	3.965975	3.467298	3.475217	0.000127288285786837	0.576345802764385
EVM0003652	1248	1258	1220	3478	2882	2865	12.694474	12.592896	13.59772	22.751225	24.53783	23.472809	4.29330456930679e-20	0.67844430739677
Sphaceloma_arachidis_newGene_1165	458	490	408	948	705	714	3.281525	3.455706	3.206475	4.375561	4.219375	4.13378	0.109996966576635	0.169600131804057
EVM0003653	5786	5744	5591	13600	11013	11584	86.088593	84.103584	91.177155	130.112518	137.150558	138.807449	2.08681840143853e-13	0.450616206451377
EVM0002911	85	108	59	309	134	205	2.302916	2.896273	1.745529	5.400353	3.055652	4.49009	0.00442795108753457	0.708200542043561
EVM0003126	4628	5060	4615	9143	7143	7432	38.437443	41.357113	42.014149	48.828506	49.657791	49.709641	0.126959196009729	0.0975875595752396
EVM0003655	139	113	112	225	118	185	2.719092	2.185896	2.406041	2.835542	1.934452	2.931542	0.63858295594137	-0.109981100611653
EVM0007416	64	44	63	169	97	124	0.825497	0.5576	0.884907	1.407727	1.050809	1.291289	0.048363050943758	0.535302296176267
EVM0000377	817	821	761	1589	1258	1221	7.667566	7.581497	7.825602	9.591164	9.886454	9.231871	0.14289477844085	0.129166340903479
EVM0000374	7588	7232	7449	15267	11306	12239	245.07428	229.865021	263.72644	317.062683	305.632355	318.359436	0.0119570384186344	0.1638784997078
EVM0000375	123	106	77	186	145	159	3.142668	2.67607	2.160593	3.061544	3.112304	3.280378	0.815470143404525	0.0556998127473806
EVM0000372	32075	34104	29693	52427	41220	42688	1001.100586	1047.572266	1015.856262	1052.122681	1076.778564	1073.002319	0.019662389549627	-0.121696995654586
EVM0007413	1239	1193	1191	1967	1435	1360	13.367761	12.660353	14.078808	13.646372	12.954763	11.818151	0.00381904868387037	-0.2472283368871
EVM0000370	116	125	84	218	183	148	2.331625	2.48551	1.859486	2.830278	3.092692	2.40752	0.562914295025659	0.129806880681743
EVM0007411	1779	1665	1507	3361	2297	2530	28.425129	26.183119	26.399275	34.533173	30.7178	32.557514	0.25744012880672	0.0868197607896473
EVM0007418	1303	1360	1234	2214	1537	1608	27.319845	28.058968	28.354227	29.847195	26.97612	27.146803	0.0200093927458452	-0.18090273468751
EVM0000379	2166	2059	1735	3559	2748	2955	46.363865	43.362808	40.7099	48.98233	49.229492	50.93803	0.921204401045511	0.00802747860291135
EVM0003128	4006	3393	3402	6609	4570	4936	41.031502	34.195896	38.188011	43.522274	39.170025	40.714504	0.42451342930117	-0.0636028082183385
EVM0008388	3059	3171	2839	11139	8414	8573	79.41568	81.016701	80.777313	185.966293	182.840881	179.259415	6.52010530887921e-77	0.998577689648683
Sphaceloma_arachidis_newGene_2	148	178	126	331	197	183	3.975606	4.719897	3.692495	5.719902	4.428088	3.968686	0.99059033869124	0.00278620208981718
EVM0009043	3523	3608	3555	7949	6560	6421	46.253639	46.614475	51.15461	67.10479	72.083458	67.895653	5.80547355782176e-07	0.338762189094417
EVM0009042	145	167	129	482	333	387	4.766289	5.396564	4.635342	10.216106	9.182333	10.265631	8.27681189254523e-08	0.812080979802743
EVM0009041	379	298	355	842	635	609	9.207167	7.132357	9.462812	13.167464	12.921824	11.922089	0.00365729215033258	0.37466695122567
[truncated: 7,417 more rows]
