# Supplementary material for: Transcriptome Analysis Reveals Candidate Genes for Light Regulation of Elsinochrome Biosynthesis in Elsinoë arachidis
Source: Microorganisms. 2024 May 19;12(5):1027. doi: 10.3390/microorganisms12051027 (PMC11124282; doi:10.3390/microorganisms12051027)
Supplement: Supplementary file 1 [file microorganisms-12-01027-s001.zip › D39_vs_W39_Biological_Process_GSEA.xls]

ID	Description	setSize	enrichmentScore	NES	pvalue	qvalue	rank	core_enrichment
GO:0055114	oxidation-reduction process	485	-0.4140323892524	-1.4315360288163	0.001	0.2578150803365	1974	EVM0008228;EVM0003541;EVM0007935;EVM0004199;EVM0007781;EVM0000265;EVM0002495;EVM0006983;EVM0005212;EVM0002147;EVM0002707;EVM0003647;EVM0002977;EVM0001082;EVM0001699;EVM0006073;EVM0004566;EVM0003540;EVM0004225;EVM0008906;EVM0001216;EVM0004907;EVM0006575;EVM0001773;EVM0000240;EVM0002594;EVM0007094;EVM0008092;EVM0008632;EVM0001256;EVM0005610;EVM0003055;EVM0003920;EVM0000245;EVM0003890;EVM0002651;EVM…
GO:0044281	small molecule metabolic process	367	-0.435928974079629	-1.49152573912874	0.00100401606425703	0.2578150803365	2746	EVM0004834;EVM0004364;EVM0001189;EVM0002726;EVM0001120;EVM0002000;EVM0004864;EVM0001535;EVM0008939;EVM0008943;EVM0005874;EVM0009100;EVM0007260;EVM0005082;EVM0002406;EVM0001381;EVM0006673;EVM0003911;EVM0005928;EVM0006348;EVM0005965;EVM0007238;EVM0001811;EVM0006581;EVM0004809;EVM0001172;EVM0008326;EVM0002457;EVM0007042;EVM0007083;EVM0007631;EVM0002853;EVM0001081;EVM0005140;EVM0001237;EVM0004510;EVM…
GO:0006091	generation of precursor metabolites and energy	96	-0.527208435334681	-1.67132772949217	0.00218102508178844	0.2578150803365	2556	EVM0001381;EVM0003587;EVM0006348;EVM0006581;EVM0001172;EVM0002603;EVM0007083;EVM0001081;EVM0007985;EVM0001856;EVM0004510;EVM0007517;EVM0003052;EVM0003327;EVM0007305;EVM0003494;EVM0008228;EVM0000265;EVM0002977;EVM0004566;EVM0002594;EVM0007094;EVM0003920;EVM0008580;EVM0008722;EVM0004723;EVM0002678;EVM0007753;EVM0008115;EVM0001998;EVM0006305;EVM0002404;EVM0004031;EVM0004151;EVM0000600;EVM0002965;EVM…
GO:0016054	organic acid catabolic process	44	-0.60137537420827	-1.73056038416558	0.00246913580246914	0.2578150803365	2045	EVM0006900;EVM0009076;EVM0008228;EVM0004566;EVM0000245;EVM0003808;EVM0007012;EVM0002678;EVM0006136;EVM0002951;EVM0000600;EVM0002217;EVM0007384;EVM0008215;EVM0005170;EVM0000174;EVM0002427;EVM0005839
GO:0046395	carboxylic acid catabolic process	44	-0.60137537420827	-1.73056038416558	0.00246913580246914	0.2578150803365	2045	EVM0006900;EVM0009076;EVM0008228;EVM0004566;EVM0000245;EVM0003808;EVM0007012;EVM0002678;EVM0006136;EVM0002951;EVM0000600;EVM0002217;EVM0007384;EVM0008215;EVM0005170;EVM0000174;EVM0002427;EVM0005839
GO:0010563	negative regulation of phosphorus metabolic process	39	-0.620454673857555	-1.74229083495441	0.00254452926208651	0.2578150803365	2026	EVM0007713;EVM0006115;EVM0009106;EVM0009018;EVM0000307;EVM0002247;EVM0005807;EVM0005085;EVM0002965;EVM0007071;EVM0005787;EVM0001895;EVM0003158;EVM0003317
GO:0045936	negative regulation of phosphate metabolic process	39	-0.620454673857555	-1.74229083495441	0.00254452926208651	0.2578150803365	2026	EVM0007713;EVM0006115;EVM0009106;EVM0009018;EVM0000307;EVM0002247;EVM0005807;EVM0005085;EVM0002965;EVM0007071;EVM0005787;EVM0001895;EVM0003158;EVM0003317
GO:0009063	cellular amino acid catabolic process	20	-0.707680329107506	-1.74813021439814	0.00286944045911047	0.2578150803365	1377	EVM0007012;EVM0006136;EVM0002951;EVM0007384;EVM0008215;EVM0005170;EVM0000174;EVM0002427
GO:0019752	carboxylic acid metabolic process	193	-0.440869709990231	-1.47589761760953	0.00307377049180328	0.2578150803365	2727	EVM0001189;EVM0002726;EVM0001120;EVM0001535;EVM0008939;EVM0005874;EVM0009100;EVM0002406;EVM0001381;EVM0006673;EVM0003911;EVM0005928;EVM0007238;EVM0008683;EVM0004809;EVM0008326;EVM0007042;EVM0002853;EVM0001081;EVM0005140;EVM0004510;EVM0006242;EVM0006661;EVM0004554;EVM0006900;EVM0009076;EVM0008228;EVM0000678;EVM0003036;EVM0004566;EVM0001773;EVM0007169;EVM0003364;EVM0000407;EVM0005350;EVM0003920;EVM…
GO:0044283	small molecule biosynthetic process	179	-0.446255598402486	-1.48854456574949	0.00307692307692308	0.2578150803365	2746	EVM0004834;EVM0004364;EVM0001189;EVM0002000;EVM0004864;EVM0001535;EVM0008939;EVM0005874;EVM0009100;EVM0007260;EVM0002406;EVM0006673;EVM0003911;EVM0006348;EVM0007238;EVM0004809;EVM0002457;EVM0007042;EVM0007083;EVM0002853;EVM0005140;EVM0001237;EVM0003918;EVM0006661;EVM0008228;EVM0000678;EVM0007866;EVM0003565;EVM0003036;EVM0001773;EVM0000240;EVM0007169;EVM0002594;EVM0001779;EVM0005350;EVM0000759;EVM…
GO:0000272	polysaccharide catabolic process	18	0.603918493812824	1.77314328617808	0.00333333333333333	0.2578150803365	1647	EVM0007599;EVM0002562;EVM0006100;EVM0005118;EVM0007275;EVM0006165;EVM0000403;EVM0008174;EVM0004373;EVM0003630
GO:0006506	GPI anchor biosynthetic process	18	0.606955381258462	1.78205978176528	0.00333333333333333	0.2578150803365	2914	EVM0004546;EVM0004641;EVM0000807;EVM0001755;EVM0005895;EVM0001631;EVM0008577;EVM0006462;EVM0008898;EVM0008282;EVM0007344;EVM0006092;EVM0001183;EVM0005454
GO:0006979	response to oxidative stress	77	-0.524079384349316	-1.62642936768805	0.00334075723830735	0.2578150803365	2178	EVM0003918;EVM0004260;EVM0003400;EVM0008228;EVM0004211;EVM0003540;EVM0001773;EVM0000240;EVM0003920;EVM0002561;EVM0002455;EVM0001008;EVM0002759;EVM0005759;EVM0001954;EVM0005283;EVM0002569;EVM0006401;EVM0004132;EVM0006136;EVM0005085;EVM0004437;EVM0005438;EVM0001851;EVM0003585;EVM0008941;EVM0007871;EVM0002346;EVM0002921;EVM0008674;EVM0005830;EVM0007146;EVM0002115;EVM0007457;EVM0002842;EVM0003260
GO:0015980	energy derivation by oxidation of organic compounds	72	-0.538197189764721	-1.65350107023055	0.00337078651685393	0.2578150803365	2534	EVM0003587;EVM0006581;EVM0002603;EVM0001081;EVM0007985;EVM0001856;EVM0004510;EVM0007517;EVM0003052;EVM0003327;EVM0007305;EVM0003494;EVM0000265;EVM0002977;EVM0004566;EVM0002594;EVM0007094;EVM0003920;EVM0008580;EVM0004723;EVM0008115;EVM0001998;EVM0006305;EVM0004031;EVM0004151;EVM0000600;EVM0002965;EVM0002115;EVM0005170;EVM0002940;EVM0001787
GO:0044282	small molecule catabolic process	71	-0.578843115893422	-1.77515012172727	0.00337078651685393	0.2578150803365	2102	EVM0004554;EVM0006900;EVM0004334;EVM0003494;EVM0009076;EVM0008228;EVM0003565;EVM0004566;EVM0000245;EVM0006773;EVM0003808;EVM0007012;EVM0002039;EVM0004959;EVM0001330;EVM0005759;EVM0002678;EVM0008417;EVM0006136;EVM0000905;EVM0002951;EVM0000600;EVM0002217;EVM0006197;EVM0007384;EVM0006664;EVM0008215;EVM0005170;EVM0005725;EVM0000174;EVM0002427;EVM0005839
GO:0016999	antibiotic metabolic process	38	-0.603014732576912	-1.68649480736402	0.0038265306122449	0.2578150803365	2553	EVM0001381;EVM0001081;EVM0005140;EVM0004510;EVM0009076;EVM0004566;EVM0001773;EVM0003920;EVM0002455;EVM0008417;EVM0007753;EVM0005758;EVM0005438;EVM0003979;EVM0000600;EVM0007384;EVM0005170;EVM0002940;EVM0005839;EVM0003260
GO:1990748	cellular detoxification	33	-0.622148455814811	-1.70507118804078	0.0038860103626943	0.2578150803365	1786	EVM0003540;EVM0001773;EVM0005610;EVM0002561;EVM0002455;EVM0008209;EVM0002569;EVM0004132;EVM0005438;EVM0007871;EVM0002921;EVM0007384;EVM0006664;EVM0007457;EVM0006716;EVM0003260;EVM0009088
GO:0032787	monocarboxylic acid metabolic process	77	-0.512333907363235	-1.589978422892	0.0044543429844098	0.2578150803365	2724	EVM0001120;EVM0005874;EVM0009100;EVM0001381;EVM0006673;EVM0005928;EVM0007238;EVM0008326;EVM0007042;EVM0001081;EVM0005140;EVM0009076;EVM0008228;EVM0000678;EVM0003036;EVM0004566;EVM0005350;EVM0000245;EVM0000759;EVM0003808;EVM0008921;EVM0001421;EVM0002678;EVM0007753;EVM0006136;EVM0003979;EVM0000600;EVM0002217;EVM0006664;EVM0003658;EVM0005170;EVM0005725;EVM0005839;EVM0002233
GO:0044092	negative regulation of molecular function	55	-0.562979513509687	-1.6762587985272	0.00472813238770686	0.2578150803365	2026	EVM0006115;EVM0004211;EVM0003593;EVM0009106;EVM0001364;EVM0003167;EVM0005807;EVM0003605;EVM0005085;Sphaceloma_arachidis_newGene_267;EVM0005138;EVM0006323;EVM0002965;EVM0007071;EVM0007710;EVM0000740;EVM0001895;EVM0001736;EVM0003317
GO:0006066	alcohol metabolic process	46	-0.56103401309922	-1.61767097645526	0.00493218249075216	0.2578150803365	1671	EVM0002594;EVM0001779;EVM0003981;EVM0002039;EVM0008722;EVM0008417;EVM0003990;EVM0005758;EVM0004129;EVM0008684;EVM0007381;EVM0005479;EVM0007030;EVM0008674;EVM0005517;EVM0007384;EVM0008760;EVM0005170;EVM0002143;EVM0003342
GO:0098754	detoxification	34	-0.619980739933127	-1.70427144827068	0.00520833333333333	0.2578150803365	1786	EVM0003540;EVM0001773;EVM0005610;EVM0002561;EVM0002455;EVM0008209;EVM0002569;EVM0004132;EVM0005438;EVM0007871;EVM0002921;EVM0007384;EVM0006664;EVM0007457;EVM0006716;EVM0003260;EVM0009088
GO:0002181	cytoplasmic translation	46	0.44847815274846	1.68409685551594	0.00523560209424084	0.2578150803365	2484	EVM0006992;EVM0001093;EVM0007873;EVM0008950;EVM0001407;EVM0008385;EVM0008505;EVM0001206;EVM0007775;EVM0000210;EVM0008479;EVM0005116;EVM0001223;EVM0008756;EVM0001618;EVM0000682;EVM0001523;EVM0003083;EVM0003557;EVM0003958;EVM0003145;EVM0003058;EVM0000812;EVM0006039
GO:0031123	RNA 3'-end processing	52	0.454303447308411	1.76353111553662	0.00568181818181818	0.2578150803365	3223	EVM0006338;EVM0000054;EVM0009085;EVM0001285;EVM0004986;EVM0004725;EVM0003162;EVM0001546;EVM0000251;EVM0006452;EVM0004812;EVM0003358;EVM0001969;EVM0007106;EVM0000810;EVM0000091;EVM0005335;EVM0000632;EVM0008396;EVM0001834;EVM0003746;EVM0005395;EVM0008137;EVM0001635;EVM0000977;EVM0001946;EVM0004498;EVM0002670;EVM0002547;EVM0003612;EVM0000512;EVM0003056
GO:1901606	alpha-amino acid catabolic process	18	-0.703320478290417	-1.71851405537925	0.0056980056980057	0.2578150803365	1377	EVM0007012;EVM0006136;EVM0002951;EVM0008215;EVM0005170;EVM0000174;EVM0002427
GO:0006536	glutamate metabolic process	14	-0.733802404945375	-1.70598799429166	0.00598802395209581	0.2578150803365	1256	EVM0006136;EVM0008215;EVM0000174;EVM0005643
GO:0043086	negative regulation of catalytic activity	41	-0.588845408637658	-1.67101351718264	0.00628930817610063	0.2578150803365	2026	EVM0006115;EVM0003593;EVM0009106;EVM0003167;EVM0005807;EVM0003605;EVM0005085;Sphaceloma_arachidis_newGene_267;EVM0002965;EVM0007071;EVM0007710;EVM0000740;EVM0001895;EVM0001736;EVM0003317
GO:1901617	organic hydroxy compound biosynthetic process	38	-0.591034893529591	-1.65298992720956	0.00637755102040816	0.2578150803365	1249	EVM0001779;EVM0003981;EVM0001421;EVM0007953;EVM0003990;EVM0004129;EVM0008684;EVM0003076;EVM0007381;EVM0005479;EVM0007030;EVM0008674;EVM0005517;EVM0007384;EVM0008760;EVM0005170;EVM0002143;EVM0003342
GO:0046165	alcohol biosynthetic process	30	-0.617061706002696	-1.66072109788836	0.00657030223390276	0.2578150803365	924	EVM0000240;EVM0001779;EVM0003981;EVM0003990;EVM0004129;EVM0008684;EVM0007381;EVM0005479;EVM0007030;EVM0008674;EVM0005517;EVM0007384;EVM0008760;EVM0005170;EVM0002143;EVM0003342
GO:0034975	protein folding in endoplasmic reticulum	17	0.60894906920308	1.75235781595226	0.00664451827242525	0.2578150803365	1517	EVM0001737;EVM0002484;EVM0001000;EVM0001897;EVM0000792;EVM0005161;EVM0006354;EVM0006594
GO:1902652	secondary alcohol metabolic process	19	-0.67535460454751	-1.65232175482707	0.00721500721500722	0.2578150803365	1249	EVM0003981;EVM0003990;EVM0004129;EVM0008684;EVM0007381;EVM0005479;EVM0007030;EVM0008674;EVM0005517;EVM0002143;EVM0003342
GO:1902653	secondary alcohol biosynthetic process	19	-0.67535460454751	-1.65232175482707	0.00721500721500722	0.2578150803365	1249	EVM0003981;EVM0003990;EVM0004129;EVM0008684;EVM0007381;EVM0005479;EVM0007030;EVM0008674;EVM0005517;EVM0002143;EVM0003342
GO:0015850	organic hydroxy compound transport	14	-0.722179691192692	-1.67896680985626	0.00748502994011976	0.2578150803365	787	EVM0008941;EVM0002119;EVM0007146;EVM0000261;EVM0005267
GO:0017001	antibiotic catabolic process	14	-0.726770042790024	-1.68963873551615	0.00748502994011976	0.2578150803365	1964	EVM0004566;EVM0001773;EVM0002455;EVM0008417;EVM0005438;EVM0000600;EVM0007384;EVM0005170;EVM0005839;EVM0003260
GO:0009636	response to toxic substance	42	-0.568618805533807	-1.62055075074115	0.00749063670411985	0.2578150803365	2021	EVM0002213;EVM0003540;EVM0001773;EVM0005610;EVM0002561;EVM0002455;EVM0008209;EVM0002569;EVM0004132;EVM0005438;EVM0007871;EVM0002921;EVM0007384;EVM0006664;EVM0007457;EVM0006716;EVM0003260;EVM0009088
GO:0045047	protein targeting to ER	24	0.552062707771807	1.74291152743282	0.00749063670411985	0.2578150803365	1357	EVM0001737;EVM0008463;EVM0007793;EVM0000026;EVM0000704;EVM0007607;EVM0001073;EVM0001304;EVM0001103;EVM0006890
GO:0072599	establishment of protein localization to endoplasmic reticulum	24	0.552062707771807	1.74291152743282	0.00749063670411985	0.2578150803365	1357	EVM0001737;EVM0008463;EVM0007793;EVM0000026;EVM0000704;EVM0007607;EVM0001073;EVM0001304;EVM0001103;EVM0006890
GO:0097237	cellular response to toxic substance	37	-0.588590491508355	-1.64001672109634	0.00770218228498074	0.2578150803365	1786	EVM0001773;EVM0005610;EVM0002561;EVM0002455;EVM0008209;EVM0002569;EVM0004132;EVM0005438;EVM0007871;EVM0002921;EVM0007384;EVM0006664;EVM0007457;EVM0006716;EVM0003260;EVM0009088
GO:0031400	negative regulation of protein modification process	32	-0.606033783338598	-1.64580285550827	0.00783289817232376	0.2578150803365	2026	EVM0007713;EVM0006115;EVM0009106;EVM0005807;EVM0005085;EVM0002965;EVM0007071;EVM0001895;EVM0003158;EVM0003317
GO:0019693	ribose phosphate metabolic process	75	-0.508297400143538	-1.56623932480883	0.0078740157480315	0.2578150803365	2983	EVM0006583;EVM0005815;EVM0003280;EVM0001189;EVM0008943;EVM0007260;EVM0001381;EVM0001172;EVM0002853;EVM0004510;EVM0007240;EVM0007517;EVM0003052;EVM0003918;EVM0003327;EVM0004554;EVM0008228;EVM0000265;EVM0002977;EVM0004566;EVM0002959;EVM0007094;EVM0003920;EVM0001260;EVM0007753;EVM0001323;EVM0004129;EVM0008684;EVM0003979;EVM0004926;EVM0005517;EVM0003658;EVM0005170;EVM0002940;EVM0005725
GO:0006342	chromatin silencing	74	0.361881314111968	1.51723428834364	0.0087719298245614	0.2578150803365	3344	EVM0007628;EVM0007155;EVM0007626;EVM0006906;EVM0006292;EVM0006345;EVM0007289;EVM0007206;EVM0002640;EVM0007515;EVM0007615;EVM0002324;EVM0002584;EVM0004470;EVM0004689;EVM0003914;EVM0006122;EVM0002657;EVM0008076;EVM0001144;EVM0000331;EVM0007467;EVM0002319;EVM0008396;EVM0004315;EVM0005899;EVM0005333;EVM0004885;EVM0002293;EVM0004979;EVM0007139;EVM0007263;EVM0003612;EVM0000114;EVM0006821;EVM0008996;EVM…
GO:0045814	negative regulation of gene expression, epigenetic	74	0.361881314111968	1.51723428834364	0.0087719298245614	0.2578150803365	3344	EVM0007628;EVM0007155;EVM0007626;EVM0006906;EVM0006292;EVM0006345;EVM0007289;EVM0007206;EVM0002640;EVM0007515;EVM0007615;EVM0002324;EVM0002584;EVM0004470;EVM0004689;EVM0003914;EVM0006122;EVM0002657;EVM0008076;EVM0001144;EVM0000331;EVM0007467;EVM0002319;EVM0008396;EVM0004315;EVM0005899;EVM0005333;EVM0004885;EVM0002293;EVM0004979;EVM0007139;EVM0007263;EVM0003612;EVM0000114;EVM0006821;EVM0008996;EVM…
GO:0098813	nuclear chromosome segregation	75	0.371163888237179	1.57405841942737	0.00884955752212389	0.2578150803365	3313	EVM0000030;EVM0000785;EVM0002004;EVM0000154;EVM0002400;EVM0007155;EVM0007462;EVM0007626;EVM0004938;EVM0006991;EVM0003505;EVM0002992;EVM0006665;EVM0003297;EVM0001663;EVM0004470;EVM0003914;EVM0002653;EVM0001170;EVM0006675;EVM0007394;EVM0006919;EVM0007740;EVM0005333;EVM0004979;EVM0005834;EVM0005706;EVM0007139;EVM0007028;EVM0004285;EVM0000055;EVM0003122;EVM0005871;EVM0003518;EVM0007420
GO:0072521	purine-containing compound metabolic process	78	-0.502818319225976	-1.56323408500511	0.00887902330743618	0.2578150803365	2189	EVM0006583;EVM0005815;EVM0003280;EVM0001189;EVM0008943;EVM0001381;EVM0001172;EVM0002853;EVM0004510;EVM0007517;EVM0003052;EVM0003327;EVM0004554;EVM0008228;EVM0000265;EVM0002977;EVM0003565;EVM0004566;EVM0003184;EVM0007094;EVM0003920;EVM0000416;EVM0001260;EVM0007753;EVM0000905;EVM0004129;EVM0008684;EVM0003979;EVM0005517;EVM0005890;EVM0003658;EVM0005170;EVM0002940;EVM0000225;EVM0005725
GO:0016458	gene silencing	76	0.387354531157346	1.63723424627676	0.00892857142857143	0.2578150803365	3344	EVM0000038;EVM0007628;EVM0007155;EVM0007626;EVM0006906;EVM0006292;EVM0004008;EVM0006345;EVM0007289;EVM0007206;EVM0002640;EVM0007515;EVM0007615;EVM0002324;EVM0002584;EVM0004470;EVM0004689;EVM0003914;EVM0006122;EVM0002657;EVM0008076;EVM0001144;EVM0000331;EVM0007467;EVM0002319;EVM0008396;EVM0004315;EVM0005899;EVM0005333;EVM0004885;EVM0002293;EVM0004979;EVM0007139;EVM0007263;EVM0003612;EVM0000114;EVM…
GO:0034599	cellular response to oxidative stress	72	-0.512182663276617	-1.57357674470885	0.00898876404494382	0.2578150803365	2178	EVM0003918;EVM0004260;EVM0003400;EVM0008228;EVM0004211;EVM0003540;EVM0001773;EVM0000240;EVM0003920;EVM0002561;EVM0002455;EVM0001008;EVM0002759;EVM0005759;EVM0005283;EVM0002569;EVM0006401;EVM0004132;EVM0006136;EVM0005085;EVM0004437;EVM0005438;EVM0001851;EVM0003585;EVM0008941;EVM0007871;EVM0002346;EVM0002921;EVM0008674;EVM0005830;EVM0007146;EVM0007457;EVM0003260
GO:0097305	response to alcohol	11	-0.740686053367114	-1.62732538656541	0.00923076923076923	0.2578150803365	349	EVM0005170;EVM0005643
GO:0017144	drug metabolic process	136	-0.43972045808106	-1.44045099153798	0.00935550935550936	0.2578150803365	2443	EVM0001172;EVM0002603;EVM0002853;EVM0001081;EVM0005140;EVM0001237;EVM0004510;EVM0007517;EVM0003052;EVM0003327;EVM0008125;EVM0009076;EVM0008228;EVM0002977;EVM0004566;EVM0003184;EVM0001773;EVM0007169;EVM0002594;EVM0007094;EVM0005350;EVM0003920;EVM0002455;EVM0007012;EVM0001954;EVM0008417;EVM0007753;EVM0006136;EVM0006305;EVM0005758;EVM0004437;EVM0005438;EVM0005056;EVM0003076;EVM0003979;EVM0004136;EVM…
GO:0045292	mRNA cis splicing, via spliceosome	80	0.385004319263765	1.6222153216189	0.0099009900990099	0.2578150803365	3979	EVM0005654;EVM0007438;EVM0004921;EVM0000478;EVM0005198;EVM0001417;EVM0001943;EVM0000132;EVM0005957;EVM0008355;EVM0007226;EVM0007407;EVM0007111;EVM0004249;EVM0008132;EVM0001288;EVM0004953;EVM0006853;EVM0000844;EVM0000921;EVM0006426;EVM0007632;EVM0001176;EVM0002581;EVM0005829;EVM0004322;EVM0004164;EVM0004471;EVM0003791;EVM0007367;EVM0007847;EVM0004937;EVM0006180;EVM0000824;EVM0008819;EVM0008222;EVM…
GO:0001933	negative regulation of protein phosphorylation	19	-0.663579746443032	-1.62351340129691	0.0101010101010101	0.2578150803365	2026	EVM0007713;EVM0006115;EVM0009106;EVM0005807;EVM0005085;EVM0007071;EVM0001895;EVM0003158
GO:0051186	cofactor metabolic process	124	-0.446071868664826	-1.4544752779416	0.0104712041884817	0.2578150803365	2669	EVM0004864;EVM0005874;EVM0007260;EVM0002406;EVM0001381;EVM0005965;EVM0006581;EVM0002457;EVM0007631;EVM0007240;EVM0003918;EVM0004260;EVM0007451;EVM0004554;EVM0008228;EVM0000678;EVM0003036;EVM0004566;EVM0002959;EVM0008283;EVM0001773;EVM0005350;EVM0001980;EVM0002561;EVM0003808;EVM0002455;EVM0008921;EVM0008580;EVM0001260;EVM0000035;EVM0007753;EVM0001998;EVM0000905;EVM0005438;EVM0004129;EVM0004031;EVM…
GO:0040029	regulation of gene expression, epigenetic	84	0.351064557032497	1.5158236349448	0.0106382978723404	0.2578150803365	3344	EVM0000038;EVM0007628;EVM0007155;EVM0007626;EVM0006906;EVM0006292;EVM0004008;EVM0007222;EVM0006345;EVM0007289;EVM0007206;EVM0002640;EVM0007515;EVM0007615;EVM0002324;EVM0002584;EVM0004470;EVM0004689;EVM0003914;EVM0006122;EVM0002657;EVM0008076;EVM0001144;EVM0000331;EVM0007467;EVM0002319;EVM0008396;EVM0004315;EVM0005899;EVM0005333;EVM0004885;EVM0002293;EVM0004979;EVM0007139;EVM0007263;EVM0003612;EVM…
GO:0045333	cellular respiration	53	-0.541446977086325	-1.59682155664682	0.0107913669064748	0.2578150803365	2534	EVM0006581;EVM0001081;EVM0007985;EVM0001856;EVM0004510;EVM0007517;EVM0003052;EVM0003327;EVM0000265;EVM0002977;EVM0007094;EVM0003920;EVM0008580;EVM0008115;EVM0001998;EVM0006305;EVM0004031;EVM0000600;EVM0002115;EVM0002940;EVM0001787
GO:0042326	negative regulation of phosphorylation	22	-0.660106118641164	-1.66144999267517	0.0111731843575419	0.2578150803365	2026	EVM0007713;EVM0006115;EVM0009106;EVM0005807;EVM0005085;EVM0007071;EVM0005787;EVM0001895;EVM0003158
GO:0010383	cell wall polysaccharide metabolic process	24	0.5154180064849	1.62722091585345	0.0112359550561798	0.2578150803365	1256	EVM0008463;EVM0007599;EVM0000084;EVM0006100;EVM0007275;EVM0000403;EVM0007903;EVM0002342
GO:0006696	ergosterol biosynthetic process	17	-0.674245818118893	-1.63800457185246	0.0114122681883024	0.2578150803365	1600	EVM0003981;EVM0003990;EVM0004129;EVM0008684;EVM0007381;EVM0005479;EVM0007030;EVM0008674;EVM0005517;EVM0003342
GO:0008204	ergosterol metabolic process	17	-0.674245818118893	-1.63800457185246	0.0114122681883024	0.2578150803365	1600	EVM0003981;EVM0003990;EVM0004129;EVM0008684;EVM0007381;EVM0005479;EVM0007030;EVM0008674;EVM0005517;EVM0003342
GO:0016128	phytosteroid metabolic process	17	-0.674245818118893	-1.63800457185246	0.0114122681883024	0.2578150803365	1600	EVM0003981;EVM0003990;EVM0004129;EVM0008684;EVM0007381;EVM0005479;EVM0007030;EVM0008674;EVM0005517;EVM0003342
GO:0016129	phytosteroid biosynthetic process	17	-0.674245818118893	-1.63800457185246	0.0114122681883024	0.2578150803365	1600	EVM0003981;EVM0003990;EVM0004129;EVM0008684;EVM0007381;EVM0005479;EVM0007030;EVM0008674;EVM0005517;EVM0003342
GO:0044108	cellular alcohol biosynthetic process	17	-0.674245818118893	-1.63800457185246	0.0114122681883024	0.2578150803365	1600	EVM0003981;EVM0003990;EVM0004129;EVM0008684;EVM0007381;EVM0005479;EVM0007030;EVM0008674;EVM0005517;EVM0003342
GO:0097384	cellular lipid biosynthetic process	17	-0.674245818118893	-1.63800457185246	0.0114122681883024	0.2578150803365	1600	EVM0003981;EVM0003990;EVM0004129;EVM0008684;EVM0007381;EVM0005479;EVM0007030;EVM0008674;EVM0005517;EVM0003342
GO:0016126	sterol biosynthetic process	20	-0.657283003293209	-1.62363743940191	0.0114777618364419	0.2578150803365	1249	EVM0003981;EVM0003990;EVM0004129;EVM0008684;EVM0007381;EVM0005479;EVM0007030;EVM0008674;EVM0005517;EVM0004922;EVM0003342
GO:0051346	negative regulation of hydrolase activity	20	-0.679735837243327	-1.67910100933972	0.0114777618364419	0.2578150803365	969	Sphaceloma_arachidis_newGene_267;EVM0002965;EVM0007710;EVM0000740;EVM0001736;EVM0003317
GO:0006620	posttranslational protein targeting to endoplasmic reticulum membrane	12	0.659638526969301	1.70633277364275	0.0116279069767442	0.2578150803365	1357	EVM0001737;EVM0008463;EVM0007793;EVM0007607;EVM0001073;EVM0001304;EVM0001103;EVM0006890
GO:0006082	organic acid metabolic process	199	-0.41568957504136	-1.39536222972308	0.0122699386503067	0.263679491319143	2727	EVM0001189;EVM0002726;EVM0001120;EVM0001535;EVM0008939;EVM0005874;EVM0009100;EVM0002406;EVM0001381;EVM0006673;EVM0003911;EVM0005928;EVM0007238;EVM0004809;EVM0008326;EVM0007042;EVM0002853;EVM0001081;EVM0005140;EVM0004510;EVM0006242;EVM0006661;EVM0004554;EVM0006900;EVM0009076;EVM0008228;EVM0000678;EVM0003036;EVM0004566;EVM0001773;EVM0007169;EVM0003364;EVM0000407;EVM0005350;EVM0003920;EVM0000245;EVM…
GO:0043436	oxoacid metabolic process	199	-0.41568957504136	-1.39536222972308	0.0122699386503067	0.263679491319143	2727	EVM0001189;EVM0002726;EVM0001120;EVM0001535;EVM0008939;EVM0005874;EVM0009100;EVM0002406;EVM0001381;EVM0006673;EVM0003911;EVM0005928;EVM0007238;EVM0004809;EVM0008326;EVM0007042;EVM0002853;EVM0001081;EVM0005140;EVM0004510;EVM0006242;EVM0006661;EVM0004554;EVM0006900;EVM0009076;EVM0008228;EVM0000678;EVM0003036;EVM0004566;EVM0001773;EVM0007169;EVM0003364;EVM0000407;EVM0005350;EVM0003920;EVM0000245;EVM…
GO:0097306	cellular response to alcohol	10	-0.754156425688688	-1.61946829141647	0.0125786163522013	0.265021902086357	349	EVM0005170;EVM0005643
GO:0006368	transcription elongation from RNA polymerase II promoter	32	0.502967012297784	1.72747025760775	0.0127118644067797	0.265021902086357	3188	EVM0007515;EVM0004689;EVM0006122;EVM0000924;EVM0001608;EVM0001496;EVM0004067;EVM0000810;EVM0007439;EVM0007474;EVM0008396;Sphaceloma_arachidis_newGene_781;EVM0001834;EVM0008137;EVM0008366;EVM0004979;EVM0004382;EVM0001946;EVM0003993;EVM0001114;EVM0002670;EVM0005945
GO:0005996	monosaccharide metabolic process	30	-0.592171925300783	-1.59373430624114	0.0131406044678055	0.269931611900587	2733	EVM0001189;EVM0007260;EVM0001381;EVM0006348;EVM0007083;EVM0008537;EVM0003918;EVM0000187;EVM0003494;EVM0003565;EVM0005576;EVM0004959;EVM0001330;EVM0005759;EVM0006197;EVM0005170;EVM0005725;EVM0005787;EVM0005267
GO:0000375	RNA splicing, via transesterification reactions	103	0.385551175722627	1.71257668862241	0.0136986301369863	0.273354619425276	3979	EVM0002750;EVM0005654;EVM0009085;EVM0001012;EVM0007438;EVM0004921;EVM0004008;EVM0000478;EVM0005198;EVM0001417;EVM0001943;EVM0002167;EVM0000132;EVM0005957;EVM0008355;EVM0001608;EVM0001496;EVM0007226;EVM0007407;EVM0007111;EVM0004249;EVM0008132;EVM0001288;EVM0004953;EVM0006853;EVM0000844;EVM0000921;EVM0006426;EVM0001669;EVM0007632;EVM0001176;EVM0002581;EVM0007939;EVM0005829;EVM0004322;EVM0004164;EVM…
GO:0000377	RNA splicing, via transesterification reactions with bulged adenosine as nucleophile	102	0.384134408117274	1.7016618898824	0.0136986301369863	0.273354619425276	4326	EVM0002750;EVM0005654;EVM0009085;EVM0001012;EVM0007438;EVM0004921;EVM0004008;EVM0000478;EVM0005198;EVM0001417;EVM0001943;EVM0002167;EVM0000132;EVM0005957;EVM0008355;EVM0001608;EVM0001496;EVM0007226;EVM0007407;EVM0007111;EVM0004249;EVM0008132;EVM0001288;EVM0004953;EVM0006853;EVM0000844;EVM0000921;EVM0006426;EVM0001669;EVM0007632;EVM0001176;EVM0002581;EVM0007939;EVM0005829;EVM0004322;EVM0004164;EVM…
GO:1901615	organic hydroxy compound metabolic process	65	-0.511400630890437	-1.556558424141	0.014722536806342	0.273890608875129	1249	EVM0004834;EVM0007837;EVM0004864;EVM0007260;EVM0005082;EVM0001381;EVM0007238;EVM0008326;EVM0002457;EVM0004334;EVM0007866;EVM0000240;EVM0002594;EVM0001779;EVM0003981;EVM0002039;EVM0008722;EVM0001421;EVM0007953;EVM0008417;EVM0003990;EVM0005758;EVM0004129;EVM0008684;EVM0003076;EVM0007381;EVM0005479;EVM0007030;EVM0008674;EVM0005517;EVM0007384;EVM0008760;EVM0006664;EVM0005170;EVM0002143;EVM0003342
GO:0044036	cell wall macromolecule metabolic process	25	0.496870447686213	1.58864067253061	0.0149253731343284	0.273890608875129	1846	EVM0008463;EVM0007599;EVM0000084;EVM0006100;EVM0007275;EVM0000403;EVM0007903;EVM0002342;EVM0003186;EVM0002268
GO:0043144	snoRNA processing	24	0.507402987343889	1.60191678091225	0.0149812734082397	0.273890608875129	3850	EVM0009085;EVM0004812;EVM0007106;EVM0007407;EVM0000810;EVM0000632;EVM0008396;EVM0005395;EVM0008137;EVM0001635;EVM0000977;EVM0004322;EVM0002547;EVM0008798;EVM0005801;EVM0004520;EVM0005331;EVM0009066;EVM0009052
GO:0000245	spliceosomal complex assembly	26	0.500164048356621	1.60128524490134	0.0154440154440154	0.273890608875129	4306	EVM0001943;EVM0002167;EVM0000132;EVM0005957;EVM0007226;EVM0008132;EVM0004953;EVM0006426;EVM0007632;EVM0004164;EVM0007847;EVM0008222;EVM0002002;EVM0001977;EVM0008008;EVM0001808;EVM0003543;EVM0006847;EVM0000764;EVM0003417;EVM0003463;EVM0001215
GO:0000398	mRNA splicing, via spliceosome	105	0.384646156416484	1.70397416094591	0.015625	0.273890608875129	3979	EVM0002750;EVM0005654;EVM0009085;EVM0001012;EVM0007438;EVM0004921;EVM0004008;EVM0000478;EVM0005198;EVM0001417;EVM0001943;EVM0002167;EVM0000132;EVM0005957;EVM0008355;EVM0001608;EVM0001496;EVM0007226;EVM0007407;EVM0006860;EVM0007111;EVM0004249;EVM0008132;EVM0001288;EVM0004953;EVM0006853;EVM0000844;EVM0000921;EVM0006426;EVM0001669;EVM0007632;EVM0001176;EVM0002581;EVM0007939;EVM0005829;EVM0004322;EVM…
GO:0006412	translation	105	0.356878902752812	1.58096582725	0.015625	0.273890608875129	2940	EVM0006992;EVM0001093;EVM0002411;EVM0007873;EVM0005877;EVM0008950;EVM0008031;EVM0001407;EVM0008385;EVM0008505;EVM0001206;EVM0007775;EVM0007035;EVM0000210;EVM0008479;EVM0008175;EVM0001959;EVM0005116;EVM0003773;EVM0001329;EVM0001223;EVM0001894;EVM0009166;EVM0006345;EVM0008091;EVM0008756;EVM0001618;EVM0001173;EVM0008135;EVM0000682;EVM0001523;EVM0003083;EVM0001356;EVM0003557;EVM0003958;EVM0003145;EVM…
GO:0022900	electron transport chain	34	-0.571661425893159	-1.57144598771327	0.015625	0.273890608875129	2916	EVM0001828;EVM0001381;EVM0006581;EVM0007985;EVM0001856;EVM0004510;EVM0007517;EVM0003052;EVM0003327;EVM0002977;EVM0007094;EVM0003920;EVM0008580;EVM0002115;EVM0002940;EVM0001787
GO:0009150	purine ribonucleotide metabolic process	63	-0.506330765393725	-1.5372445274288	0.0159817351598174	0.273890608875129	2983	EVM0006583;EVM0005815;EVM0003280;EVM0001189;EVM0001381;EVM0001172;EVM0002853;EVM0004510;EVM0007517;EVM0003052;EVM0003327;EVM0004554;EVM0008228;EVM0000265;EVM0002977;EVM0004566;EVM0007094;EVM0003920;EVM0001260;EVM0007753;EVM0004129;EVM0008684;EVM0003979;EVM0005517;EVM0003658;EVM0005170;EVM0002940;EVM0005725
GO:0006469	negative regulation of protein kinase activity	16	-0.677895121614247	-1.61401197115166	0.0161054172767204	0.273890608875129	2369	EVM0008784;EVM0006115;EVM0009106;EVM0005807;EVM0005085;EVM0007071;EVM0001895
GO:0033673	negative regulation of kinase activity	16	-0.677895121614247	-1.61401197115166	0.0161054172767204	0.273890608875129	2369	EVM0008784;EVM0006115;EVM0009106;EVM0005807;EVM0005085;EVM0007071;EVM0001895
GO:1901605	alpha-amino acid metabolic process	87	-0.478560688380851	-1.50245098170905	0.0165198237885463	0.273890608875129	1377	EVM0007012;EVM0008921;EVM0002068;EVM0007836;EVM0005257;EVM0006136;EVM0004437;EVM0002404;EVM0001030;EVM0002951;EVM0004136;EVM0008215;EVM0003439;EVM0005170;EVM0000174;EVM0002427;EVM0005643
GO:0006270	DNA replication initiation	30	0.485034779221589	1.6337873828869	0.016597510373444	0.273890608875129	3094	EVM0007628;EVM0007155;EVM0007626;EVM0006292;EVM0004142;EVM0002209;EVM0004858;EVM0007615;EVM0005685;EVM0007427;EVM0006697;EVM0002324;EVM0002584;EVM0008761;EVM0001476;EVM0005003;EVM0005778;EVM0004315;EVM0006559;EVM0006621;EVM0007553;EVM0007586
GO:0055086	nucleobase-containing small molecule metabolic process	127	-0.429504482886115	-1.4045432359084	0.0166666666666667	0.273890608875129	2634	EVM0008943;EVM0007260;EVM0001381;EVM0005965;EVM0006581;EVM0001172;EVM0007631;EVM0002853;EVM0004510;EVM0007240;EVM0007517;EVM0003052;EVM0003918;EVM0003327;EVM0007305;EVM0004554;EVM0003494;EVM0008228;EVM0000265;EVM0002977;EVM0003565;EVM0004566;EVM0002959;EVM0003184;EVM0007094;EVM0003920;EVM0000416;EVM0006773;EVM0003808;EVM0001260;EVM0004959;EVM0003605;EVM0007753;EVM0000905;EVM0004129;EVM0008684;EVM…
GO:0009064	glutamine family amino acid metabolic process	22	-0.636265048152851	-1.60144335848472	0.0167597765363128	0.273890608875129	1256	EVM0006136;EVM0008215;EVM0003439;EVM0000174;EVM0005643
GO:0006163	purine nucleotide metabolic process	64	-0.503038713637574	-1.52872240347799	0.0170454545454545	0.273890608875129	2983	EVM0006583;EVM0005815;EVM0003280;EVM0001189;EVM0001381;EVM0001172;EVM0002853;EVM0004510;EVM0007517;EVM0003052;EVM0003327;EVM0004554;EVM0008228;EVM0000265;EVM0002977;EVM0004566;EVM0007094;EVM0003920;EVM0001260;EVM0007753;EVM0004129;EVM0008684;EVM0003979;EVM0005517;EVM0003658;EVM0005170;EVM0002940;EVM0005725
GO:0016125	sterol metabolic process	21	-0.647884756810496	-1.6122718659031	0.0170454545454545	0.273890608875129	1249	EVM0003981;EVM0003990;EVM0004129;EVM0008684;EVM0007381;EVM0002985;EVM0005479;EVM0007030;EVM0008674;EVM0005517;EVM0003342
GO:0006081	cellular aldehyde metabolic process	19	-0.648868176971085	-1.58752009330364	0.0173160173160173	0.273890608875129	2159	EVM0003918;EVM0006661;EVM0009076;EVM0008228;EVM0002959;EVM0002678;EVM0003076;EVM0007384;EVM0006664;EVM0005170
GO:0008380	RNA splicing	110	0.376189660367761	1.66487428778424	0.0178571428571429	0.273890608875129	3979	EVM0002750;EVM0005654;EVM0009085;EVM0001012;EVM0007438;EVM0004921;EVM0004008;EVM0000478;EVM0005198;EVM0001417;EVM0001943;EVM0002167;EVM0000132;EVM0005957;EVM0008355;EVM0001608;EVM0001496;EVM0003358;EVM0007226;EVM0007407;EVM0000632;EVM0007111;EVM0004249;EVM0008132;EVM0001288;EVM0000593;EVM0004953;EVM0006853;EVM0000844;EVM0000921;EVM0006426;EVM0001669;EVM0007632;EVM0001176;EVM0002581;EVM0007939;EVM…
GO:0071396	cellular response to lipid	13	-0.70266095875766	-1.59438055917757	0.0182370820668693	0.273890608875129	472	EVM0005170;EVM0005643
GO:0006694	steroid biosynthetic process	21	-0.645638543964664	-1.60668212831768	0.0184659090909091	0.273890608875129	1249	EVM0003981;EVM0003990;EVM0004129;EVM0008684;EVM0004722;EVM0007381;EVM0005479;EVM0007030;EVM0008674;EVM0005517;EVM0003342
GO:0044107	cellular alcohol metabolic process	18	-0.659331637018591	-1.61103041976944	0.0185185185185185	0.273890608875129	1600	EVM0003981;EVM0003990;EVM0004129;EVM0008684;EVM0007381;EVM0005479;EVM0007030;EVM0008674;EVM0005517;EVM0003342
GO:0007124	pseudohyphal growth	23	0.521268263894485	1.62208006063849	0.0185873605947955	0.273890608875129	2392	EVM0007195;EVM0002562;EVM0004082;EVM0003485;EVM0005265;EVM0004721;EVM0000924;EVM0005493;EVM0009155;EVM0008704;EVM0007407
GO:0006637	acyl-CoA metabolic process	15	-0.684242346863017	-1.6075511519251	0.0193164933135215	0.273890608875129	968	EVM0004566;EVM0007753;EVM0004129;EVM0008684;EVM0003979;EVM0005517;EVM0003658
GO:0035383	thioester metabolic process	15	-0.684242346863017	-1.6075511519251	0.0193164933135215	0.273890608875129	968	EVM0004566;EVM0007753;EVM0004129;EVM0008684;EVM0003979;EVM0005517;EVM0003658
GO:0072593	reactive oxygen species metabolic process	15	-0.678662020241298	-1.59444079631793	0.0193164933135215	0.273890608875129	1695	EVM0002455;EVM0002569;EVM0005438;EVM0007871;EVM0002921;EVM0007457;EVM0005787;EVM0003260
GO:0033993	response to lipid	14	-0.693952067561584	-1.6133415315831	0.0194610778443114	0.273890608875129	472	EVM0005170;EVM0005643
GO:0043628	ncRNA 3'-end processing	28	0.474382551466537	1.56221998457932	0.0198412698412698	0.273890608875129	4007	EVM0009085;EVM0001285;EVM0006452;EVM0004812;EVM0007106;EVM0000810;EVM0000632;EVM0008396;EVM0003746;EVM0005395;EVM0008137;EVM0001635;EVM0004498;EVM0002547;EVM0003056;EVM0004520;EVM0005331;EVM0009066;EVM0009052;EVM0006813;EVM0000269
GO:0006903	vesicle targeting	17	0.559077469774391	1.60884353623216	0.0199335548172757	0.273890608875129	3487	EVM0001089;EVM0006414;EVM0008459;EVM0004715;EVM0004638;EVM0004113;EVM0000183;EVM0000869;EVM0002586;EVM0000412;EVM0001579;EVM0003900;EVM0003447
GO:0051348	negative regulation of transferase activity	18	-0.653800702641887	-1.59751597115158	0.0199430199430199	0.273890608875129	2369	EVM0008784;EVM0006115;EVM0003593;EVM0009106;EVM0005807;EVM0005085;EVM0007071;EVM0001895
GO:0043650	dicarboxylic acid biosynthetic process	17	-0.658657075728419	-1.60013347110724	0.0199714693295292	0.273890608875129	162	EVM0000174;EVM0005643
GO:0006379	mRNA cleavage	18	0.575309807532933	1.68914635526229	0.02	0.273890608875129	3414	EVM0006338;EVM0000054;EVM0004725;EVM0000251;EVM0003358;EVM0001969;EVM0000091;EVM0005335;EVM0000632;EVM0000593;EVM0001946;EVM0003612;EVM0000512;EVM0008798;EVM0008696
GO:0009247	glycolipid biosynthetic process	18	0.578569167612177	1.69871604471701	0.02	0.273890608875129	2914	EVM0000084;EVM0004641;EVM0000807;EVM0001755;EVM0000626;EVM0001631;EVM0008577;EVM0006462;EVM0008898;EVM0008282;EVM0007344;EVM0001183;EVM0005454
GO:0006720	isoprenoid metabolic process	10	-0.735070142937608	-1.57848259048823	0.020440251572327	0.275309571371835	833	EVM0007866;EVM0004129;EVM0008684;EVM0007381;EVM0000322;EVM0005517;EVM0003342
GO:0098869	cellular oxidant detoxification	16	-0.668589235733267	-1.5918554299181	0.020497803806735	0.275309571371835	1786	EVM0001773;EVM0002561;EVM0002455;EVM0002569;EVM0005438;EVM0007871;EVM0002921;EVM0007457;EVM0003260
GO:0034401	chromatin organization involved in regulation of transcription	15	0.596643980746799	1.69439616366711	0.0212765957446809	0.27557648856991	2238	EVM0007626;EVM0006906;EVM0002640;EVM0007615;EVM0002324;EVM0003914;EVM0006122;EVM0002657;EVM0001144
GO:0070868	heterochromatin organization involved in chromatin silencing	15	0.596643980746799	1.69439616366711	0.0212765957446809	0.27557648856991	2238	EVM0007626;EVM0006906;EVM0002640;EVM0007615;EVM0002324;EVM0003914;EVM0006122;EVM0002657;EVM0001144
GO:0097549	chromatin organization involved in negative regulation of transcription	15	0.596643980746799	1.69439616366711	0.0212765957446809	0.27557648856991	2238	EVM0007626;EVM0006906;EVM0002640;EVM0007615;EVM0002324;EVM0003914;EVM0006122;EVM0002657;EVM0001144
GO:0008202	steroid metabolic process	21	-0.633026320478928	-1.57529640287997	0.0213068181818182	0.27557648856991	1249	EVM0003981;EVM0003990;EVM0004129;EVM0008684;EVM0004722;EVM0007381;EVM0005479;EVM0007030;EVM0008674;EVM0005517;EVM0003342
GO:0006631	fatty acid metabolic process	33	-0.560316567458428	-1.53561360865879	0.022020725388601	0.282197031295737	2673	EVM0009100;EVM0006673;EVM0005928;EVM0007042;EVM0009076;EVM0003541;EVM0000678;EVM0003036;EVM0000245;EVM0000759;EVM0007753;EVM0003979;EVM0000600;EVM0002217;EVM0003658;EVM0002233
GO:0030488	tRNA methylation	12	0.630154231004591	1.63006369830005	0.0232558139534884	0.295315455658173	2144	EVM0000422;EVM0005543;EVM0003512;EVM0007294;EVM0002092
GO:0006397	mRNA processing	143	0.397503152724523	1.84251987335108	0.024390243902439	0.305253956569746	3979	EVM0006338;EVM0002750;EVM0005654;EVM0000054;EVM0009085;EVM0001012;EVM0007438;EVM0004921;EVM0004008;EVM0002850;EVM0000478;EVM0001607;EVM0005198;EVM0001417;EVM0001943;EVM0002167;EVM0004725;EVM0000132;EVM0001546;EVM0005957;EVM0000251;EVM0003613;EVM0008355;EVM0001608;EVM0001496;EVM0003358;EVM0007226;EVM0006252;EVM0001969;EVM0005732;EVM0007106;EVM0007407;EVM0000810;EVM0000091;EVM0005335;EVM0000632;EVM…
GO:0006378	mRNA polyadenylation	22	0.51248565546668	1.58865824580912	0.0244755244755245	0.305253956569746	3414	EVM0006338;EVM0000054;EVM0004725;EVM0000251;EVM0003358;EVM0001969;EVM0007106;EVM0000091;EVM0005335;EVM0000632;EVM0000031;EVM0000977;EVM0001946;EVM0003612;EVM0000512;EVM0008696
GO:0009117	nucleotide metabolic process	101	-0.439663838743765	-1.40265891142718	0.0248648648648649	0.307365399866564	2634	EVM0008943;EVM0007260;EVM0001381;EVM0005965;EVM0006581;EVM0001172;EVM0007631;EVM0002853;EVM0004510;EVM0007240;EVM0007517;EVM0003052;EVM0003918;EVM0003327;EVM0004554;EVM0008228;EVM0000265;EVM0002977;EVM0004566;EVM0002959;EVM0007094;EVM0003920;EVM0003808;EVM0001260;EVM0003605;EVM0007753;EVM0000905;EVM0004129;EVM0008684;EVM0003979;EVM0008382;EVM0005517;EVM0003658;EVM0005170;EVM0002940;EVM0000225;EVM…
GO:0031321	ascospore-type prospore assembly	12	-0.700495555677038	-1.57505967706863	0.0258358662613982	0.316078704924587	1536	EVM0003781;EVM0005611;EVM0008902;EVM0001895
GO:0006353	DNA-templated transcription, termination	23	0.508297469060072	1.58171760405166	0.0260223048327138	0.316078704924587	3181	EVM0000054;EVM0009085;EVM0001546;EVM0003914;EVM0004812;EVM0007106;EVM0000810;EVM0005335;EVM0000632;EVM0007474;EVM0003664;EVM0008396;EVM0008137;EVM0001946;EVM0003993;EVM0003612
GO:0009259	ribonucleotide metabolic process	67	-0.490704598660096	-1.49268271030034	0.0272108843537415	0.323826153917068	2983	EVM0006583;EVM0005815;EVM0003280;EVM0001189;EVM0008943;EVM0001381;EVM0001172;EVM0002853;EVM0004510;EVM0007517;EVM0003052;EVM0003327;EVM0004554;EVM0008228;EVM0000265;EVM0002977;EVM0004566;EVM0007094;EVM0003920;EVM0001260;EVM0007753;EVM0004129;EVM0008684;EVM0003979;EVM0005517;EVM0003658;EVM0005170;EVM0002940;EVM0005725
GO:0098787	mRNA cleavage involved in mRNA processing	15	0.567122124794986	1.61055769201023	0.027355623100304	0.323826153917068	3414	EVM0006338;EVM0000054;EVM0004725;EVM0000251;EVM0003358;EVM0001969;EVM0000091;EVM0005335;EVM0000632;EVM0001946;EVM0000512;EVM0008696
GO:0098789	pre-mRNA cleavage required for polyadenylation	15	0.567122124794986	1.61055769201023	0.027355623100304	0.323826153917068	3414	EVM0006338;EVM0000054;EVM0004725;EVM0000251;EVM0003358;EVM0001969;EVM0000091;EVM0005335;EVM0000632;EVM0001946;EVM0000512;EVM0008696
GO:0022904	respiratory electron transport chain	29	-0.56513770889797	-1.50643115383045	0.0291777188328912	0.34025641025641	2534	EVM0006581;EVM0007985;EVM0004510;EVM0007517;EVM0003052;EVM0003327;EVM0002977;EVM0007094;EVM0003920;EVM0008580;EVM0002115;EVM0002940
GO:0071901	negative regulation of protein serine/threonine kinase activity	11	-0.705884840575668	-1.55086533064653	0.0292307692307692	0.34025641025641	2026	EVM0006115;EVM0009106;EVM0005807;EVM0005085
GO:0006084	acetyl-CoA metabolic process	13	-0.676327911464291	-1.53462926924866	0.0303951367781155	0.34085946931751	2045	EVM0004566;EVM0007753;EVM0004129;EVM0008684;EVM0003979;EVM0005517
GO:0006376	mRNA splice site selection	15	0.562718728322765	1.59805258288251	0.0303951367781155	0.34085946931751	3969	EVM0001943;EVM0002167;EVM0000132;EVM0005957;EVM0007226;EVM0004953;EVM0006426;EVM0007632;EVM0007847;EVM0002002;EVM0001808;EVM0003543;EVM0000764
GO:0006505	GPI anchor metabolic process	15	0.562730412408533	1.5980857642616	0.0303951367781155	0.34085946931751	2914	EVM0004641;EVM0000807;EVM0001755;EVM0001631;EVM0008577;EVM0006462;EVM0008898;EVM0008282;EVM0007344;EVM0001183;EVM0005454
GO:0033865	nucleoside bisphosphate metabolic process	16	-0.647825844017931	-1.54241951907918	0.0307467057101025	0.34085946931751	968	EVM0004566;EVM0007753;EVM0004129;EVM0008684;EVM0003979;EVM0005517;EVM0003658
GO:0033875	ribonucleoside bisphosphate metabolic process	16	-0.647825844017931	-1.54241951907918	0.0307467057101025	0.34085946931751	968	EVM0004566;EVM0007753;EVM0004129;EVM0008684;EVM0003979;EVM0005517;EVM0003658
GO:0034032	purine nucleoside bisphosphate metabolic process	16	-0.647825844017931	-1.54241951907918	0.0307467057101025	0.34085946931751	968	EVM0004566;EVM0007753;EVM0004129;EVM0008684;EVM0003979;EVM0005517;EVM0003658
GO:1901700	response to oxygen-containing compound	53	-0.500222470781092	-1.47524329854192	0.0311750599520384	0.342886900591421	1695	EVM0005610;EVM0002561;EVM0002455;EVM0002759;EVM0002569;EVM0001352;EVM0005438;EVM0007871;EVM0002921;EVM0007384;EVM0002115;EVM0000957;EVM0005170;EVM0007457;EVM0003260;EVM0005643
GO:0035303	regulation of dephosphorylation	31	-0.548626032685627	-1.48517071879914	0.031496062992126	0.343711147948612	429	EVM0004904;EVM0002965;EVM0004534;EVM0000261;EVM0003317
GO:0046034	ATP metabolic process	39	-0.530104901114385	-1.48858079355535	0.0318066157760814	0.34440945846479	2983	EVM0006583;EVM0003280;EVM0001189;EVM0007809;EVM0001381;EVM0001172;EVM0004510;EVM0007517;EVM0003052;EVM0003327;EVM0008228;EVM0002977;EVM0007094;EVM0003920;EVM0005170;EVM0002940;EVM0005725
GO:1990778	protein localization to cell periphery	30	-0.550165191952442	-1.48068002391195	0.0328515111695138	0.351173907708889	225	EVM0009018;EVM0002247;EVM0007071;EVM0004534;EVM0009031;EVM0003158
GO:0043386	mycotoxin biosynthetic process	14	0.577945761778738	1.59302862811028	0.0329341317365269	0.351173907708889	675	EVM0000441;EVM0008765;Sphaceloma_arachidis_newGene_595;EVM0003499;EVM0002638;EVM0007291
GO:0031124	mRNA 3'-end processing	31	0.448542109712364	1.5307432918348	0.0333333333333333	0.352737905369484	3218	EVM0006338;EVM0000054;EVM0009085;EVM0004725;EVM0001546;EVM0000251;EVM0003358;EVM0001969;EVM0007106;EVM0000810;EVM0000091;EVM0005335;EVM0000632;EVM0008396;EVM0001834;EVM0008137;EVM0000977;EVM0001946;EVM0002670;EVM0003612;EVM0000512
GO:1902292	cell cycle DNA replication initiation	16	0.56466962556496	1.6244671984538	0.0344827586206897	0.356792364051892	3094	EVM0007628;EVM0007626;EVM0004142;EVM0007615;EVM0005685;EVM0007427;EVM0006697;EVM0002324;EVM0002584;EVM0005003;EVM0004315;EVM0006559;EVM0007586
GO:1902315	nuclear cell cycle DNA replication initiation	16	0.56466962556496	1.6244671984538	0.0344827586206897	0.356792364051892	3094	EVM0007628;EVM0007626;EVM0004142;EVM0007615;EVM0005685;EVM0007427;EVM0006697;EVM0002324;EVM0002584;EVM0005003;EVM0004315;EVM0006559;EVM0007586
GO:1902975	mitotic DNA replication initiation	16	0.56466962556496	1.6244671984538	0.0344827586206897	0.356792364051892	3094	EVM0007628;EVM0007626;EVM0004142;EVM0007615;EVM0005685;EVM0007427;EVM0006697;EVM0002324;EVM0002584;EVM0005003;EVM0004315;EVM0006559;EVM0007586
GO:0043631	RNA polyadenylation	22	0.500484111144268	1.55145456577074	0.034965034965035	0.35912230184676	3850	EVM0006338;EVM0000054;EVM0004725;EVM0000251;EVM0003358;EVM0001969;EVM0007106;EVM0000091;EVM0005335;EVM0000632;EVM0000977;EVM0001946;EVM0003612;EVM0000512;EVM0008696;EVM0005331;EVM0009066;EVM0009052
GO:0006450	regulation of translational fidelity	10	0.647442137504481	1.61264082667991	0.0355191256830601	0.362150440118485	1862	EVM0001093;EVM0008505;EVM0000706;EVM0001223;EVM0001523
GO:0009060	aerobic respiration	35	-0.533355248625391	-1.47692092530556	0.0372750642673522	0.373088169140801	2347	EVM0004510;EVM0007517;EVM0003327;EVM0000265;EVM0002977;EVM0003920;EVM0008115;EVM0001998;EVM0006305;EVM0000600;EVM0002115;EVM0002940
GO:0022413	reproductive process in single-celled organism	65	-0.474275429875066	-1.44355984553583	0.0373725934314836	0.373088169140801	2767	EVM0007900;EVM0004066;EVM0005524;EVM0004325;EVM0003587;EVM0002603;EVM0003687;EVM0008214;EVM0000265;EVM0004211;EVM0004004;EVM0004882;EVM0005502;EVM0009018;EVM0000307;EVM0003781;EVM0005611;EVM0005441;EVM0000367;EVM0005034;EVM0003849;EVM0002940;EVM0008902;EVM0008907;EVM0001895;EVM0009031
GO:0034976	response to endoplasmic reticulum stress	47	0.3982722530493	1.49470565309617	0.0374331550802139	0.373088169140801	1260	EVM0002484;EVM0008463;EVM0007195;EVM0005697;EVM0004931;EVM0000792;EVM0007148;EVM0004641;EVM0001304;EVM0006010;EVM0005161;EVM0001595
GO:0030433	ubiquitin-dependent ERAD pathway	32	0.440537554751234	1.51305255530643	0.038135593220339	0.373088169140801	1260	EVM0008463;EVM0007195;EVM0005697;EVM0004931;EVM0000792;EVM0004641;EVM0001304;EVM0006010;EVM0001595
GO:0036503	ERAD pathway	32	0.440537554751234	1.51305255530643	0.038135593220339	0.373088169140801	1260	EVM0008463;EVM0007195;EVM0005697;EVM0004931;EVM0000792;EVM0004641;EVM0001304;EVM0006010;EVM0001595
GO:0006664	glycolipid metabolic process	22	0.493859582068643	1.53091913686979	0.0384615384615385	0.373088169140801	2914	EVM0000084;EVM0005311;EVM0004641;EVM0000807;EVM0001755;EVM0000626;EVM0001631;EVM0008577;EVM0006462;EVM0008898;EVM0008282;EVM0007344;EVM0001183;EVM0005454
GO:1903509	liposaccharide metabolic process	22	0.493859582068643	1.53091913686979	0.0384615384615385	0.373088169140801	2914	EVM0000084;EVM0005311;EVM0004641;EVM0000807;EVM0001755;EVM0000626;EVM0001631;EVM0008577;EVM0006462;EVM0008898;EVM0008282;EVM0007344;EVM0001183;EVM0005454
GO:0043094	cellular metabolic compound salvage	15	-0.641377543885441	-1.50684507356038	0.0401188707280832	0.386480881714457	1845	EVM0001773;EVM0000416;EVM0006773;EVM0000905;EVM0004437;EVM0003076;EVM0000225
GO:0032269	negative regulation of cellular protein metabolic process	54	-0.490581807650583	-1.45283196576641	0.0416171224732461	0.39445771217862	429	EVM0007713;EVM0006115;EVM0009106;EVM0001364;EVM0003167;EVM0005807;EVM0005085;EVM0002965;EVM0007071;EVM0007710;EVM0001895;EVM0003158;EVM0003317
GO:0005976	polysaccharide metabolic process	44	0.396451817096776	1.45103702613312	0.0416666666666667	0.39445771217862	1647	EVM0008463;EVM0007599;EVM0000084;EVM0002562;EVM0006100;EVM0005118;EVM0007275;EVM0000403;EVM0006190;EVM0007903;EVM0008174;EVM0002342;EVM0004373;EVM0003186;EVM0003630
GO:0070887	cellular response to chemical stimulus	227	-0.382986426703879	-1.29026101312752	0.0417940876656473	0.39445771217862	2360	EVM0002853;EVM0001472;EVM0008013;EVM0000782;EVM0002466;EVM0001668;EVM0007621;EVM0003687;EVM0003918;EVM0004260;EVM0001551;EVM0008784;EVM0007713;EVM0003400;EVM0008728;EVM0008228;EVM0002213;EVM0002192;EVM0004211;EVM0003593;EVM0008523;EVM0009106;EVM0003540;EVM0001773;EVM0004882;EVM0000240;EVM0005610;EVM0005427;EVM0003920;EVM0002561;EVM0002455;EVM0006932;EVM0001008;EVM0005807;EVM0002759;EVM0005759;EVM…
GO:0006888	ER to Golgi vesicle-mediated transport	59	0.387066694147306	1.53405725251927	0.0422535211267606	0.396117432251581	2346	EVM0007671;EVM0004277;EVM0001293;EVM0008786;EVM0002317;EVM0000410;EVM0006103;EVM0007981;EVM0003545;EVM0005730;EVM0001089;EVM0001595;EVM0004560;EVM0004339;EVM0008386;EVM0006948;EVM0000455;EVM0006351;EVM0008948;EVM0002798;EVM0008751;EVM0003672;EVM0008216;EVM0004638;EVM0008567;EVM0006595;EVM0000164;EVM0000847;EVM0007228
GO:0006753	nucleoside phosphate metabolic process	104	-0.424390799426524	-1.36180210718641	0.0426894343649947	0.39753599580595	2634	EVM0008943;EVM0007260;EVM0001381;EVM0005965;EVM0006581;EVM0001172;EVM0007631;EVM0002853;EVM0004510;EVM0007240;EVM0007517;EVM0003052;EVM0003918;EVM0003327;EVM0004554;EVM0008228;EVM0000265;EVM0002977;EVM0004566;EVM0002959;EVM0007094;EVM0003920;EVM0003808;EVM0001260;EVM0003605;EVM0007753;EVM0000905;EVM0004129;EVM0008684;EVM0003979;EVM0004926;EVM0008382;EVM0005517;EVM0003658;EVM0005170;EVM0002940;EVM…
GO:0010629	negative regulation of gene expression	201	0.253848411356965	1.27319572777105	0.0434782608695652	0.399554377935686	3385	EVM0000038;EVM0002750;EVM0007333;EVM0001653;EVM0003024;EVM0007148;EVM0000025;EVM0001449;EVM0009085;EVM0002253;EVM0004082;EVM0005116;EVM0007628;EVM0006430;EVM0007155;EVM0007626;EVM0006852;EVM0006906;EVM0006292;EVM0004008;EVM0007222;EVM0002850;EVM0006345;EVM0007289;EVM0007206;EVM0002640;EVM0007515;EVM0007615;EVM0000629;EVM0003162;EVM0007720;EVM0002324;EVM0000268;EVM0002286;EVM0000568;EVM0002584;EVM…
GO:0016071	mRNA metabolic process	184	0.375937688778899	1.78180855514467	0.0434782608695652	0.399554377935686	3979	EVM0006338;EVM0002750;EVM0005654;EVM0000054;EVM0001653;EVM0000025;EVM0001449;EVM0009085;EVM0001012;EVM0007438;EVM0004921;EVM0004008;EVM0002850;EVM0000478;EVM0001607;EVM0005198;EVM0001417;EVM0001943;EVM0002167;EVM0004725;EVM0000629;EVM0003162;EVM0000268;EVM0000132;EVM0000568;EVM0004099;EVM0001546;EVM0006290;EVM0005957;EVM0000251;EVM0000924;EVM0004812;EVM0004133;EVM0008355;EVM0001608;EVM0004097;EVM…
GO:0006457	protein folding	76	0.33647689613587	1.4221893720685	0.0446428571428571	0.40550038197097	2711	EVM0001737;EVM0002484;EVM0005697;EVM0001000;EVM0001897;EVM0000792;EVM0005338;EVM0001093;EVM0001073;EVM0005161;EVM0001223;EVM0006276;EVM0006354;EVM0006005;EVM0006594;EVM0008585;EVM0006665;EVM0008583;EVM0001523;EVM0007624;EVM0002504;EVM0005069;EVM0006596;EVM0009007;EVM0008834;EVM0006014;EVM0006915;EVM0002725;EVM0005420;EVM0002528;EVM0000700;EVM0006435;EVM0007031
GO:0051248	negative regulation of protein metabolic process	56	-0.486185207887717	-1.45097403291957	0.0447058823529412	0.40550038197097	429	EVM0007713;EVM0006115;EVM0009106;EVM0001364;EVM0003167;EVM0005807;EVM0005085;EVM0002965;EVM0007071;EVM0007710;EVM0001895;EVM0003158;EVM0003317
GO:0000282	cellular bud site selection	15	0.550527612902971	1.56343130140697	0.0455927051671733	0.406090946901042	2235	EVM0005596;EVM0003485;EVM0001568;EVM0002765;EVM0005198;EVM0003041;EVM0000918;EVM0003936
GO:0006817	phosphate ion transport	10	-0.702493686508096	-1.50852821970086	0.0455974842767296	0.406090946901042	275	EVM0008988;EVM0001628;EVM0003415
GO:0006348	chromatin silencing at telomere	30	0.442374150034174	1.49008965089277	0.045643153526971	0.406090946901042	2930	EVM0007628;EVM0006906;EVM0006292;EVM0006345;EVM0007289;EVM0002584;EVM0004470;EVM0003914;EVM0002657;EVM0001144;EVM0007467;EVM0002319;EVM0004315;EVM0002293;EVM0007139
GO:0000302	response to reactive oxygen species	19	-0.599556264343739	-1.46687362779107	0.0461760461760462	0.408231933881501	1695	EVM0001773;EVM0002455;EVM0002569;EVM0005438;EVM0007871;EVM0002921;EVM0002115;EVM0007457;EVM0003260
GO:1901701	cellular response to oxygen-containing compound	46	-0.496416078832527	-1.43135329449462	0.0480887792848335	0.420173093160709	1695	EVM0003400;EVM0001773;EVM0005610;EVM0002561;EVM0002455;EVM0002759;EVM0002569;EVM0001352;EVM0005438;EVM0007871;EVM0002921;EVM0007384;EVM0005170;EVM0007457;EVM0003260;EVM0005643
GO:0007088	regulation of mitotic nuclear division	51	0.371921955726857	1.4485192571037	0.0481283422459893	0.420173093160709	3861	EVM0002004;EVM0000685;EVM0000154;EVM0008818;EVM0002765;EVM0003297;EVM0008868;EVM0004047;EVM0004099;EVM0000208;EVM0002653;EVM0004133;EVM0004738;Sphaceloma_arachidis_newGene_730;EVM0006919;EVM0007740;EVM0006621;EVM0008883;EVM0001946;EVM0006516;EVM0000920;EVM0008783;EVM0007092;EVM0000679;EVM0001754;EVM0005825;EVM0000625
GO:0045860	positive regulation of protein kinase activity	19	0.500337255372205	1.50705759367634	0.0485436893203883	0.421166889363552	3921	EVM0003024;EVM0004047;EVM0000208;EVM0001391;EVM0001213;EVM0008194;EVM0006532;EVM0007976;EVM0006143;EVM0004950;EVM0008978;EVM0000384;EVM0007965
GO:0051276	chromosome organization	260	0.25067256054731	1.27698669256481	0.05	0.431124106562703	3313	EVM0000030;EVM0000785;EVM0006864;EVM0002750;EVM0002004;EVM0004042;EVM0009030;EVM0000994;EVM0003635;EVM0001694;EVM0000154;EVM0002400;EVM0005998;EVM0004082;EVM0007628;EVM0007155;EVM0007462;EVM0002660;EVM0007626;EVM0004938;EVM0001961;EVM0003505;EVM0006906;EVM0006292;EVM0007222;EVM0001625;EVM0004142;EVM0002992;EVM0000100;EVM0006345;EVM0007289;EVM0007206;EVM0002640;EVM0007515;EVM0002087;EVM0006665;EVM…
GO:0030010	establishment of cell polarity	38	0.400804941480746	1.42981020533222	0.0504587155963303	0.432410174984374	2908	EVM0005596;EVM0002004;EVM0007462;EVM0003485;EVM0001568;EVM0005323;EVM0002765;EVM0001370;EVM0005198;EVM0003041;EVM0001663;EVM0000918;EVM0001188;EVM0003936;EVM0005395;EVM0006493;EVM0006705;EVM0002003
GO:0016049	cell growth	27	0.452883309444424	1.4696338007808	0.05078125	0.432520659499358	3097	EVM0007195;EVM0002562;EVM0004082;EVM0003485;EVM0005265;EVM0004721;EVM0000924;EVM0005493;EVM0009155;EVM0008704;EVM0007407;EVM0005395;EVM0000309;EVM0006532
GO:0016074	snoRNA metabolic process	28	0.447855546382584	1.47486218158873	0.0515873015873016	0.43415086641571	3850	EVM0009085;EVM0004812;EVM0007106;EVM0007407;EVM0000810;EVM0000632;EVM0008396;EVM0000837;EVM0005395;EVM0008137;EVM0001635;EVM0000977;EVM0001946;EVM0004322;EVM0002547;EVM0008798;EVM0005801;EVM0004520;EVM0005331;EVM0009066;EVM0009052
GO:0043414	macromolecule methylation	33	0.414765054300658	1.4345508335925	0.0521739130434783	0.43415086641571	2498	EVM0002010;EVM0000422;EVM0000523;EVM0005373;EVM0005543;EVM0006906;EVM0003512;EVM0007294;EVM0003842;EVM0002657;EVM0002092;EVM0008076;EVM0001144;EVM0008984;EVM0007474
GO:0070972	protein localization to endoplasmic reticulum	33	0.429881841161785	1.48683537147246	0.0521739130434783	0.43415086641571	1542	EVM0001737;EVM0008463;EVM0007793;EVM0008786;EVM0000026;EVM0000704;EVM0007607;EVM0001073;EVM0003545;EVM0001304;EVM0001103;EVM0004560;EVM0006890;EVM0000455
GO:0006006	glucose metabolic process	12	-0.669747691913623	-1.5059233064275	0.0531914893617021	0.43415086641571	2724	EVM0007260;EVM0001381;EVM0006348;EVM0007083;EVM0003494;EVM0003565;EVM0005170;EVM0005725;EVM0005787
GO:0001403	invasive growth in response to glucose limitation	18	0.518985981835829	1.52377600411415	0.0533333333333333	0.43415086641571	3097	EVM0007195;EVM0007333;EVM0006430;EVM0005265;EVM0004721;EVM0005493;EVM0009155;EVM0008704;EVM0003171;EVM0000309;EVM0006532
GO:0071236	cellular response to antibiotic	19	-0.590506959227394	-1.44473360888971	0.0533910533910534	0.43415086641571	841	EVM0002455;EVM0005438;EVM0005170;EVM0003260;EVM0005643
GO:0009132	nucleoside diphosphate metabolic process	10	-0.695321897823932	-1.49312758931289	0.0534591194968553	0.43415086641571	557	EVM0008943;EVM0001381;EVM0008228;EVM0004926;EVM0005170;EVM0005725
GO:0009185	ribonucleoside diphosphate metabolic process	10	-0.695321897823932	-1.49312758931289	0.0534591194968553	0.43415086641571	557	EVM0008943;EVM0001381;EVM0008228;EVM0004926;EVM0005170;EVM0005725
GO:0019318	hexose metabolic process	23	-0.573715212294981	-1.47054693878175	0.0545702592087312	0.435407630707394	2733	EVM0001189;EVM0001381;EVM0006348;EVM0007083;EVM0008537;EVM0000187;EVM0003494;EVM0003565;EVM0004959;EVM0001330;EVM0005170;EVM0005725;EVM0005787;EVM0005267
GO:0009205	purine ribonucleoside triphosphate metabolic process	40	-0.505380328623334	-1.4242458433159	0.0547073791348601	0.435407630707394	2983	EVM0006583;EVM0003280;EVM0001189;EVM0001381;EVM0001172;EVM0004510;EVM0007517;EVM0003052;EVM0003327;EVM0008228;EVM0002977;EVM0007094;EVM0003920;EVM0001260;EVM0005170;EVM0002940;EVM0005725
GO:0042149	cellular response to glucose starvation	12	-0.666199440801978	-1.49794508700159	0.0547112462006079	0.435407630707394	163	EVM0003974;EVM0005787;EVM0005267
GO:0042737	drug catabolic process	27	-0.556761683177095	-1.46924808569207	0.0549597855227882	0.435407630707394	1705	EVM0001773;EVM0002455;EVM0007012;EVM0008417;EVM0005438;EVM0000600;EVM0002590;EVM0005170;EVM0002427;EVM0005839;EVM0003260
GO:1990542	mitochondrial transmembrane transport	62	-0.462433030840926	-1.39975660094012	0.0551724137931034	0.435407630707394	3512	EVM0002968;EVM0001785;EVM0003719;EVM0003828;EVM0002712;EVM0006670;EVM0005741;EVM0004650;EVM0004622;EVM0005931;EVM0006739;EVM0005317;EVM0003280;EVM0004313;EVM0008002;EVM0001644;EVM0006723;EVM0004343;EVM0001172;EVM0000313;EVM0002219;EVM0006066;EVM0003225;EVM0003946;EVM0003920;EVM0003012;EVM0007522;EVM0000584;EVM0001422;EVM0001628;EVM0003415;EVM0001312
GO:0072524	pyridine-containing compound metabolic process	33	-0.518406881408284	-1.42075517331903	0.055699481865285	0.43709764893692	2724	EVM0004864;EVM0007260;EVM0001381;EVM0005965;EVM0006581;EVM0007631;EVM0007240;EVM0003918;EVM0008228;EVM0002959;EVM0003808;EVM0000905;EVM0003076;EVM0008382;EVM0005170;EVM0000225;EVM0005725
GO:0006325	chromatin organization	149	0.256743564675909	1.20927918247613	0.0571428571428571	0.445919267442349	3344	EVM0002750;EVM0004042;EVM0003635;EVM0001694;EVM0004082;EVM0007628;EVM0007155;EVM0002660;EVM0007626;EVM0006906;EVM0006292;EVM0007222;EVM0000100;EVM0006345;EVM0007289;EVM0007206;EVM0002640;EVM0007515;EVM0007615;EVM0002324;EVM0005265;EVM0002584;EVM0004715;EVM0004470;EVM0004689;EVM0003914;EVM0003640;EVM0006122;EVM0002653;EVM0004133;EVM0002657;EVM0002654;EVM0008076;EVM0003358;EVM0001144;EVM0004067;EVM…
GO:0009084	glutamine family amino acid biosynthetic process	17	-0.59824772661913	-1.45337573473787	0.0584878744650499	0.453879587222931	162	EVM0000174;EVM0005643
GO:0045132	meiotic chromosome segregation	38	0.392780687920424	1.40118491047349	0.0596330275229358	0.460209523250572	3597	EVM0000030;EVM0000785;EVM0000154;EVM0004938;EVM0006991;EVM0003505;EVM0002992;EVM0001663;EVM0004470;EVM0002653;EVM0001170;EVM0007394;EVM0005834;EVM0005706;EVM0004285;EVM0005871;EVM0007420;EVM0002211;EVM0003745;EVM0000679
GO:0006487	protein N-linked glycosylation	18	0.50838631346135	1.49265470048382	0.06	0.460497397339503	1846	EVM0006190;EVM0000963;EVM0007903;EVM0006713;EVM0008764;EVM0002342;EVM0005490;EVM0000962;EVM0002268
GO:0019932	second-messenger-mediated signaling	13	0.569871114923236	1.54704289835571	0.061046511627907	0.461918685602896	2184	EVM0005119;EVM0006430;EVM0002089;EVM0002850;EVM0008583;EVM0001003;EVM0000817;EVM0006198;EVM0005449
GO:0034293	sexual sporulation	50	-0.476577211860108	-1.3833292341639	0.0614250614250614	0.461918685602896	2767	EVM0007900;EVM0004066;EVM0005082;EVM0003587;EVM0002603;EVM0003687;EVM0008214;EVM0000265;EVM0004004;EVM0008604;EVM0009018;EVM0000307;EVM0003781;EVM0005611;EVM0000367;EVM0005665;EVM0005034;EVM0002940;EVM0008902;EVM0001895;EVM0009031
GO:0043935	sexual sporulation resulting in formation of a cellular spore	50	-0.476577211860108	-1.3833292341639	0.0614250614250614	0.461918685602896	2767	EVM0007900;EVM0004066;EVM0005082;EVM0003587;EVM0002603;EVM0003687;EVM0008214;EVM0000265;EVM0004004;EVM0008604;EVM0009018;EVM0000307;EVM0003781;EVM0005611;EVM0000367;EVM0005665;EVM0005034;EVM0002940;EVM0008902;EVM0001895;EVM0009031
GO:0009199	ribonucleoside triphosphate metabolic process	41	-0.49599170305822	-1.40751516113242	0.0616352201257862	0.461918685602896	2983	EVM0006583;EVM0003280;EVM0001189;EVM0001381;EVM0001172;EVM0004510;EVM0007517;EVM0003052;EVM0003327;EVM0008228;EVM0002977;EVM0007094;EVM0003920;EVM0001260;EVM0005170;EVM0002940;EVM0005725
GO:0006612	protein targeting to membrane	27	0.448519023196597	1.45547142726794	0.0625	0.461918685602896	1357	EVM0001737;EVM0008463;EVM0007793;EVM0007607;EVM0001073;EVM0001304;EVM0001103;EVM0006890
GO:0031125	rRNA 3'-end processing	11	0.603202218572359	1.51628119689451	0.0625	0.461918685602896	3572	EVM0001285;EVM0006452;EVM0004812;EVM0003746;EVM0001635;EVM0004498;EVM0003056;EVM0004520;EVM0005331
GO:0046677	response to antibiotic	21	-0.569458925130221	-1.41710789476627	0.0625	0.461918685602896	841	EVM0002455;EVM0005438;EVM0005170;EVM0003260;EVM0005643
GO:0031126	snoRNA 3'-end processing	17	0.517285819807001	1.48858072910162	0.0631229235880399	0.461918685602896	3850	EVM0009085;EVM0004812;EVM0007106;EVM0000810;EVM0000632;EVM0008396;EVM0005395;EVM0008137;EVM0001635;EVM0002547;EVM0004520;EVM0005331;EVM0009066;EVM0009052
GO:0030435	sporulation resulting in formation of a cellular spore	58	-0.462491097436034	-1.38719747075476	0.063231850117096	0.461918685602896	2767	EVM0007900;EVM0004066;EVM0005082;EVM0003587;EVM0002603;EVM0003687;EVM0008214;EVM0000265;EVM0004004;EVM0008604;EVM0009018;EVM0000307;EVM0003781;EVM0005611;EVM0006401;EVM0000367;EVM0005085;EVM0005665;EVM0005034;EVM0002940;EVM0008902;EVM0001895;EVM0009031
GO:0000819	sister chromatid segregation	63	0.344341591920827	1.36410070878094	0.0634920634920635	0.461918685602896	3313	EVM0000785;EVM0002004;EVM0000154;EVM0002400;EVM0007155;EVM0007462;EVM0007626;EVM0003505;EVM0006665;EVM0003297;EVM0001663;EVM0003914;EVM0002653;EVM0001170;EVM0006675;EVM0007394;EVM0006919;EVM0007740;EVM0005333;EVM0004979;EVM0005834;EVM0007139;EVM0007028;EVM0004285;EVM0000055;EVM0003122;EVM0005871;EVM0003518;EVM0007420
GO:0051666	actin cortical patch localization	12	-0.655142804281702	-1.47308431207453	0.0638297872340425	0.461969608178754	1275	EVM0002883;EVM0003955;EVM0005138;EVM0006978
GO:0006520	cellular amino acid metabolic process	110	-0.409735968808908	-1.32414510439257	0.06553911205074	0.468245126752328	1695	EVM0007169;EVM0003364;EVM0000407;EVM0003808;EVM0007012;EVM0008921;EVM0002068;EVM0007836;EVM0005257;EVM0009050;EVM0006136;EVM0004437;EVM0002404;EVM0001030;EVM0002951;EVM0004136;EVM0007384;EVM0008215;EVM0003439;EVM0005170;EVM0000174;EVM0002427;EVM0005643
GO:0006458	'de novo' protein folding	20	0.477658251733345	1.46535358307045	0.0655737704918033	0.468245126752328	3544	EVM0001093;EVM0001073;EVM0001223;EVM0006276;EVM0001523;EVM0009007;EVM0008834;EVM0002725;EVM0005420;EVM0006435;EVM0007031;EVM0005394;EVM0004442;EVM0000137;EVM0008699;EVM0007916
GO:0034614	cellular response to reactive oxygen species	16	-0.60915181942656	-1.45033987921624	0.0658857979502196	0.468245126752328	2001	EVM0001773;EVM0002455;EVM0002569;EVM0005438;EVM0007871;EVM0002921;EVM0007457;EVM0003260
GO:0006734	NADH metabolic process	10	-0.681323192276429	-1.46306690298465	0.0660377358490566	0.468245126752328	531	EVM0004864;EVM0001381;EVM0006581;EVM0008382;EVM0005170;EVM0005725
GO:0032147	activation of protein kinase activity	15	0.521277678906808	1.48036505495196	0.0668693009118541	0.471746742743383	3921	EVM0003024;EVM0004047;EVM0000208;EVM0001391;EVM0008194;EVM0006532;EVM0006143;EVM0004950;EVM0008978;EVM0000384;EVM0007965
GO:0006732	coenzyme metabolic process	76	-0.438301985613311	-1.35444570297126	0.0674157303370786	0.471877131561168	2724	EVM0002000;EVM0004864;EVM0005874;EVM0007260;EVM0002406;EVM0001381;EVM0005965;EVM0006581;EVM0007631;EVM0007240;EVM0003918;EVM0004554;EVM0008228;EVM0000678;EVM0004566;EVM0002959;EVM0005350;EVM0003808;EVM0008921;EVM0001260;EVM0007753;EVM0000905;EVM0004129;EVM0004031;EVM0008684;EVM0003076;EVM0007200;EVM0003979;EVM0008382;EVM0005517;EVM0003658;EVM0005170;EVM0005725
GO:0009126	purine nucleoside monophosphate metabolic process	44	-0.487368612280583	-1.40248644868261	0.0679012345679012	0.471877131561168	2983	EVM0006583;EVM0003280;EVM0001189;EVM0001381;EVM0001172;EVM0002853;EVM0004510;EVM0007517;EVM0003052;EVM0003327;EVM0008228;EVM0000265;EVM0002977;EVM0007094;EVM0003920;EVM0005170;EVM0002940;EVM0005725
GO:0009167	purine ribonucleoside monophosphate metabolic process	44	-0.487368612280583	-1.40248644868261	0.0679012345679012	0.471877131561168	2983	EVM0006583;EVM0003280;EVM0001189;EVM0001381;EVM0001172;EVM0002853;EVM0004510;EVM0007517;EVM0003052;EVM0003327;EVM0008228;EVM0000265;EVM0002977;EVM0007094;EVM0003920;EVM0005170;EVM0002940;EVM0005725
GO:0009144	purine nucleoside triphosphate metabolic process	42	-0.491843439570826	-1.4017426920929	0.0686641697877653	0.47222518771574	2983	EVM0006583;EVM0003280;EVM0001189;EVM0008943;EVM0001381;EVM0001172;EVM0004510;EVM0007517;EVM0003052;EVM0003327;EVM0008228;EVM0002977;EVM0007094;EVM0003920;EVM0001260;EVM0005170;EVM0002940;EVM0005725
GO:0010035	response to inorganic substance	49	-0.472403809323751	-1.37081404084997	0.0688806888068881	0.47222518771574	2349	EVM0000782;EVM0001668;EVM0002213;EVM0003540;EVM0001773;EVM0005427;EVM0002455;EVM0002759;EVM0008209;EVM0002569;EVM0005438;EVM0006146;EVM0007871;EVM0002921;EVM0002115;EVM0007457;EVM0005787;EVM0003260
GO:0070507	regulation of microtubule cytoskeleton organization	16	0.518003931939777	1.49021721376345	0.0689655172413793	0.47222518771574	1732	EVM0002004;EVM0000154;EVM0007462;EVM0003297;EVM0008868
GO:0018022	peptidyl-lysine methylation	14	0.532149154602125	1.466796529655	0.0718562874251497	0.487242173802625	2498	EVM0002010;EVM0000523;EVM0005373;EVM0006906;EVM0002657;EVM0008076;EVM0001144;EVM0007474
GO:0099022	vesicle tethering	14	0.534523403820876	1.47334082364567	0.0718562874251497	0.487242173802625	3487	EVM0006414;EVM0008459;EVM0004715;EVM0004113;EVM0000183;EVM0000869;EVM0002586;EVM0000412;EVM0001579;EVM0003447
GO:0098656	anion transmembrane transport	53	-0.463178903234763	-1.36599535793767	0.0731414868105516	0.493560910234436	1209	EVM0006792;EVM0002213;EVM0006066;EVM0003946;EVM0000908;EVM0008209;EVM0008417;EVM0005132;EVM0002827;EVM0007522;EVM0000584;EVM0001422;EVM0001628;EVM0000224;EVM0003415;EVM0001944;EVM0005267
GO:0000956	nuclear-transcribed mRNA catabolic process	48	0.344439420816291	1.3020904320671	0.0756756756756757	0.506128885510921	3572	EVM0001653;EVM0000025;EVM0001449;EVM0009085;EVM0004008;EVM0000629;EVM0003162;EVM0000268;EVM0000568;EVM0000924;EVM0004812;EVM0004133;EVM0001496;EVM0002372;EVM0007439;EVM0003664;EVM0001288;EVM0001635;EVM0000242;EVM0000921;EVM0001114;EVM0004498;EVM0000512;EVM0008798;EVM0005801;EVM0004520;EVM0005331
GO:0006119	oxidative phosphorylation	27	-0.539519191306508	-1.42374657411379	0.0764075067024129	0.506128885510921	3885	EVM0001619;EVM0002235;EVM0001379;EVM0002383;EVM0002887;EVM0006980;EVM0001781;EVM0004650;EVM0006739;EVM0006583;EVM0003280;EVM0001381;EVM0001172;EVM0004510;EVM0007517;EVM0003052;EVM0003327;EVM0002977;EVM0007094;EVM0003920;EVM0002940
GO:0000459	exonucleolytic trimming involved in rRNA processing	10	0.598387051155678	1.49045502748664	0.0765027322404372	0.506128885510921	3572	EVM0006452;EVM0004812;EVM0003746;EVM0001635;EVM0004498;EVM0003056;EVM0004520;EVM0005331
GO:0000467	exonucleolytic trimming to generate mature 3'-end of 5.8S rRNA from tricistronic rRNA transcript (SSU-rRNA, 5.8S rRNA, LSU-rRNA)	10	0.598387051155678	1.49045502748664	0.0765027322404372	0.506128885510921	3572	EVM0006452;EVM0004812;EVM0003746;EVM0001635;EVM0004498;EVM0003056;EVM0004520;EVM0005331
GO:0033108	mitochondrial respiratory chain complex assembly	22	-0.55706895639425	-1.40211124754612	0.0768156424581006	0.506128885510921	2071	EVM0001306;EVM0005113;EVM0005103;EVM0003501;EVM0003159;EVM0001512;EVM0009091;EVM0006565;EVM0001954;EVM0008707;EVM0002940;EVM0001091
GO:0043162	ubiquitin-dependent protein catabolic process via the multivesicular body sorting pathway	16	-0.597055238297333	-1.42153892442239	0.0775988286969253	0.508888785178255	2756	EVM0004838;EVM0004341;EVM0006719;EVM0003108;EVM0001788;EVM0000782;EVM0001364;EVM0003383;EVM0005911;EVM0001211;EVM0002278;EVM0003781
GO:0032103	positive regulation of response to external stimulus	15	0.50838247607353	1.44374425106307	0.0790273556231003	0.515835223373606	2940	EVM0004042;EVM0004082;EVM0006531;EVM0002850;EVM0001618;EVM0003276;EVM0007467;EVM0002293;EVM0008246;EVM0004232
GO:0051017	actin filament bundle assembly	10	-0.665250116630713	-1.42855173415876	0.080188679245283	0.516514157519656	912	EVM0003955;EVM0005138
GO:0016575	histone deacetylation	14	0.525613783814849	1.44878267187118	0.0808383233532934	0.516514157519656	3370	EVM0002640;EVM0007515;EVM0007474;EVM0000768;EVM0005333;EVM0002293;EVM0004687;EVM0006241;EVM0002614
GO:0071966	fungal-type cell wall polysaccharide metabolic process	13	0.546638161841164	1.48397183872095	0.0813953488372093	0.516514157519656	1256	EVM0008463;EVM0006100;EVM0007275;EVM0007903;EVM0002342
GO:0019220	regulation of phosphate metabolic process	109	-0.401809767408017	-1.29604001720751	0.0815677966101695	0.516514157519656	1536	EVM0008784;EVM0007713;EVM0006115;EVM0005926;EVM0009106;EVM0009018;EVM0000307;EVM0004904;EVM0004479;EVM0002247;EVM0005807;EVM0005085;EVM0001851;EVM0006323;EVM0002965;EVM0007071;EVM0004534;EVM0005787;EVM0001895;EVM0000261;EVM0003158;EVM0003317
GO:0051174	regulation of phosphorus metabolic process	109	-0.401809767408017	-1.29604001720751	0.0815677966101695	0.516514157519656	1536	EVM0008784;EVM0007713;EVM0006115;EVM0005926;EVM0009106;EVM0009018;EVM0000307;EVM0004904;EVM0004479;EVM0002247;EVM0005807;EVM0005085;EVM0001851;EVM0006323;EVM0002965;EVM0007071;EVM0004534;EVM0005787;EVM0001895;EVM0000261;EVM0003158;EVM0003317
GO:0030154	cell differentiation	95	-0.412406697824915	-1.30612632050293	0.0816993464052288	0.516514157519656	2767	EVM0007900;EVM0004066;EVM0005524;EVM0007260;EVM0005082;EVM0004325;EVM0003587;EVM0004466;EVM0002603;EVM0001668;EVM0003687;EVM0008214;EVM0008125;EVM0003747;EVM0007713;EVM0000265;EVM0004211;EVM0004004;EVM0008604;EVM0005502;EVM0005427;EVM0009018;EVM0000307;EVM0003781;EVM0005611;EVM0006401;EVM0000367;EVM0005085;EVM0005665;EVM0005034;EVM0001638;EVM0003849;EVM0002940;EVM0008902;EVM0001895;EVM0009031
GO:0043044	ATP-dependent chromatin remodeling	23	0.456703653385966	1.42116821815203	0.0817843866171004	0.516514157519656	2917	EVM0004042;EVM0002660;EVM0000100;EVM0004689;EVM0003914;EVM0004067;EVM0007467;EVM0008006;EVM0004885;EVM0008366;EVM0000339;EVM0008246;EVM0004382
GO:0009101	glycoprotein biosynthetic process	25	0.44348550173106	1.41795332970284	0.082089552238806	0.516514157519656	1965	EVM0000084;EVM0006190;EVM0000963;EVM0007903;EVM0000272;EVM0006713;EVM0008764;EVM0002342;EVM0005490;EVM0002268;EVM0008032
GO:0043934	sporulation	69	-0.437856952969096	-1.33865520254137	0.0831460674157303	0.517756421355014	2767	EVM0007900;EVM0004066;EVM0005082;EVM0003587;EVM0004466;EVM0002603;EVM0001668;EVM0003687;EVM0008214;EVM0008125;EVM0000265;EVM0004004;EVM0008604;EVM0009018;EVM0000307;EVM0003781;EVM0005611;EVM0006401;EVM0000367;EVM0005085;EVM0005665;EVM0005034;EVM0002940;EVM0008902;EVM0001895;EVM0009031
GO:0016052	carbohydrate catabolic process	44	0.351776997895691	1.28752455374419	0.0833333333333333	0.517756421355014	656	EVM0005784;EVM0007599;EVM0002562;EVM0006100;EVM0006986;EVM0005118;EVM0007275;EVM0000403;EVM0002177
GO:0006405	RNA export from nucleus	46	0.348606587831303	1.30906545788446	0.0837696335078534	0.517756421355014	2598	EVM0001093;EVM0007873;EVM0003226;EVM0002322;EVM0004008;EVM0005198;EVM0004802;EVM0000200;EVM0001996;EVM0000162;EVM0000568;EVM0001523;EVM0000570;EVM0004133;EVM0001496;EVM0001927;EVM0005541;EVM0000561;EVM0000484;EVM0001834
GO:0051168	nuclear export	46	0.348606587831303	1.30906545788446	0.0837696335078534	0.517756421355014	2598	EVM0001093;EVM0007873;EVM0003226;EVM0002322;EVM0004008;EVM0005198;EVM0004802;EVM0000200;EVM0001996;EVM0000162;EVM0000568;EVM0001523;EVM0000570;EVM0004133;EVM0001496;EVM0001927;EVM0005541;EVM0000561;EVM0000484;EVM0001834
GO:0006402	mRNA catabolic process	49	0.348652534638919	1.33255193339278	0.0846560846560847	0.520930323851724	3572	EVM0001653;EVM0000025;EVM0001449;EVM0009085;EVM0004008;EVM0000629;EVM0003162;EVM0000268;EVM0000568;EVM0000924;EVM0004812;EVM0004133;EVM0001496;EVM0002372;EVM0007439;EVM0003664;EVM0001288;EVM0001635;EVM0000242;EVM0000921;EVM0001114;EVM0004498;EVM0000512;EVM0008798;EVM0005801;EVM0001454;EVM0004520;EVM0005331
GO:0072330	monocarboxylic acid biosynthetic process	33	-0.499178319866947	-1.3680570335661	0.0854922279792746	0.523768174185122	2981	EVM0006040;EVM0001189;EVM0005874;EVM0009100;EVM0006673;EVM0007238;EVM0007042;EVM0005140;EVM0008228;EVM0000678;EVM0003036;EVM0005350;EVM0000759;EVM0008921;EVM0001421;EVM0007753;EVM0003979;EVM0005725
GO:0006354	DNA-templated transcription, elongation	36	0.377157408488576	1.32717066676611	0.0869565217391304	0.526767884493031	3188	EVM0007515;EVM0004689;EVM0003914;EVM0006122;EVM0000924;EVM0001608;EVM0001496;EVM0004067;EVM0000810;EVM0007439;EVM0007474;EVM0008396;Sphaceloma_arachidis_newGene_781;EVM0001834;EVM0008137;EVM0008366;EVM0004979;EVM0004382;EVM0001946;EVM0003993;EVM0001114;EVM0002670;EVM0005945
GO:1903047	mitotic cell cycle process	202	0.232556442201916	1.16534218685482	0.0869565217391304	0.526767884493031	3568	EVM0005596;EVM0000458;EVM0002004;EVM0000994;EVM0009150;EVM0003024;EVM0000154;EVM0002400;EVM0007628;EVM0000779;EVM0007155;EVM0007462;EVM0003485;EVM0007626;EVM0001568;EVM0003505;EVM0007351;EVM0007465;EVM0002765;EVM0004142;EVM0002209;EVM0002850;EVM0003564;EVM0005198;EVM0004858;EVM0007515;EVM0006665;EVM0007615;EVM0005685;EVM0007427;EVM0003297;EVM0006697;EVM0008868;EVM0006375;EVM0003041;EVM0005459;EVM…
GO:0006403	RNA localization	63	0.325418665556026	1.28913800351363	0.0873015873015873	0.526767884493031	3067	EVM0009030;EVM0001093;EVM0007873;EVM0003226;EVM0002322;EVM0004008;EVM0005198;EVM0004802;EVM0000200;EVM0001996;EVM0000162;EVM0000568;EVM0001523;EVM0004099;EVM0004470;EVM0000570;EVM0004133;EVM0001608;EVM0001496;EVM0001927;EVM0005541;EVM0000561;EVM0000484;EVM0001834;EVM0001288;EVM0001635;EVM0004114;EVM0004203;EVM0004442;EVM0001154
GO:0006613	cotranslational protein targeting to membrane	11	0.584833497830219	1.4701073848382	0.0880681818181818	0.526767884493031	1203	EVM0008463;EVM0007607;EVM0001304;EVM0001103
GO:0006614	SRP-dependent cotranslational protein targeting to membrane	11	0.584833497830219	1.4701073848382	0.0880681818181818	0.526767884493031	1203	EVM0008463;EVM0007607;EVM0001304;EVM0001103
GO:0042773	ATP synthesis coupled electron transport	20	-0.556903779383677	-1.37567808968339	0.0889526542324247	0.526767884493031	2534	EVM0001619;EVM0002235;EVM0001379;EVM0002383;EVM0001781;EVM0006583;EVM0001381;EVM0004510;EVM0007517;EVM0003052;EVM0003327;EVM0002977;EVM0007094;EVM0003920;EVM0002940
GO:0042775	mitochondrial ATP synthesis coupled electron transport	20	-0.556903779383677	-1.37567808968339	0.0889526542324247	0.526767884493031	2534	EVM0001619;EVM0002235;EVM0001379;EVM0002383;EVM0001781;EVM0006583;EVM0001381;EVM0004510;EVM0007517;EVM0003052;EVM0003327;EVM0002977;EVM0007094;EVM0003920;EVM0002940
GO:0009161	ribonucleoside monophosphate metabolic process	45	-0.468631811582296	-1.35078756835595	0.0889987639060569	0.526767884493031	2983	EVM0006583;EVM0003280;EVM0001189;EVM0001381;EVM0001172;EVM0002853;EVM0004510;EVM0007517;EVM0003052;EVM0003327;EVM0008228;EVM0000265;EVM0002977;EVM0007094;EVM0003920;EVM0005170;EVM0002940;EVM0005725
GO:0006338	chromatin remodeling	67	0.31529119832304	1.27739185789581	0.0916666666666667	0.536937192105769	3344	EVM0002750;EVM0004042;EVM0003635;EVM0004082;EVM0002660;EVM0006906;EVM0007222;EVM0000100;EVM0007289;EVM0002640;EVM0007615;EVM0005265;EVM0004689;EVM0003914;EVM0003640;EVM0006122;EVM0002657;EVM0001144;EVM0004067;EVM0007467;EVM0008829;EVM0008006;EVM0005333;EVM0004885;EVM0008366;EVM0000339;EVM0008246;EVM0004382;EVM0004298;EVM0002699;EVM0006376;EVM0003888;EVM0000114;EVM0008996;EVM0006241;EVM0000446
GO:0043462	regulation of ATPase activity	21	-0.546598772718285	-1.36022002976159	0.0923295454545455	0.536937192105769	885	Sphaceloma_arachidis_newGene_267;EVM0000740;EVM0001736
GO:0009308	amine metabolic process	19	-0.567442386276168	-1.38830385273422	0.0923520923520924	0.536937192105769	2589	EVM0001472;EVM0005140;EVM0006661;EVM0002707;EVM0008092;EVM0003808;EVM0008921;EVM0005098;EVM0003439
GO:0030437	ascospore formation	46	-0.464277851372471	-1.33868675987641	0.092478421701603	0.536937192105769	2767	EVM0007900;EVM0004066;EVM0003587;EVM0002603;EVM0003687;EVM0008214;EVM0000265;EVM0004004;EVM0009018;EVM0000307;EVM0003781;EVM0005611;EVM0000367;EVM0005034;EVM0002940;EVM0008902;EVM0001895;EVM0009031
GO:0032259	methylation	131	0.274058313157836	1.23038293067828	0.0930232558139535	0.536937192105769	2288	EVM0004027;EVM0006635;EVM0008717;EVM0008565;EVM0002606;EVM0006838;EVM0007299;EVM0005780;EVM0000672;EVM0001384;EVM0000388;EVM0003064;EVM0003980;EVM0000462;EVM0002010;EVM0000422;EVM0009042;EVM0002141;EVM0002583;EVM0000408;EVM0008871;EVM0000523;EVM0002563;EVM0005373;EVM0005543;EVM0003185;EVM0006906;EVM0003512;EVM0003609;EVM0007192;EVM0006345;EVM0005554;EVM0007867;EVM0008577;EVM0004056;EVM0006304;EVM…
GO:0070828	heterochromatin organization	17	0.494199381131682	1.42214545019046	0.0930232558139535	0.536937192105769	2238	EVM0007626;EVM0006906;EVM0002640;EVM0007615;EVM0002324;EVM0003914;EVM0006122;EVM0002657;EVM0001144
GO:0006406	mRNA export from nucleus	28	0.419371760414284	1.38106037640303	0.0952380952380952	0.540782851437537	3730	EVM0004008;EVM0005198;EVM0004802;EVM0000200;EVM0001996;EVM0000162;EVM0000568;EVM0000570;EVM0004133;EVM0001496;EVM0005541;EVM0000561;EVM0001834;EVM0004114;EVM0003056;EVM0004520;EVM0005331;EVM0001095;EVM0008008;EVM0008204
GO:0051028	mRNA transport	28	0.419371760414284	1.38106037640303	0.0952380952380952	0.540782851437537	3730	EVM0004008;EVM0005198;EVM0004802;EVM0000200;EVM0001996;EVM0000162;EVM0000568;EVM0000570;EVM0004133;EVM0001496;EVM0005541;EVM0000561;EVM0001834;EVM0004114;EVM0003056;EVM0004520;EVM0005331;EVM0001095;EVM0008008;EVM0008204
GO:0051983	regulation of chromosome segregation	49	0.338925083652712	1.29537356142976	0.0952380952380952	0.540782851437537	3861	EVM0002004;EVM0000154;EVM0008672;EVM0008818;EVM0002765;EVM0003297;EVM0002653;EVM0004133;EVM0007467;Sphaceloma_arachidis_newGene_730;EVM0006919;EVM0007740;EVM0006621;EVM0008883;EVM0001946;EVM0006516;EVM0000920;EVM0008783;EVM0007092;EVM0002211;EVM0003745;EVM0000679;EVM0001754;EVM0003643;EVM0005825;EVM0000625
GO:0071427	mRNA-containing ribonucleoprotein complex export from nucleus	28	0.419371760414284	1.38106037640303	0.0952380952380952	0.540782851437537	3730	EVM0004008;EVM0005198;EVM0004802;EVM0000200;EVM0001996;EVM0000162;EVM0000568;EVM0000570;EVM0004133;EVM0001496;EVM0005541;EVM0000561;EVM0001834;EVM0004114;EVM0003056;EVM0004520;EVM0005331;EVM0001095;EVM0008008;EVM0008204
GO:0010876	lipid localization	31	-0.501329621393454	-1.35713588091228	0.0958005249343832	0.541774117144371	1600	EVM0009091;EVM0009018;EVM0002247;EVM0002173;EVM0002527;EVM0002119;EVM0009059;EVM0007146;EVM0001895;EVM0000261
GO:1903311	regulation of mRNA metabolic process	21	0.448863951570289	1.39402171327544	0.0973154362416107	0.548122172719089	2783	EVM0009030;EVM0001653;EVM0000025;EVM0005116;EVM0004470;EVM0000251;EVM0009155;EVM0004953;EVM0003389;EVM0000977;EVM0000921
GO:0010256	endomembrane system organization	57	-0.443170549918789	-1.32787258003171	0.0980163360560093	0.548453341943817	2575	EVM0004694;EVM0003587;EVM0007329;EVM0000782;EVM0000531;EVM0005926;EVM0003414;EVM0001364;EVM0003383;EVM0005911;EVM0000307;EVM0004904;EVM0007320;EVM0000203;EVM0006146;EVM0003034;EVM0006978;EVM0008907;EVM0004534;EVM0003158
GO:0009141	nucleoside triphosphate metabolic process	47	-0.457307290357833	-1.3239040561063	0.098159509202454	0.548453341943817	2983	EVM0006583;EVM0003280;EVM0001189;EVM0008943;EVM0001381;EVM0001172;EVM0004510;EVM0007517;EVM0003052;EVM0003327;EVM0008228;EVM0002977;EVM0007094;EVM0003920;EVM0001260;EVM0005170;EVM0002940;EVM0005725
GO:0072329	monocarboxylic acid catabolic process	24	-0.535247813491076	-1.38094706620998	0.0993197278911565	0.550854895486418	1964	EVM0008228;EVM0004566;EVM0000245;EVM0002678;EVM0006136;EVM0000600;EVM0002217;EVM0005839
GO:0006839	mitochondrial transport	82	-0.413336003871211	-1.28829261532005	0.1	0.550854895486418	3512	EVM0002968;EVM0001785;EVM0003719;EVM0003828;EVM0002712;EVM0006670;EVM0005741;EVM0004650;EVM0004622;EVM0005931;EVM0006739;EVM0005317;EVM0007922;EVM0003280;EVM0004313;EVM0008002;EVM0001644;EVM0008939;EVM0006723;EVM0004343;EVM0005773;EVM0001172;EVM0000313;EVM0002219;EVM0006066;EVM0003225;EVM0003946;EVM0003920;EVM0003012;EVM0000245;EVM0003115;EVM0007522;EVM0000584;EVM0001422;EVM0001628;EVM0000224;EVM…
GO:0051187	cofactor catabolic process	10	-0.652042151329131	-1.4001890758674	0.10062893081761	0.550854895486418	1695	EVM0002455;EVM0000035;EVM0005438;EVM0003260
GO:0019637	organophosphate metabolic process	173	-0.370768977512677	-1.23394538335096	0.100719424460432	0.550854895486418	2995	EVM0006739;EVM0006728;EVM0006583;EVM0005815;EVM0003280;EVM0007461;EVM0006072;EVM0004834;EVM0001189;EVM0007837;EVM0004864;EVM0008943;EVM0007260;EVM0001381;EVM0005928;EVM0005965;EVM0006581;EVM0001172;EVM0007631;EVM0002853;EVM0000082;EVM0002466;EVM0004510;EVM0007240;EVM0007517;EVM0003052;EVM0003918;EVM0004080;EVM0003327;EVM0007116;EVM0004554;EVM0003494;EVM0008228;EVM0008793;EVM0000265;EVM0002977;EVM…
GO:0045143	homologous chromosome segregation	29	0.40671468077234	1.35971765104016	0.100806451612903	0.550854895486418	3240	EVM0000030;EVM0000785;EVM0004938;EVM0003505;EVM0002992;EVM0001663;EVM0004470;EVM0001170;EVM0007394;EVM0005834;EVM0005706;EVM0004285;EVM0005871
GO:0009303	rRNA transcription	12	0.554533438250317	1.43445014364867	0.101744186046512	0.550854895486418	2904	EVM0009157;EVM0002034;EVM0004689;EVM0002156;EVM0000019;EVM0003804;EVM0001096
GO:0051225	spindle assembly	12	0.557516912620775	1.44216770393282	0.101744186046512	0.550854895486418	1708	EVM0002004;EVM0009150;EVM0003564;EVM0003297
GO:0090307	mitotic spindle assembly	12	0.557516912620775	1.44216770393282	0.101744186046512	0.550854895486418	1708	EVM0002004;EVM0009150;EVM0003564;EVM0003297
GO:0010921	regulation of phosphatase activity	26	-0.526492514522444	-1.37309957723948	0.10228802153432	0.551661063101171	429	EVM0003974;EVM0003548;EVM0000876;EVM0003587;EVM0002603;EVM0005926;EVM0000307;EVM0002965;EVM0000261;EVM0003317
GO:0032886	regulation of microtubule-based process	17	0.487277565554749	1.40222671110331	0.102990033222591	0.551811606444386	1732	EVM0002004;EVM0000154;EVM0007462;EVM0003297;EVM0008868
GO:0031503	protein complex localization	63	0.321415011785933	1.27327762802129	0.103174603174603	0.551811606444386	3730	EVM0002004;EVM0001093;EVM0007873;EVM0003226;EVM0002322;EVM0004008;EVM0005198;EVM0004802;EVM0000200;EVM0003297;EVM0006414;EVM0001996;EVM0000162;EVM0000568;EVM0001523;EVM0000570;EVM0004133;EVM0001496;EVM0000183;EVM0005541;EVM0000561;EVM0000484;EVM0001834;EVM0004114;EVM0002788;EVM0003056;EVM0006821;EVM0001167;EVM0008445;EVM0004520;EVM0005331;EVM0006778;EVM0001095;EVM0000572;EVM0000702;EVM0008008;EVM…
GO:0098661	inorganic anion transmembrane transport	10	-0.650270931187263	-1.39638557468493	0.10377358490566	0.551811606444386	1127	EVM0001628;EVM0003415
GO:0042493	response to drug	97	-0.400714515829381	-1.27523834038261	0.103896103896104	0.551811606444386	2841	EVM0003772;EVM0005317;EVM0000643;EVM0008002;EVM0003108;EVM0001189;EVM0007837;EVM0001788;EVM0008939;EVM0007260;EVM0005773;EVM0000659;EVM0002457;EVM0000324;EVM0000782;EVM0002466;EVM0008214;EVM0006792;EVM0006066;EVM0001364;EVM0003383;EVM0001773;EVM0008121;EVM0005911;EVM0002044;EVM0000245;EVM0002561;EVM0002455;EVM0003781;EVM0008417;EVM0003990;EVM0005132;EVM0001352;EVM0005438;EVM0007522;EVM0000584;EVM…
GO:0006271	DNA strand elongation involved in DNA replication	25	0.431255132234676	1.37884924832205	0.104477611940299	0.552458315833555	1852	EVM0000458;EVM0000994;EVM0002400;EVM0007628;EVM0007155;EVM0007626;EVM0006292;EVM0004142;EVM0002209;EVM0005685;EVM0007427;EVM0005459;EVM0004767;EVM0002584
GO:0009405	pathogenesis	46	-0.455530833904748	-1.31346583572973	0.104808877928483	0.552458315833555	971	EVM0005085;EVM0008941;EVM0008188;EVM0002921;EVM0006978;EVM0003158
GO:0072697	protein localization to cell cortex	11	-0.631283204023662	-1.38696169497184	0.106153846153846	0.556555145933205	225	EVM0005634;EVM0007071;EVM0009031
GO:0043328	protein transport to vacuole involved in ubiquitin-dependent protein catabolic process via the multivesicular body sorting pathway	13	-0.605851463127645	-1.37471391077123	0.106382978723404	0.556555145933205	2756	EVM0004838;EVM0004341;EVM0003108;EVM0001788;EVM0000782;EVM0003383;EVM0005911;EVM0001211;EVM0003781
GO:0006099	tricarboxylic acid cycle	18	-0.560322195910067	-1.3691078234392	0.106837606837607	0.556848013642986	2347	EVM0004510;EVM0003920;EVM0000600;EVM0004808;EVM0002940
GO:0006369	termination of RNA polymerase II transcription	14	0.512991850161422	1.41399203409552	0.107784431137725	0.55909527578892	2922	EVM0000054;EVM0009085;EVM0001546;EVM0003914;EVM0004812;EVM0007106;EVM0005335;EVM0000632;EVM0003664;EVM0001946
GO:0006733	oxidoreduction coenzyme metabolic process	40	-0.473919259694989	-1.33558331707645	0.108142493638677	0.55909527578892	2724	EVM0002000;EVM0004864;EVM0007260;EVM0001381;EVM0005965;EVM0006581;EVM0007631;EVM0007240;EVM0003918;EVM0008228;EVM0002959;EVM0003808;EVM0000905;EVM0004031;EVM0007200;EVM0008382;EVM0005170;EVM0005725
GO:0015867	ATP transport	15	-0.589213626892315	-1.38429176297434	0.108469539375929	0.55909527578892	2756	EVM0001788;EVM0000782;EVM0001364;EVM0003383;EVM0005911;EVM0000245;EVM0003781
GO:0006739	NADP metabolic process	11	-0.629974135301657	-1.3840856036044	0.109230769230769	0.560949035484639	2556	EVM0007260;EVM0005965;EVM0007240;EVM0003918;EVM0008228;EVM0002959;EVM0008382
GO:0007018	microtubule-based movement	21	0.440195309895181	1.36709980369141	0.110738255033557	0.562644092749356	3619	EVM0002004;EVM0005358;EVM0007462;EVM0006665;EVM0001663;EVM0003774;EVM0001170;EVM0002318;EVM0005266;EVM0003518;EVM0004878;EVM0005984;EVM0005218
GO:0010677	negative regulation of cellular carbohydrate metabolic process	11	-0.626645124681626	-1.3767715959091	0.110769230769231	0.562644092749356	458	EVM0000945;EVM0003397;EVM0008623;EVM0005787
GO:0045912	negative regulation of carbohydrate metabolic process	11	-0.626645124681626	-1.3767715959091	0.110769230769231	0.562644092749356	458	EVM0000945;EVM0003397;EVM0008623;EVM0005787
GO:0007009	plasma membrane organization	10	-0.643808850450822	-1.38250896435216	0.113207547169811	0.568746785530602	516	EVM0006978;EVM0008907;EVM0003158
GO:0006479	protein methylation	18	0.474845564088192	1.39417691718409	0.113333333333333	0.568746785530602	3174	EVM0002010;EVM0000523;EVM0005373;EVM0006906;EVM0002657;EVM0008076;EVM0001144;EVM0008984;EVM0007474;EVM0003993;EVM0002547
GO:0008213	protein alkylation	18	0.474845564088192	1.39417691718409	0.113333333333333	0.568746785530602	3174	EVM0002010;EVM0000523;EVM0005373;EVM0006906;EVM0002657;EVM0008076;EVM0001144;EVM0008984;EVM0007474;EVM0003993;EVM0002547
GO:0006400	tRNA modification	46	0.336079756973184	1.26202549322074	0.115183246073298	0.568746785530602	2870	EVM0000422;EVM0004581;EVM0001155;EVM0005543;EVM0003512;EVM0008118;EVM0008091;EVM0008135;EVM0004642;EVM0002009;EVM0006290;EVM0004721;EVM0007294;EVM0002092;EVM0004097;EVM0003969;EVM0005930;EVM0008736;EVM0005192;EVM0001906
GO:0072523	purine-containing compound catabolic process	11	-0.62034455413664	-1.36292891809562	0.115384615384615	0.568746785530602	1845	EVM0003184;EVM0000416;EVM0000905;EVM0005890
GO:0007062	sister chromatid cohesion	24	0.428357626608459	1.35236348112151	0.116104868913858	0.568746785530602	3095	EVM0000785;EVM0002004;EVM0002400;EVM0007155;EVM0007626;EVM0003914;EVM0002653;EVM0006675;EVM0007139;EVM0004285;EVM0000055
GO:0072595	maintenance of protein localization in organelle	12	0.538098538896861	1.39193684848508	0.116279069767442	0.568746785530602	1965	EVM0008786;EVM0003545;EVM0004560;EVM0000455;EVM0008761;EVM0008032
GO:0006497	protein lipidation	19	0.454157943965504	1.36796165153139	0.116504854368932	0.568746785530602	2914	EVM0004641;EVM0000807;EVM0001755;EVM0001631;EVM0008577;EVM0006462;EVM0008898;EVM0008282;EVM0007344;EVM0001183;EVM0005454
GO:0042158	lipoprotein biosynthetic process	19	0.454157943965504	1.36796165153139	0.116504854368932	0.568746785530602	2914	EVM0004641;EVM0000807;EVM0001755;EVM0001631;EVM0008577;EVM0006462;EVM0008898;EVM0008282;EVM0007344;EVM0001183;EVM0005454
GO:0045926	negative regulation of growth	11	-0.619594696860058	-1.36128144305956	0.116923076923077	0.568746785530602	1206	EVM0002759;EVM0005085;EVM0005787
GO:0042221	response to chemical	306	-0.343893531244037	-1.16914091745655	0.117053481331988	0.568746785530602	2207	EVM0001668;EVM0007621;EVM0003687;EVM0008214;EVM0003918;EVM0004260;EVM0001551;EVM0008784;EVM0004407;EVM0007713;EVM0003400;EVM0008728;EVM0006792;EVM0008228;EVM0002213;EVM0006066;EVM0008793;EVM0002192;EVM0004211;EVM0003593;EVM0008523;EVM0009106;EVM0003540;EVM0001364;EVM0003383;EVM0001773;EVM0004882;EVM0008121;EVM0000240;EVM0005911;EVM0005610;EVM0005427;EVM0002044;EVM0003920;EVM0000245;EVM0002561;EVM…
GO:0007031	peroxisome organization	19	-0.551400024120188	-1.34905462897731	0.118326118326118	0.568746785530602	3002	EVM0008167;EVM0001120;EVM0004864;EVM0004877;EVM0007026;EVM0001386;EVM0002917;EVM0001862;EVM0005199;EVM0000245;EVM0002789;EVM0003115
GO:0006611	protein export from nucleus	45	0.339789364403613	1.25847245090519	0.119170984455959	0.568746785530602	2598	EVM0001093;EVM0007873;EVM0003226;EVM0002322;EVM0004008;EVM0005198;EVM0004802;EVM0000200;EVM0001996;EVM0000162;EVM0000568;EVM0001523;EVM0000570;EVM0004133;EVM0001496;EVM0005541;EVM0000561;EVM0000484;EVM0001834
GO:0071166	ribonucleoprotein complex localization	45	0.339789364403613	1.25847245090519	0.119170984455959	0.568746785530602	2598	EVM0001093;EVM0007873;EVM0003226;EVM0002322;EVM0004008;EVM0005198;EVM0004802;EVM0000200;EVM0001996;EVM0000162;EVM0000568;EVM0001523;EVM0000570;EVM0004133;EVM0001496;EVM0005541;EVM0000561;EVM0000484;EVM0001834
GO:0071426	ribonucleoprotein complex export from nucleus	45	0.339789364403613	1.25847245090519	0.119170984455959	0.568746785530602	2598	EVM0001093;EVM0007873;EVM0003226;EVM0002322;EVM0004008;EVM0005198;EVM0004802;EVM0000200;EVM0001996;EVM0000162;EVM0000568;EVM0001523;EVM0000570;EVM0004133;EVM0001496;EVM0005541;EVM0000561;EVM0000484;EVM0001834
GO:0000395	mRNA 5'-splice site recognition	11	0.557586355389332	1.40161571076908	0.119318181818182	0.568746785530602	3190	EVM0001943;EVM0000132;EVM0005957;EVM0007226;EVM0004953;EVM0007632;EVM0007847
GO:0005984	disaccharide metabolic process	10	-0.639765593674127	-1.37382651344294	0.119496855345912	0.568746785530602	2072	EVM0003400;EVM0003494;EVM0005665;EVM0005787
GO:0006101	citrate metabolic process	16	-0.56981464716106	-1.35668133982952	0.120058565153734	0.568746785530602	2347	EVM0004510;EVM0003920;EVM0007753;EVM0000600;EVM0002940
GO:0050684	regulation of mRNA processing	10	0.563102766352157	1.4025693695749	0.120218579234973	0.568746785530602	3537	EVM0005116;EVM0000251;EVM0004953;EVM0003389;EVM0000977;EVM0000921;EVM0000512;EVM0002002
GO:0043043	peptide biosynthetic process	90	0.280906372250531	1.22794452236514	0.120879120879121	0.568746785530602	2721	EVM0006992;EVM0001093;EVM0007873;EVM0005877;EVM0008950;EVM0001407;EVM0008385;EVM0008505;EVM0001206;EVM0007775;EVM0000210;EVM0008479;EVM0005116;EVM0001223;EVM0006345;EVM0008091;EVM0008756;EVM0001618;EVM0008135;EVM0000682;EVM0001523;EVM0003083;EVM0003557;EVM0003958;EVM0003145;EVM0007294;EVM0006431;EVM0003058;EVM0004144;EVM0002372;EVM0000812;EVM0007799;EVM0006039;EVM0007643;EVM0008181;EVM0006865
GO:0022616	DNA strand elongation	27	0.413501386632858	1.34183707324271	0.12109375	0.568746785530602	1852	EVM0000458;EVM0000994;EVM0002400;EVM0007628;EVM0007155;EVM0007626;EVM0006292;EVM0004142;EVM0002209;EVM0005685;EVM0007427;EVM0005459;EVM0004767;EVM0002584
GO:0006090	pyruvate metabolic process	13	-0.590242647709258	-1.3392965568615	0.121580547112462	0.568746785530602	2912	EVM0001189;EVM0001381;EVM0001081;EVM0008228;EVM0005170;EVM0005725
GO:0015893	drug transport	46	-0.447508925115056	-1.29033567120874	0.122071516646116	0.568746785530602	3004	EVM0005317;EVM0000643;EVM0008002;EVM0003108;EVM0001788;EVM0008939;EVM0005773;EVM0000659;EVM0000782;EVM0008214;EVM0006792;EVM0006066;EVM0001364;EVM0003383;EVM0005911;EVM0002044;EVM0000245;EVM0003781;EVM0008417;EVM0005132;EVM0007522;EVM0000584;EVM0008941;EVM0008188;EVM0001422;EVM0007146
GO:0019362	pyridine nucleotide metabolic process	30	-0.49348399501693	-1.32813181246297	0.122207621550591	0.568746785530602	2724	EVM0004864;EVM0007260;EVM0001381;EVM0005965;EVM0006581;EVM0007631;EVM0007240;EVM0003918;EVM0008228;EVM0002959;EVM0003808;EVM0000905;EVM0008382;EVM0005170;EVM0005725
GO:0061572	actin filament bundle organization	11	-0.614303707068101	-1.34965686612933	0.123076923076923	0.568746785530602	912	EVM0003955;EVM0005138
GO:0046496	nicotinamide nucleotide metabolic process	29	-0.500986638663757	-1.33543005227446	0.123342175066313	0.568746785530602	2724	EVM0004864;EVM0007260;EVM0001381;EVM0005965;EVM0006581;EVM0007631;EVM0007240;EVM0003918;EVM0008228;EVM0002959;EVM0003808;EVM0000905;EVM0008382;EVM0005170;EVM0005725
GO:0009123	nucleoside monophosphate metabolic process	49	-0.442327324819043	-1.28353856498647	0.124231242312423	0.568746785530602	2983	EVM0006583;EVM0003280;EVM0001189;EVM0001381;EVM0001172;EVM0002853;EVM0004510;EVM0007517;EVM0003052;EVM0003327;EVM0008228;EVM0000265;EVM0002977;EVM0007094;EVM0003920;EVM0003605;EVM0005170;EVM0002940;EVM0005725
GO:0010243	response to organonitrogen compound	45	0.339407316157644	1.25705746490846	0.124352331606218	0.568746785530602	1260	EVM0008463;EVM0007195;EVM0005697;EVM0004931;EVM0000792;EVM0003024;EVM0004641;EVM0001304;EVM0006010;EVM0004082;EVM0001595
GO:0051648	vesicle localization	20	0.430734653719699	1.32140199795633	0.124590163934426	0.568746785530602	3487	EVM0001089;EVM0006414;EVM0001663;EVM0008459;EVM0004715;EVM0004638;EVM0004113;EVM0000183;EVM0000869;EVM0002586;EVM0000412;EVM0001579;EVM0003900;EVM0003447
GO:0051650	establishment of vesicle localization	20	0.430734653719699	1.32140199795633	0.124590163934426	0.568746785530602	3487	EVM0001089;EVM0006414;EVM0001663;EVM0008459;EVM0004715;EVM0004638;EVM0004113;EVM0000183;EVM0000869;EVM0002586;EVM0000412;EVM0001579;EVM0003900;EVM0003447
GO:0006396	RNA processing	315	0.250830535229556	1.31652722541741	0.125	0.568746785530602	3951	EVM0000038;EVM0006338;EVM0002750;EVM0006798;EVM0005654;EVM0000054;EVM0001093;EVM0000422;EVM0004365;EVM0009085;EVM0005116;EVM0004581;EVM0001012;EVM0001155;EVM0005543;EVM0001223;EVM0001285;EVM0007438;EVM0004986;EVM0003512;EVM0004921;EVM0002322;EVM0008118;EVM0004008;EVM0002850;EVM0000100;EVM0000478;EVM0001607;EVM0005198;EVM0001417;EVM0001943;EVM0008400;EVM0008091;EVM0002167;EVM0004725;EVM0003162;EVM…
GO:0006518	peptide metabolic process	105	0.269994989456465	1.19607196885788	0.125	0.568746785530602	2940	EVM0005457;EVM0006992;EVM0001093;EVM0000026;EVM0007873;EVM0000704;EVM0005877;EVM0008950;EVM0001407;EVM0008385;EVM0008505;EVM0001206;EVM0007775;EVM0000210;EVM0008479;EVM0005116;EVM0001223;EVM0006345;EVM0008091;EVM0008756;EVM0001618;EVM0008135;EVM0000682;EVM0001523;EVM0003083;EVM0003557;EVM0003958;EVM0003145;EVM0007294;EVM0006431;EVM0003058;EVM0004144;EVM0002372;EVM0000812;EVM0007799;EVM0006039;EVM…
GO:0007059	chromosome segregation	82	0.285126236491576	1.22144382290023	0.127450980392157	0.578015895353357	3313	EVM0000030;EVM0000785;EVM0002004;EVM0000154;EVM0002400;EVM0007155;EVM0007462;EVM0007626;EVM0004938;EVM0006991;EVM0003505;EVM0002992;EVM0006665;EVM0003297;EVM0001663;EVM0004470;EVM0003914;EVM0002653;EVM0001170;EVM0006675;EVM0007394;EVM0006919;EVM0007740;EVM0005333;EVM0004979;EVM0005834;EVM0005706;EVM0007139;EVM0007028;EVM0004285;EVM0000055;EVM0003122;EVM0005871;EVM0003518;EVM0007420
GO:1901292	nucleoside phosphate catabolic process	10	-0.63383926958249	-1.36110038180215	0.128930817610063	0.582017543859649	557	EVM0008228;EVM0004926;EVM0005725
GO:0008643	carbohydrate transport	24	-0.516990634253949	-1.33384328088046	0.129251700680272	0.582017543859649	1736	EVM0005990;EVM0006370;EVM0005301;EVM0001139;EVM0003922;EVM0005551;EVM0005267
GO:1903725	regulation of phospholipid metabolic process	19	-0.545927794224079	-1.33566627796309	0.12987012987013	0.582017543859649	1536	EVM0003754;EVM0004080;EVM0009018;EVM0000307;EVM0004904;EVM0004479;EVM0002247;EVM0006323;EVM0004534
GO:0051656	establishment of organelle localization	79	0.282891314532183	1.18390472288908	0.13	0.582017543859649	3687	EVM0002004;EVM0001093;EVM0003226;EVM0001089;EVM0007462;EVM0002322;EVM0006665;EVM0003297;EVM0006414;EVM0000162;EVM0001663;EVM0008459;EVM0001523;EVM0004715;EVM0004470;EVM0000570;EVM0004638;EVM0002653;EVM0004113;EVM0000183;EVM0000561;EVM0001170;EVM0000869;EVM0007394;EVM0006919;EVM0002586;EVM0000412;EVM0005834;EVM0005706;EVM0001579;EVM0003056;EVM0005871;EVM0003518;EVM0003900;EVM0004878;EVM0005984;EVM…
GO:0000278	mitotic cell cycle	208	0.219313794186215	1.11053180112898	0.130434782608696	0.582098390858379	3470	EVM0005596;EVM0000458;EVM0002004;EVM0000994;EVM0009150;EVM0003024;EVM0000154;EVM0002400;EVM0007628;EVM0000779;EVM0007155;EVM0007462;EVM0003485;EVM0007626;EVM0001568;EVM0003505;EVM0007351;EVM0007465;EVM0002765;EVM0004142;EVM0002209;EVM0002850;EVM0003564;EVM0005198;EVM0004858;EVM0007515;EVM0006665;EVM0007615;EVM0005685;EVM0007427;EVM0003297;EVM0006697;EVM0008868;EVM0006375;EVM0003041;EVM0005459;EVM…
GO:0006260	DNA replication	86	0.281470930726633	1.21668993246454	0.131868131868132	0.586620888330577	3229	EVM0000458;EVM0000994;EVM0002400;EVM0007628;EVM0007155;EVM0007626;EVM0004938;EVM0006991;EVM0006292;EVM0004142;EVM0002209;EVM0004858;EVM0002087;EVM0007615;EVM0005685;EVM0007427;EVM0006697;EVM0008868;EVM0005459;EVM0002324;EVM0004767;EVM0002584;EVM0008761;EVM0002354;EVM0001476;EVM0005852;EVM0005003;EVM0004067;EVM0003223;EVM0008829;EVM0007106;EVM0001473;EVM0005778;EVM0006675;EVM0004315;EVM0001812;EVM…
GO:0008033	tRNA processing	66	0.303990844715411	1.22671318948912	0.133333333333333	0.589233519570329	2870	EVM0000422;EVM0009085;EVM0004581;EVM0001155;EVM0005543;EVM0003512;EVM0008118;EVM0001607;EVM0008091;EVM0008135;EVM0004642;EVM0002009;EVM0006290;EVM0004721;EVM0007294;EVM0006452;EVM0002092;EVM0004097;EVM0003358;EVM0003969;EVM0007106;EVM0005335;EVM0005930;EVM0000593;EVM0008736;EVM0005192;EVM0001906
GO:0140014	mitotic nuclear division	66	0.301952999562902	1.21848974601976	0.133333333333333	0.589233519570329	3568	EVM0002004;EVM0009150;EVM0000154;EVM0007155;EVM0007462;EVM0007626;EVM0003505;EVM0003564;EVM0006665;EVM0003297;EVM0001663;EVM0002653;EVM0001170;EVM0007394;EVM0006919;EVM0007740;EVM0005333;EVM0004979;EVM0005834;EVM0007139;EVM0007028;EVM0004285;EVM0000055;EVM0003122;EVM0005871;EVM0003518;EVM0007420;EVM0005984;EVM0002211;EVM0003745
GO:0000393	spliceosomal conformational changes to generate catalytic conformation	12	0.527631677484577	1.36486149139972	0.133720930232558	0.589233519570329	3704	EVM0004921;EVM0000478;EVM0002167;EVM0001288;EVM0006426;EVM0007939;EVM0004471;EVM0008008;EVM0001808
GO:0032106	positive regulation of response to extracellular stimulus	14	0.490365139313002	1.35162459319489	0.134730538922156	0.589960155583899	2940	EVM0004042;EVM0004082;EVM0006531;EVM0001618;EVM0003276;EVM0007467;EVM0002293;EVM0008246;EVM0004232
GO:0032109	positive regulation of response to nutrient levels	14	0.490365139313002	1.35162459319489	0.134730538922156	0.589960155583899	2940	EVM0004042;EVM0004082;EVM0006531;EVM0001618;EVM0003276;EVM0007467;EVM0002293;EVM0008246;EVM0004232
GO:0022618	ribonucleoprotein complex assembly	94	0.280120859598495	1.21204906391806	0.135802469135802	0.590892948100426	3969	EVM0006798;EVM0007873;EVM0008950;EVM0001653;EVM0000025;EVM0008479;EVM0004921;EVM0000100;EVM0000478;EVM0001943;EVM0002167;EVM0000132;EVM0000682;EVM0003083;EVM0003557;EVM0005957;EVM0007226;EVM0000810;EVM0000812;EVM0006039;EVM0008132;EVM0001288;EVM0004953;EVM0003389;EVM0006426;EVM0007632;EVM0000879;EVM0007939;EVM0006593;EVM0004164;EVM0002491;EVM0004263;EVM0004471;EVM0007263;EVM0002670;EVM0007847;EVM…
GO:0044038	cell wall macromolecule biosynthetic process	17	0.466058281805733	1.34116449817447	0.136212624584718	0.590892948100426	2713	EVM0008463;EVM0000084;EVM0007903;EVM0002342;EVM0003186;EVM0002268;EVM0001849;EVM0003339;EVM0006493
GO:0070589	cellular component macromolecule biosynthetic process	17	0.466058281805733	1.34116449817447	0.136212624584718	0.590892948100426	2713	EVM0008463;EVM0000084;EVM0007903;EVM0002342;EVM0003186;EVM0002268;EVM0001849;EVM0003339;EVM0006493
GO:0048646	anatomical structure formation involved in morphogenesis	60	-0.420581960467356	-1.26856315233415	0.136732329084589	0.591311066303566	2767	EVM0007900;EVM0004066;EVM0005082;EVM0003587;EVM0002603;EVM0003687;EVM0008214;EVM0000265;EVM0004004;EVM0008604;EVM0009018;EVM0000307;EVM0003781;EVM0005611;EVM0006401;EVM0000367;EVM0005085;EVM0005665;EVM0005034;EVM0002940;EVM0008902;EVM0001895;EVM0009031
GO:0043648	dicarboxylic acid metabolic process	36	-0.469146853718421	-1.29907738976988	0.137305699481865	0.591957970150862	1256	EVM0002406;EVM0002853;EVM0001081;EVM0004510;EVM0004554;EVM0005257;EVM0001954;EVM0006136;EVM0008215;EVM0000174;EVM0005643
GO:0001505	regulation of neurotransmitter levels	12	-0.599273529109534	-1.34746261212573	0.138297872340426	0.594400895856663	1365	EVM0007012;EVM0006136;EVM0005643
GO:0030174	regulation of DNA-dependent DNA replication initiation	18	0.450540154428778	1.3228146813908	0.14	0.595838444788458	3312	EVM0001961;EVM0008672;EVM0007515;EVM0008761;EVM0005778;EVM0007474;EVM0004315;EVM0007139;EVM0006593;EVM0007263;EVM0006241
GO:0009653	anatomical structure morphogenesis	73	-0.40597273669825	-1.25181264558279	0.140449438202247	0.595838444788458	2767	EVM0007900;EVM0004066;EVM0005082;EVM0004325;EVM0003587;EVM0002603;EVM0001668;EVM0003687;EVM0008214;EVM0004840;EVM0000265;EVM0004004;EVM0008604;EVM0009018;EVM0000307;EVM0003781;EVM0005611;EVM0006401;EVM0005441;EVM0000367;EVM0005085;EVM0005665;EVM0005034;EVM0002940;EVM0008902;EVM0001895;EVM0009031
GO:0007096	regulation of exit from mitosis	21	0.425381100860236	1.32109181176542	0.140939597315436	0.595838444788458	1890	EVM0002004;EVM0000685;EVM0000154;EVM0002765;EVM0003297;EVM0004047;EVM0000208
GO:0010608	posttranscriptional regulation of gene expression	55	0.322320584413016	1.25426229647623	0.141025641025641	0.595838444788458	3007	EVM0000038;EVM0007333;EVM0009030;EVM0005877;EVM0001653;EVM0003024;EVM0000523;EVM0005373;EVM0004008;EVM0006345;EVM0001426;EVM0004470;EVM0006843;EVM0000924;EVM0009155;EVM0003058;EVM0002372;EVM0003389;EVM0000977;EVM0005192;EVM0003311;EVM0008883;EVM0002491;EVM0001114
GO:0006111	regulation of gluconeogenesis	15	-0.570526801103561	-1.34038914797213	0.141158989598811	0.595838444788458	1185	EVM0000945;EVM0003397;EVM0007621;EVM0001954;EVM0008623;EVM0005787
GO:1903825	organic acid transmembrane transport	33	-0.474122610158919	-1.29938890730173	0.14119170984456	0.595838444788458	2841	EVM0008002;EVM0008939;EVM0004343;EVM0005773;EVM0000659;EVM0002219;EVM0006792;EVM0006066;EVM0003946;EVM0002044;EVM0008417;EVM0005132;EVM0002827;EVM0007522;EVM0001422;EVM0000224;EVM0005267
GO:0000070	mitotic sister chromatid segregation	58	0.31577973975604	1.23813459335868	0.141891891891892	0.596989665632659	3313	EVM0002004;EVM0000154;EVM0007155;EVM0007462;EVM0007626;EVM0003505;EVM0006665;EVM0003297;EVM0001663;EVM0002653;EVM0007447;EVM0001170;EVM0007394;EVM0006919;EVM0007740;EVM0005333;EVM0004979;EVM0005834;EVM0007139;EVM0007028;EVM0004285;EVM0000055;EVM0003122;EVM0005871;EVM0003518;EVM0007420
GO:1905039	carboxylic acid transmembrane transport	31	-0.476224043492146	-1.28917324888945	0.143044619422572	0.600032274296675	2841	EVM0008002;EVM0008939;EVM0004343;EVM0005773;EVM0000659;EVM0002219;EVM0006792;EVM0006066;EVM0003946;EVM0008417;EVM0005132;EVM0002827;EVM0007522;EVM0001422;EVM0000224;EVM0005267
GO:0007029	endoplasmic reticulum organization	21	-0.520150910476851	-1.29440408987891	0.144886363636364	0.605938243130963	1953	EVM0005926;EVM0004904;EVM0006146;EVM0003034;EVM0004534
GO:0090501	RNA phosphodiester bond hydrolysis	81	0.277263028310663	1.1834827321601	0.145631067961165	0.607234649440585	3604	EVM0000038;EVM0006338;EVM0000458;EVM0000054;EVM0001285;EVM0004986;EVM0004725;EVM0000251;EVM0006452;EVM0004812;EVM0003358;EVM0001969;EVM0007407;EVM0000091;EVM0005335;EVM0000632;EVM0003664;EVM0006358;EVM0003746;EVM0000593;EVM0001635;EVM0006996;EVM0001946;EVM0004498;EVM0003612;EVM0000512;EVM0003056;EVM0008798;EVM0007746;EVM0005801;EVM0002073;EVM0008696;EVM0001447;EVM0002109;EVM0004520;EVM0005331;EVM…
GO:0034404	nucleobase-containing small molecule biosynthetic process	20	-0.52892157719952	-1.30655573161924	0.146341463414634	0.608380707867229	557	EVM0002853;EVM0008228;EVM0003565;EVM0004926;EVM0000225;EVM0005725
GO:0016571	histone methylation	11	0.531835837232594	1.33688613039094	0.147727272727273	0.610654517136884	3174	EVM0006906;EVM0002657;EVM0008076;EVM0001144;EVM0007474;EVM0003993;EVM0002547
GO:0044255	cellular lipid metabolic process	135	-0.372438616446576	-1.22140160042341	0.147762747138398	0.610654517136884	1964	EVM0007116;EVM0009076;EVM0008793;EVM0000678;EVM0005033;EVM0007866;EVM0003436;EVM0003036;EVM0001779;EVM0009018;EVM0003357;EVM0000245;EVM0000759;EVM0000758;EVM0002247;EVM0003981;EVM0005201;EVM0007753;EVM0003990;EVM0002827;EVM0004129;EVM0002527;EVM0008684;EVM0007381;EVM0003979;EVM0005479;EVM0000600;EVM0007030;EVM0000322;EVM0002217;EVM0008674;EVM0005517;EVM0009059;EVM0003658;EVM0003342;EVM0000261;EVM…
GO:0070085	glycosylation	25	0.407102818485089	1.30162721159801	0.149253731343284	0.614996744271192	2306	EVM0006190;EVM0000963;EVM0007903;EVM0000272;EVM0006713;EVM0008764;EVM0002342;EVM0005490;EVM0002268;EVM0008032;EVM0008898;EVM0000984
GO:0051704	multi-organism process	140	-0.372118569192677	-1.21896823137656	0.150156412930136	0.616896470459102	1815	EVM0008523;EVM0008604;EVM0004882;EVM0001779;EVM0009018;EVM0000307;EVM0007320;EVM0005807;EVM0003781;EVM0005611;EVM0006401;EVM0005441;EVM0000367;EVM0005085;EVM0005665;EVM0008941;EVM0005034;EVM0008188;EVM0002921;EVM0006978;EVM0002940;EVM0008902;EVM0008907;EVM0005725;EVM0001895;EVM0009031;EVM0003158
GO:0032505	reproduction of a single-celled organism	80	-0.392420361876172	-1.22161755211504	0.150943396226415	0.618311118359169	2767	EVM0007900;EVM0004238;EVM0004066;EVM0005524;EVM0004325;EVM0003587;EVM0002603;EVM0003687;EVM0008214;EVM0004840;EVM0000265;EVM0004211;EVM0006489;EVM0004004;EVM0004882;EVM0005502;EVM0009018;EVM0000307;EVM0003781;EVM0005611;EVM0005441;EVM0000367;EVM0005034;EVM0003849;EVM0002940;EVM0008902;EVM0008907;EVM0001895;EVM0009031
GO:1904669	ATP export	12	-0.589548492163142	-1.32559593013449	0.151975683890578	0.6184228112382	2756	EVM0004838;EVM0004341;EVM0003108;EVM0001788;EVM0000782;EVM0001364;EVM0003383;EVM0005911;EVM0003781
GO:0009100	glycoprotein metabolic process	32	0.356583544010132	1.22470748889823	0.152542372881356	0.6184228112382	1965	EVM0000084;EVM0004931;EVM0006190;EVM0000963;EVM0007903;EVM0000272;EVM0006713;EVM0008764;EVM0006010;EVM0002342;EVM0005490;EVM0002268;EVM0008032
GO:0060303	regulation of nucleosome density	14	0.477288218959299	1.31557984666564	0.152694610778443	0.6184228112382	2910	EVM0004042;EVM0002660;EVM0000100;EVM0002640;EVM0003914;EVM0007467;EVM0000339;EVM0008246
GO:0006796	phosphate-containing compound metabolic process	271	-0.341108326330371	-1.15454293591984	0.152988855116515	0.6184228112382	2733	EVM0004247;EVM0004066;EVM0001189;EVM0007969;EVM0007837;EVM0004864;EVM0008943;EVM0007609;EVM0007260;EVM0001381;EVM0005928;EVM0005965;EVM0006581;EVM0003019;EVM0004809;EVM0001172;EVM0007631;EVM0002853;EVM0000082;EVM0002466;EVM0004510;EVM0007240;EVM0007517;EVM0003052;EVM0003918;EVM0004080;EVM0008172;EVM0003327;EVM0007116;EVM0004554;EVM0007086;EVM0008784;EVM0007713;EVM0004334;EVM0003494;EVM0008228;EVM…
GO:0070592	cell wall polysaccharide biosynthetic process	16	0.451990052556167	1.30030549043661	0.153605015673981	0.6184228112382	2713	EVM0008463;EVM0000084;EVM0007903;EVM0002342;EVM0003186;EVM0001849;EVM0003339;EVM0006493
GO:0007052	mitotic spindle organization	22	0.409222914141639	1.2685532755705	0.153846153846154	0.6184228112382	3568	EVM0002004;EVM0009150;EVM0007462;EVM0007351;EVM0003564;EVM0003297;EVM0001170;EVM0007028;EVM0003518;EVM0005984;EVM0002211;EVM0003745
GO:0006476	protein deacetylation	12	0.510626885353872	1.32087401502396	0.15406976744186	0.6184228112382	3312	EVM0002640;EVM0007515;EVM0007474;EVM0005333;EVM0002293;EVM0004687;EVM0006241
GO:0033045	regulation of sister chromatid segregation	43	0.330816071766834	1.21089124964617	0.156565656565657	0.622478656534384	3861	EVM0002004;EVM0000154;EVM0008672;EVM0008818;EVM0002765;EVM0003297;EVM0002653;EVM0004133;Sphaceloma_arachidis_newGene_730;EVM0006919;EVM0007740;EVM0006621;EVM0008883;EVM0001946;EVM0006516;EVM0000920;EVM0008783;EVM0007092;EVM0000679;EVM0001754;EVM0005825;EVM0000625
GO:0006399	tRNA metabolic process	91	0.272195686961092	1.17717844832026	0.156626506024096	0.622478656534384	3641	EVM0000422;EVM0008385;EVM0008505;EVM0001206;EVM0009085;EVM0004581;EVM0001155;EVM0005543;EVM0003512;EVM0008118;EVM0001607;EVM0002034;EVM0008091;EVM0008756;EVM0008135;EVM0004642;EVM0002009;EVM0005053;EVM0006290;EVM0004721;EVM0007294;EVM0006452;EVM0004812;EVM0002092;EVM0004097;EVM0003358;EVM0003969;EVM0007106;EVM0005335;EVM0005930;EVM0000593;EVM0008736;EVM0001635;EVM0005192;EVM0001906;EVM0004203;EVM…
GO:0006486	protein glycosylation	26	0.396569879579194	1.26962643322515	0.158301158301158	0.622478656534384	1965	EVM0006190;EVM0000963;EVM0007903;EVM0000272;EVM0006713;EVM0008764;EVM0006121;EVM0002342;EVM0005490;EVM0002268;EVM0008032
GO:0072350	tricarboxylic acid metabolic process	17	-0.539265003018054	-1.31008382498836	0.158345221112696	0.622478656534384	2347	EVM0004510;EVM0003920;EVM0007753;EVM0000600;EVM0002940
GO:0018193	peptidyl-amino acid modification	78	0.277025622283642	1.16293671388953	0.158415841584158	0.622478656534384	2287	EVM0002010;EVM0002476;EVM0007233;EVM0006713;EVM0000523;EVM0008764;EVM0005373;EVM0002660;EVM0006906;EVM0000763;EVM0007222;EVM0000100;EVM0008665;EVM0005265;EVM0001426;EVM0008761;EVM0006843;EVM0002653;EVM0002657;EVM0002654;EVM0007756;EVM0008076;EVM0001144;EVM0000331;EVM0004305;EVM0008984;EVM0002372
GO:0048468	cell development	65	-0.40686916137121	-1.238394288941	0.158550396375991	0.622478656534384	2767	EVM0007900;EVM0004066;EVM0007260;EVM0003587;EVM0004466;EVM0002603;EVM0001668;EVM0003687;EVM0008214;EVM0008125;EVM0000265;EVM0004004;EVM0009018;EVM0000307;EVM0003781;EVM0005611;EVM0000367;EVM0005665;EVM0005034;EVM0002940;EVM0008902;EVM0001895;EVM0009031
GO:0050657	nucleic acid transport	52	0.307496731513249	1.19365163782543	0.159090909090909	0.622478656534384	3730	EVM0001093;EVM0007873;EVM0003226;EVM0002322;EVM0004008;EVM0005198;EVM0004802;EVM0000200;EVM0001996;EVM0000162;EVM0000568;EVM0001523;EVM0000570;EVM0004133;EVM0001496;EVM0001927;EVM0005541;EVM0000561;EVM0000484;EVM0001834;EVM0004114;EVM0004203;EVM0004442;EVM0001154;EVM0003056;EVM0004520;EVM0005331;EVM0006778;EVM0001095;EVM0000572;EVM0008008;EVM0008204
GO:0050658	RNA transport	52	0.307496731513249	1.19365163782543	0.159090909090909	0.622478656534384	3730	EVM0001093;EVM0007873;EVM0003226;EVM0002322;EVM0004008;EVM0005198;EVM0004802;EVM0000200;EVM0001996;EVM0000162;EVM0000568;EVM0001523;EVM0000570;EVM0004133;EVM0001496;EVM0001927;EVM0005541;EVM0000561;EVM0000484;EVM0001834;EVM0004114;EVM0004203;EVM0004442;EVM0001154;EVM0003056;EVM0004520;EVM0005331;EVM0006778;EVM0001095;EVM0000572;EVM0008008;EVM0008204
GO:0051236	establishment of RNA localization	52	0.307496731513249	1.19365163782543	0.159090909090909	0.622478656534384	3730	EVM0001093;EVM0007873;EVM0003226;EVM0002322;EVM0004008;EVM0005198;EVM0004802;EVM0000200;EVM0001996;EVM0000162;EVM0000568;EVM0001523;EVM0000570;EVM0004133;EVM0001496;EVM0001927;EVM0005541;EVM0000561;EVM0000484;EVM0001834;EVM0004114;EVM0004203;EVM0004442;EVM0001154;EVM0003056;EVM0004520;EVM0005331;EVM0006778;EVM0001095;EVM0000572;EVM0008008;EVM0008204
GO:0051278	fungal-type cell wall polysaccharide biosynthetic process	10	0.526585143745741	1.31161172919737	0.16120218579235	0.628314393939394	3133	EVM0008463;EVM0007903;EVM0002342;EVM0001849;EVM0003339;EVM0006493;EVM0008153
GO:0051273	beta-glucan metabolic process	11	0.517979202636742	1.30205443739807	0.161931818181818	0.628314393939394	1436	EVM0008463;EVM0006100;EVM0007903;EVM0002342;EVM0004373
GO:0072413	signal transduction involved in mitotic cell cycle checkpoint	11	0.520888491362484	1.30936757328411	0.161931818181818	0.628314393939394	3148	EVM0003024;EVM0007465;EVM0002653;EVM0005002;EVM0007139;EVM0006376
GO:0006401	RNA catabolic process	61	0.301905475998452	1.20269159596098	0.164285714285714	0.635682002790911	3572	EVM0000458;EVM0001653;EVM0000025;EVM0001449;EVM0009085;EVM0004986;EVM0004008;EVM0007206;EVM0000629;EVM0003162;EVM0005459;EVM0000268;EVM0000568;EVM0000924;EVM0004812;EVM0004133;EVM0001496;EVM0002372;EVM0007407;EVM0007439;EVM0003664;EVM0001288;EVM0001635;EVM0000242;EVM0000921;EVM0001114;EVM0004498;EVM0000512;EVM0008798;EVM0005801;EVM0007862;EVM0001447;EVM0002930;EVM0001454;EVM0004520;EVM0005331
GO:0009166	nucleotide catabolic process	10	-0.609733353212973	-1.30933556767845	0.165094339622642	0.637046201451717	2813	EVM0001189;EVM0008228;EVM0003968;EVM0005725
GO:0030473	nuclear migration along microtubule	12	0.500551722481162	1.29481189174489	0.168604651162791	0.648799107127804	2441	EVM0002004;EVM0007462;EVM0006665;EVM0001663;EVM0001170
GO:0055085	transmembrane transport	459	-0.323889726473586	-1.11734376393138	0.17017017017017	0.653024337234864	2164	EVM0001723;EVM0008861;EVM0001011;EVM0007517;EVM0000313;EVM0008954;EVM0000016;EVM0005753;EVM0003081;EVM0007713;EVM0003319;EVM0002219;EVM0005549;EVM0006792;EVM0003176;EVM0002213;EVM0002431;EVM0006066;EVM0007025;EVM0005567;EVM0002917;EVM0005353;EVM0003225;EVM0000163;EVM0003796;EVM0006410;EVM0006043;EVM0000032;EVM0005582;EVM0001862;EVM0001224;EVM0000692;EVM0003033;EVM0004837;EVM0005028;EVM0005199;EVM…
GO:1901565	organonitrogen compound catabolic process	178	-0.351060726141985	-1.17173476889743	0.172131147540984	0.658739820582221	2051	EVM0006900;EVM0000022;EVM0006817;EVM0008158;EVM0001382;EVM0003565;EVM0003593;EVM0001364;EVM0003383;EVM0003184;EVM0005911;EVM0004335;EVM0006870;EVM0006135;EVM0001211;EVM0000416;EVM0002278;EVM0006773;EVM0003808;EVM0007012;EVM0002941;EVM0007513;EVM0000035;EVM0003781;EVM0002311;EVM0006437;EVM0007620;EVM0004841;EVM0005201;EVM0006136;EVM0008917;EVM0000905;EVM0002951;EVM0005818;EVM0007384;EVM0002590;EVM…
GO:0006793	phosphorus metabolic process	277	-0.336078405993079	-1.13860611072961	0.172901921132457	0.658749682842613	2733	EVM0004247;EVM0004066;EVM0001189;EVM0007969;EVM0007837;EVM0004864;EVM0008943;EVM0007609;EVM0007260;EVM0001381;EVM0005928;EVM0005965;EVM0006581;EVM0003019;EVM0004809;EVM0001172;EVM0007631;EVM0002853;EVM0000082;EVM0002466;EVM0004510;EVM0007240;EVM0007517;EVM0003052;EVM0003918;EVM0004080;EVM0008172;EVM0003327;EVM0007305;EVM0007116;EVM0004554;EVM0007086;EVM0008784;EVM0007713;EVM0004334;EVM0003494;EVM…
GO:0006261	DNA-dependent DNA replication	77	0.274033047057299	1.15010967631002	0.173076923076923	0.658749682842613	3458	EVM0000458;EVM0000994;EVM0002400;EVM0007628;EVM0007155;EVM0007626;EVM0004938;EVM0006991;EVM0006292;EVM0004142;EVM0002209;EVM0004858;EVM0002087;EVM0007615;EVM0005685;EVM0007427;EVM0006697;EVM0008868;EVM0005459;EVM0002324;EVM0004767;EVM0002584;EVM0008761;EVM0002354;EVM0001476;EVM0005852;EVM0005003;EVM0004067;EVM0008829;EVM0007106;EVM0005778;EVM0006675;EVM0004315;EVM0006559;EVM0006621;EVM0007249;EVM…
GO:0009116	nucleoside metabolic process	66	0.286773084710895	1.15723329014948	0.175	0.663466928412311	1936	EVM0002142;EVM0002171;EVM0008151;EVM0005160;EVM0005010;EVM0002697;EVM0001878;EVM0008501;EVM0002736;EVM0006806;EVM0002134;EVM0004880;EVM0004605;EVM0007563;EVM0001968;EVM0000080;EVM0008478;EVM0006564;EVM0004108;EVM0007265;EVM0007776;EVM0005574
GO:0070192	chromosome organization involved in meiotic cell cycle	17	0.442936788060523	1.2746283421476	0.176079734219269	0.663466928412311	2048	EVM0000030;EVM0000785;EVM0004938;EVM0002992;EVM0001663;EVM0004470;EVM0002653
GO:0006897	endocytosis	70	-0.396146938486928	-1.21327817974949	0.176206509539843	0.663466928412311	3042	EVM0001621;EVM0003548;EVM0003816;EVM0008598;EVM0003839;EVM0007900;EVM0004153;EVM0006126;EVM0007809;EVM0004694;EVM0003944;EVM0006702;EVM0007329;EVM0003687;EVM0003679;EVM0003414;EVM0001364;EVM0000267;EVM0001779;EVM0007320;EVM0002883;EVM0001352;EVM0005138;EVM0006978;EVM0007071;EVM0001895;EVM0000261;EVM0009031
GO:0006820	anion transport	98	-0.373701541074129	-1.18987315561981	0.176216216216216	0.663466928412311	2841	EVM0005817;EVM0008002;EVM0003108;EVM0007837;EVM0008988;EVM0001788;EVM0008939;EVM0004343;EVM0002395;EVM0005773;EVM0000659;EVM0000782;EVM0004080;EVM0002219;EVM0006792;EVM0002213;EVM0006066;EVM0001364;EVM0003383;EVM0005911;EVM0009091;EVM0003946;EVM0009018;EVM0000245;EVM0002247;EVM0000908;EVM0002501;EVM0003781;EVM0008209;EVM0008417;EVM0005132;EVM0002827;EVM0007522;EVM0000584;EVM0001422;EVM0007146;EVM…
GO:0046467	membrane lipid biosynthetic process	33	0.347961819445047	1.20349801162712	0.178260869565217	0.669360990133117	2914	EVM0000084;EVM0001038;EVM0008054;EVM0004724;EVM0004641;EVM0000807;EVM0001755;EVM0000626;EVM0001631;EVM0008577;EVM0001003;EVM0007893;EVM0006462;EVM0008898;EVM0008282;EVM0007344;EVM0001183;EVM0002003;EVM0005454
GO:0006625	protein targeting to peroxisome	11	-0.585211912341865	-1.28574069559589	0.18	0.674079300126993	2880	EVM0001120;EVM0004864;EVM0002917;EVM0001862;EVM0005199;EVM0002789;EVM0003115
GO:0044419	interspecies interaction between organisms	59	-0.407257025253721	-1.22622831987659	0.182558139534884	0.67896260170543	971	EVM0005085;EVM0008941;EVM0008188;EVM0002921;EVM0006978;EVM0005725;EVM0003158
GO:0001934	positive regulation of protein phosphorylation	36	0.341352435805905	1.20117735893416	0.182608695652174	0.67896260170543	3815	EVM0007333;EVM0003024;EVM0003485;EVM0006292;EVM0002850;EVM0002640;EVM0004047;EVM0000208;EVM0001391;EVM0001188;EVM0000810;EVM0008396;EVM0001213;EVM0008137;EVM0008194;EVM0006532;EVM0006376;EVM0002670;EVM0007976;EVM0006143;EVM0004950;EVM0008978;EVM0000456;EVM0000384
GO:0061024	membrane organization	144	-0.360612989003193	-1.18638383912319	0.18276220145379	0.67896260170543	1868	EVM0003414;EVM0001364;EVM0003383;EVM0005634;EVM0001773;EVM0005911;EVM0009091;EVM0009018;EVM0003920;EVM0000307;EVM0004904;EVM0002247;EVM0007320;EVM0000203;EVM0005611;EVM0006401;EVM0005441;EVM0003115;EVM0006146;EVM0002173;EVM0003034;EVM0006978;EVM0007146;EVM0008902;EVM0008907;EVM0004534;EVM0007710;EVM0000261;EVM0003158
GO:0043413	macromolecule glycosylation	24	0.396571819777976	1.25201283552691	0.183520599250936	0.679971618612292	1965	EVM0006190;EVM0000963;EVM0007903;EVM0000272;EVM0006713;EVM0008764;EVM0002342;EVM0005490;EVM0002268;EVM0008032
GO:0046618	drug export	15	-0.546533195456531	-1.28401884500338	0.184249628528975	0.680418317968658	2756	EVM0001788;EVM0000782;EVM0001364;EVM0003383;EVM0005911;EVM0003781;EVM0008941;EVM0007146
GO:0045834	positive regulation of lipid metabolic process	11	-0.582659529439046	-1.28013297897276	0.184615384615385	0.680418317968658	2093	EVM0004080;EVM0007713;EVM0000307;EVM0004479;EVM0002247;EVM0006323
GO:0016570	histone modification	57	0.306631370966605	1.19211206636506	0.186206896551724	0.684477982615341	3312	EVM0003635;EVM0001694;EVM0002660;EVM0006906;EVM0007222;EVM0000100;EVM0002640;EVM0007515;EVM0005265;EVM0004715;EVM0002653;EVM0002657;EVM0002654;EVM0008076;EVM0001144;EVM0000331;EVM0008829;EVM0005541;EVM0007474;EVM0008396;EVM0005333;EVM0002293;EVM0004687;EVM0005192;EVM0003993;EVM0004735;EVM0002670;EVM0002547;EVM0008996;EVM0006241
GO:0006633	fatty acid biosynthetic process	13	-0.555969524200189	-1.26152874986427	0.18693009118541	0.685332866426411	2575	EVM0009100;EVM0006673;EVM0007042;EVM0000678;EVM0003036;EVM0000759;EVM0007753;EVM0003979
GO:0007080	mitotic metaphase plate congression	23	0.395989909076204	1.2322394824646	0.189591078066914	0.688442547301095	4066	EVM0002004;EVM0003297;EVM0001663;EVM0002653;EVM0007394;EVM0006919;EVM0005834;EVM0005871;EVM0003518;EVM0002211;EVM0003745;EVM0001532;EVM0008332;EVM0007380
GO:0051310	metaphase plate congression	23	0.395989909076204	1.2322394824646	0.189591078066914	0.688442547301095	4066	EVM0002004;EVM0003297;EVM0001663;EVM0002653;EVM0007394;EVM0006919;EVM0005834;EVM0005871;EVM0003518;EVM0002211;EVM0003745;EVM0001532;EVM0008332;EVM0007380
GO:0051315	attachment of mitotic spindle microtubules to kinetochore	20	0.399433001477654	1.22537520871432	0.19016393442623	0.688442547301095	4066	EVM0002004;EVM0001663;EVM0002653;EVM0007394;EVM0006919;EVM0005834;EVM0005871;EVM0003518;EVM0002211;EVM0003745;EVM0001532;EVM0008332;EVM0007380
GO:0034968	histone lysine methylation	11	0.50570082633888	1.27119004311102	0.190340909090909	0.688442547301095	3404	EVM0006906;EVM0002657;EVM0008076;EVM0001144;EVM0007474;EVM0003993;EVM0005248
GO:0016569	covalent chromatin modification	56	0.300394981590014	1.16751537029828	0.190789473684211	0.688442547301095	3312	EVM0003635;EVM0001694;EVM0002660;EVM0006906;EVM0007222;EVM0000100;EVM0002640;EVM0007515;EVM0005265;EVM0004715;EVM0002653;EVM0002657;EVM0002654;EVM0008076;EVM0001144;EVM0000331;EVM0008829;EVM0005541;EVM0007474;EVM0005333;EVM0002293;EVM0004687;EVM0005192;EVM0003993;EVM0004735;EVM0002670;EVM0002547;EVM0008996;EVM0006241
GO:0010906	regulation of glucose metabolic process	17	-0.521820705752913	-1.26770486184881	0.191155492154066	0.688442547301095	2186	EVM0003397;EVM0007621;EVM0007713;EVM0001954;EVM0008623;EVM0005787
GO:0005977	glycogen metabolic process	12	-0.569636260287574	-1.28082340694933	0.191489361702128	0.688442547301095	2506	EVM0002603;EVM0007305;EVM0003494;EVM0004723;EVM0004151;EVM0002965
GO:0098655	cation transmembrane transport	95	-0.370509488556831	-1.17343437328365	0.191721132897603	0.688442547301095	2700	EVM0007809;EVM0000781;EVM0000348;EVM0008939;EVM0003898;EVM0001172;EVM0006584;EVM0007517;EVM0000313;EVM0003319;EVM0006792;EVM0002213;EVM0006066;EVM0003758;EVM0003012;EVM0008580;EVM0001543;EVM0008417;EVM0001520;EVM0005132;EVM0002827;EVM0000584;EVM0008941;EVM0008188;EVM0001422;EVM0000881;EVM0001821;EVM0001628;EVM0003415;EVM0001944;EVM0005267
GO:0033617	mitochondrial respiratory chain complex IV assembly	15	-0.540260107534876	-1.26928092391326	0.193164933135215	0.689790395206752	1418	EVM0002712;EVM0001306;EVM0005113;EVM0003501;EVM0003159;EVM0006565;EVM0008707;EVM0001198;EVM0001091
GO:0071025	RNA surveillance	15	0.444007504467186	1.26092718017024	0.194528875379939	0.689790395206752	3572	EVM0009085;EVM0000568;EVM0004812;EVM0004133;EVM0001496;EVM0003664;EVM0001288;EVM0001635;EVM0004498;EVM0004520;EVM0005331
GO:0071027	nuclear RNA surveillance	15	0.444007504467186	1.26092718017024	0.194528875379939	0.689790395206752	3572	EVM0009085;EVM0000568;EVM0004812;EVM0004133;EVM0001496;EVM0003664;EVM0001288;EVM0001635;EVM0004498;EVM0004520;EVM0005331
GO:0097035	regulation of membrane lipid distribution	14	-0.542270993829746	-1.2607042425747	0.196107784431138	0.689790395206752	472	EVM0008907;EVM0003158
GO:0015919	peroxisomal membrane transport	10	-0.594073794832236	-1.27570838187011	0.196540880503145	0.689790395206752	2880	EVM0001120;EVM0004864;EVM0002917;EVM0001862;EVM0005199;EVM0002789;EVM0003115
GO:0016558	protein import into peroxisome matrix	10	-0.594073794832236	-1.27570838187011	0.196540880503145	0.689790395206752	2880	EVM0001120;EVM0004864;EVM0002917;EVM0001862;EVM0005199;EVM0002789;EVM0003115
GO:0043574	peroxisomal transport	10	-0.594073794832236	-1.27570838187011	0.196540880503145	0.689790395206752	2880	EVM0001120;EVM0004864;EVM0002917;EVM0001862;EVM0005199;EVM0002789;EVM0003115
GO:0072662	protein localization to peroxisome	10	-0.594073794832236	-1.27570838187011	0.196540880503145	0.689790395206752	2880	EVM0001120;EVM0004864;EVM0002917;EVM0001862;EVM0005199;EVM0002789;EVM0003115
GO:0072663	establishment of protein localization to peroxisome	10	-0.594073794832236	-1.27570838187011	0.196540880503145	0.689790395206752	2880	EVM0001120;EVM0004864;EVM0002917;EVM0001862;EVM0005199;EVM0002789;EVM0003115
GO:0016073	snRNA metabolic process	19	0.407667093191774	1.22792732679797	0.197411003236246	0.691107772838671	2730	EVM0009085;EVM0006290;EVM0006452;EVM0004812;EVM0007106;EVM0000837;EVM0003746;EVM0005395;EVM0008736;EVM0001635
GO:0033047	regulation of mitotic sister chromatid segregation	41	0.322569568677144	1.17494271288618	0.198067632850242	0.691673023137554	3861	EVM0002004;EVM0000154;EVM0008818;EVM0002765;EVM0003297;EVM0002653;EVM0004133;Sphaceloma_arachidis_newGene_730;EVM0006919;EVM0007740;EVM0006621;EVM0008883;EVM0001946;EVM0006516;EVM0000920;EVM0008783;EVM0007092;EVM0000679;EVM0001754;EVM0005825;EVM0000625
GO:0009059	macromolecule biosynthetic process	353	0.252987769026243	1.2463359052638	0.2	0.694946321026447	3229	EVM0008463;EVM0000084;EVM0000458;EVM0006864;EVM0000054;EVM0006992;EVM0009157;EVM0009030;EVM0000994;EVM0001093;EVM0006190;EVM0000963;EVM0007873;EVM0005877;EVM0004897;EVM0008950;EVM0001407;EVM0008385;EVM0007903;EVM0008505;EVM0000272;EVM0006713;EVM0001206;EVM0004641;EVM0007775;EVM0000210;EVM0002400;EVM0009085;EVM0008479;EVM0008764;EVM0005116;EVM0007628;EVM0000779;EVM0000663;EVM0000807;EVM0007155;EVM…
GO:0034645	cellular macromolecule biosynthetic process	351	0.252642035607173	1.25726927843115	0.2	0.694946321026447	3229	EVM0008463;EVM0000084;EVM0000458;EVM0006864;EVM0000054;EVM0006992;EVM0009157;EVM0009030;EVM0000994;EVM0001093;EVM0006190;EVM0000963;EVM0007873;EVM0005877;EVM0004897;EVM0008950;EVM0001407;EVM0008385;EVM0007903;EVM0008505;EVM0000272;EVM0006713;EVM0001206;EVM0004641;EVM0007775;EVM0000210;EVM0002400;EVM0009085;EVM0008479;EVM0008764;EVM0005116;EVM0007628;EVM0000663;EVM0000807;EVM0007155;EVM0007626;EVM…
GO:0017148	negative regulation of translation	13	0.462642634509449	1.2559471491915	0.200581395348837	0.695237068376406	3007	EVM0007333;EVM0003024;EVM0000924;EVM0009155;EVM0003311;EVM0002491;EVM0001114
GO:0030029	actin filament-based process	66	-0.392754441388686	-1.19466857247794	0.201814058956916	0.697778155903668	2257	EVM0006102;EVM0003687;EVM0003679;EVM0007713;EVM0004840;EVM0008604;EVM0000267;EVM0003357;EVM0007320;EVM0002883;EVM0003955;EVM0005138;EVM0007820;EVM0009031;EVM0003158
GO:0019674	NAD metabolic process	18	-0.51764783247507	-1.26483602184789	0.203703703703704	0.702572618102183	2724	EVM0004864;EVM0001381;EVM0006581;EVM0007631;EVM0003808;EVM0000905;EVM0003027;EVM0008382;EVM0005170;EVM0005725
GO:0006825	copper ion transport	11	-0.573652175410161	-1.26034335851162	0.204615384615385	0.702765420686733	1078	EVM0001821;EVM0001628;EVM0003415
GO:0006629	lipid metabolic process	154	-0.348862431639057	-1.15318130259509	0.204968944099379	0.702765420686733	2093	EVM0007116;EVM0002098;EVM0009076;EVM0008793;EVM0000678;EVM0005033;EVM0007866;EVM0003436;EVM0003036;EVM0001779;EVM0009018;EVM0003357;EVM0005870;EVM0000245;EVM0000759;EVM0000758;EVM0002247;EVM0003981;EVM0007577;EVM0005201;EVM0007753;EVM0003990;EVM0002827;EVM0004129;EVM0002173;EVM0002527;EVM0008684;EVM0004722;EVM0007381;EVM0003979;EVM0005479;EVM0000600;EVM0007030;EVM0000322;EVM0002217;EVM0008674;EVM…
GO:0048856	anatomical structure development	90	-0.372757466702703	-1.17422019875863	0.205268935236004	0.702765420686733	2556	EVM0007900;EVM0004066;EVM0007260;EVM0005082;EVM0004325;EVM0003587;EVM0004466;EVM0002603;EVM0001668;EVM0003687;EVM0008214;EVM0008125;EVM0007713;EVM0004840;EVM0000265;EVM0004004;EVM0008604;EVM0009018;EVM0000307;EVM0003781;EVM0005611;EVM0006401;EVM0005441;EVM0000367;EVM0005085;EVM0005665;EVM0005034;EVM0001638;EVM0002940;EVM0008902;EVM0001895;EVM0009031
GO:0016053	organic acid biosynthetic process	109	-0.361130007375419	-1.16482718673614	0.208686440677966	0.710258697591436	2727	EVM0001189;EVM0001535;EVM0008939;EVM0005874;EVM0009100;EVM0002406;EVM0006673;EVM0003911;EVM0007238;EVM0004809;EVM0007042;EVM0005140;EVM0006661;EVM0008228;EVM0000678;EVM0003036;EVM0001773;EVM0007169;EVM0005350;EVM0000759;EVM0008921;EVM0002068;EVM0007836;EVM0005257;EVM0001421;EVM0007753;EVM0004437;EVM0002404;EVM0001030;EVM0003979;EVM0004136;EVM0005725;EVM0000174;EVM0005643
GO:0046394	carboxylic acid biosynthetic process	109	-0.361130007375419	-1.16482718673614	0.208686440677966	0.710258697591436	2727	EVM0001189;EVM0001535;EVM0008939;EVM0005874;EVM0009100;EVM0002406;EVM0006673;EVM0003911;EVM0007238;EVM0004809;EVM0007042;EVM0005140;EVM0006661;EVM0008228;EVM0000678;EVM0003036;EVM0001773;EVM0007169;EVM0005350;EVM0000759;EVM0008921;EVM0002068;EVM0007836;EVM0005257;EVM0001421;EVM0007753;EVM0004437;EVM0002404;EVM0001030;EVM0003979;EVM0004136;EVM0005725;EVM0000174;EVM0005643
GO:0006022	aminoglycan metabolic process	12	0.471905296150767	1.22071019195505	0.209302325581395	0.710258697591436	1611	EVM0000084;EVM0007275;EVM0000779;EVM0003186
GO:0000184	nuclear-transcribed mRNA catabolic process, nonsense-mediated decay	15	0.429172746332217	1.21879827569129	0.209726443768997	0.710258697591436	3119	EVM0001653;EVM0004008;EVM0000268;EVM0000243;EVM0004812;EVM0001635;EVM0000921;EVM0002223;EVM0004498
GO:0003006	developmental process involved in reproduction	82	-0.3753731418	-1.16996932771698	0.21	0.710258697591436	2767	EVM0007900;EVM0004066;EVM0005524;EVM0005082;EVM0004325;EVM0003587;EVM0004466;EVM0002603;EVM0003687;EVM0008214;EVM0000265;EVM0004211;EVM0004004;EVM0008604;EVM0005502;EVM0009018;EVM0000307;EVM0003781;EVM0005611;EVM0005441;EVM0000367;EVM0005665;EVM0005034;EVM0003849;EVM0002940;EVM0008902;EVM0001895;EVM0009031
GO:0090503	RNA phosphodiester bond hydrolysis, exonucleolytic	15	0.427479293181106	1.21398907520459	0.212765957446809	0.711693512344244	3572	EVM0004986;EVM0006452;EVM0004812;EVM0003746;EVM0001635;EVM0004498;EVM0003056;EVM0004520;EVM0005331
GO:0042180	cellular ketone metabolic process	20	-0.499184592668423	-1.23309866491023	0.21377331420373	0.711693512344244	1377	EVM0001421;EVM0004031;EVM0007200;EVM0005830;EVM0006664
GO:0046365	monosaccharide catabolic process	15	-0.527337767932391	-1.23892132689507	0.213967310549777	0.711693512344244	2102	EVM0001189;EVM0008537;EVM0003494;EVM0004959;EVM0001330;EVM0005759;EVM0006197;EVM0005725
GO:0044550	secondary metabolite biosynthetic process	17	-0.512070093807138	-1.24401684404234	0.215406562054208	0.711693512344244	2476	EVM0004466;EVM0005140;EVM0003036;EVM0001421;EVM0007953;EVM0005665;EVM0004136;EVM0000600
GO:0051316	attachment of spindle microtubules to kinetochore involved in meiotic chromosome segregation	15	0.426526098580362	1.21128211875008	0.21580547112462	0.711693512344244	3568	EVM0000785;EVM0003505;EVM0007394;EVM0005834;EVM0005871;EVM0002211;EVM0003745
GO:0051455	attachment of spindle microtubules to kinetochore involved in homologous chromosome segregation	15	0.426526098580362	1.21128211875008	0.21580547112462	0.711693512344244	3568	EVM0000785;EVM0003505;EVM0007394;EVM0005834;EVM0005871;EVM0002211;EVM0003745
GO:0031507	heterochromatin assembly	10	0.493986273972672	1.23041486965668	0.215846994535519	0.711693512344244	2238	EVM0006906;EVM0002640;EVM0007615;EVM0006122;EVM0002657;EVM0001144
GO:0006267	pre-replicative complex assembly involved in nuclear cell cycle DNA replication	11	0.488634534645433	1.22829017238983	0.215909090909091	0.711693512344244	3062	EVM0007628;EVM0007427;EVM0006697;EVM0002584;EVM0005003;EVM0004315;EVM0006593;EVM0007263
GO:0036388	pre-replicative complex assembly	11	0.488634534645433	1.22829017238983	0.215909090909091	0.711693512344244	3062	EVM0007628;EVM0007427;EVM0006697;EVM0002584;EVM0005003;EVM0004315;EVM0006593;EVM0007263
GO:1902299	pre-replicative complex assembly involved in cell cycle DNA replication	11	0.488634534645433	1.22829017238983	0.215909090909091	0.711693512344244	3062	EVM0007628;EVM0007427;EVM0006697;EVM0002584;EVM0005003;EVM0004315;EVM0006593;EVM0007263
GO:0019748	secondary metabolic process	18	-0.512209484488225	-1.251547801553	0.216524216524217	0.711693512344244	2553	EVM0007238;EVM0004466;EVM0005140;EVM0003036;EVM0001421;EVM0007953;EVM0005665;EVM0004136;EVM0000600
GO:0030036	actin cytoskeleton organization	67	-0.387660698798076	-1.17923170913599	0.216553287981859	0.711693512344244	2257	EVM0006102;EVM0003687;EVM0003679;EVM0007713;EVM0004840;EVM0008604;EVM0000267;EVM0003357;EVM0007320;EVM0002883;EVM0003955;EVM0005138;EVM0007820;EVM0009031;EVM0003158
GO:0022613	ribonucleoprotein complex biogenesis	221	0.21477381109917	1.05949877977288	0.217391304347826	0.711693512344244	3951	EVM0006798;EVM0001093;EVM0002010;EVM0007873;EVM0005877;EVM0003226;EVM0008950;EVM0001653;EVM0004365;EVM0000025;EVM0008479;EVM0005116;EVM0001012;EVM0005543;EVM0001223;EVM0001285;EVM0004986;EVM0004921;EVM0002322;EVM0000100;EVM0000478;EVM0001943;EVM0002167;EVM0000162;EVM0000132;EVM0000682;EVM0001523;EVM0003083;EVM0000570;EVM0003557;EVM0005957;EVM0003842;EVM0006452;EVM0003668;EVM0004812;EVM0007226;EVM…
GO:0072666	establishment of protein localization to vacuole	40	-0.424995542683551	-1.19770814337724	0.217557251908397	0.711693512344244	2756	EVM0003397;EVM0001788;EVM0004694;EVM0001457;EVM0007329;EVM0000782;EVM0000904;EVM0008158;EVM0003414;EVM0003383;EVM0005911;EVM0001211;EVM0002278;EVM0003781;EVM0008902
GO:0007093	mitotic cell cycle checkpoint	44	0.314267686608673	1.15023826281283	0.21875	0.713923389080177	3597	EVM0002004;EVM0003024;EVM0007626;EVM0007465;EVM0002765;EVM0004858;EVM0003297;EVM0008761;EVM0002653;EVM0004133;EVM0008076;EVM0004738;EVM0005002;EVM0006919;EVM0000665;EVM0006621;EVM0008883;EVM0007139;EVM0000055;EVM0006376;EVM0007420;EVM0006143;EVM0007092;EVM0000679
GO:0042440	pigment metabolic process	19	-0.501154971894521	-1.2261251452574	0.219336219336219	0.71416798689526	1749	EVM0008283;EVM0000416;EVM0008580;EVM0002068;EVM0007953;EVM0001422
GO:0015849	organic acid transport	39	-0.42720483070898	-1.19962842179087	0.221374045801527	0.719126949274482	2841	EVM0005817;EVM0008002;EVM0008939;EVM0004343;EVM0005773;EVM0000659;EVM0002219;EVM0006792;EVM0006066;EVM0003946;EVM0002044;EVM0008417;EVM0005132;EVM0002827;EVM0007522;EVM0001422;EVM0000224;EVM0005267
GO:0140029	exocytic process	13	0.449783872611032	1.22103915726903	0.223837209302326	0.725441389044294	3501	EVM0006414;EVM0008459;EVM0004715;EVM0000183;EVM0002586;EVM0000412;EVM0001579;EVM0003447;EVM0008746
GO:0035304	regulation of protein dephosphorylation	24	-0.474667560906724	-1.22464914220545	0.224489795918367	0.725872220233122	429	EVM0003974;EVM0000876;EVM0003587;EVM0002603;EVM0005926;EVM0002965;EVM0003317
GO:0044275	cellular carbohydrate catabolic process	16	0.4243199604081	1.22070291392516	0.225705329153605	0.728117106568212	262	EVM0005784;EVM0007275
GO:1903338	regulation of cell wall organization or biogenesis	11	-0.563509477513965	-1.23805932913142	0.227692307692308	0.732834567809101	24	EVM0003158
GO:0051781	positive regulation of cell division	22	0.383041973355779	1.18739477480306	0.230769230769231	0.73954708568943	3338	EVM0008818;EVM0003297;EVM0006375;EVM0004047;EVM0000208;Sphaceloma_arachidis_newGene_730;EVM0005638;EVM0007740;EVM0006621;EVM0006516;EVM0000920
GO:0072659	protein localization to plasma membrane	19	-0.497585994394398	-1.21739328924245	0.230880230880231	0.73954708568943	202	EVM0002247;EVM0004534;EVM0003158
GO:0031401	positive regulation of protein modification process	48	0.302672097886733	1.14419668276644	0.232432432432432	0.73954708568943	3158	EVM0007333;EVM0003024;EVM0003485;EVM0006292;EVM0002850;EVM0002640;EVM0004047;EVM0000208;EVM0008309;EVM0003420;EVM0001391;EVM0007756;EVM0001188;EVM0000810;EVM0007474;EVM0008396;EVM0001213;EVM0008137;EVM0008194;EVM0006532;EVM0006376;EVM0002670
GO:0071988	protein localization to spindle pole body	11	0.475420359220972	1.19507344156281	0.232954545454545	0.73954708568943	3003	EVM0002004;EVM0000685;EVM0007351;EVM0003297;EVM0004738;EVM0008883;EVM0007028
GO:0072698	protein localization to microtubule cytoskeleton	11	0.475420359220972	1.19507344156281	0.232954545454545	0.73954708568943	3003	EVM0002004;EVM0000685;EVM0007351;EVM0003297;EVM0004738;EVM0008883;EVM0007028
GO:1905508	protein localization to microtubule organizing center	11	0.475420359220972	1.19507344156281	0.232954545454545	0.73954708568943	3003	EVM0002004;EVM0000685;EVM0007351;EVM0003297;EVM0004738;EVM0008883;EVM0007028
GO:0048194	Golgi vesicle budding	11	0.474013730920577	1.19153757253376	0.235795454545455	0.744025307100594	2003	EVM0000410;EVM0005519;EVM0001089;EVM0003672;EVM0004638
GO:0043666	regulation of phosphoprotein phosphatase activity	23	-0.474861123574347	-1.21716412020059	0.236016371077763	0.744025307100594	429	EVM0003974;EVM0000876;EVM0003587;EVM0002603;EVM0005926;EVM0002965;EVM0003317
GO:0052200	response to host defenses	13	-0.533466034025489	-1.21046695853945	0.237082066869301	0.744025307100594	607	EVM0006879;EVM0001341;EVM0003772;EVM0008523;EVM0002921;EVM0005725
GO:0075136	response to host	13	-0.533466034025489	-1.21046695853945	0.237082066869301	0.744025307100594	607	EVM0006879;EVM0001341;EVM0003772;EVM0008523;EVM0002921;EVM0005725
GO:0046148	pigment biosynthetic process	17	-0.505737546804521	-1.22863263154445	0.238231098430813	0.744025307100594	1749	EVM0000416;EVM0008580;EVM0007953;EVM0001422
GO:0006896	Golgi to vacuole transport	21	0.381191536329787	1.18385376393349	0.238255033557047	0.744025307100594	2713	EVM0006033;EVM0003652;EVM0008948;EVM0001476;EVM0005987;EVM0000956;EVM0000869;EVM0001241;EVM0005316;EVM0007082;EVM0006493
GO:0008535	respiratory chain complex IV assembly	13	-0.532871365075302	-1.20911761843238	0.238601823708207	0.744025307100594	3376	EVM0001306;EVM0005113;EVM0003501;EVM0003159;EVM0006565;EVM0008707;EVM0001091
GO:0046785	microtubule polymerization	11	0.473384003811565	1.18995461520175	0.238636363636364	0.744025307100594	1564	EVM0002004;EVM0003505;EVM0003564
GO:0006855	drug transmembrane transport	30	-0.447781165866857	-1.20513009016458	0.23915900131406	0.744025307100594	2927	EVM0000643;EVM0008002;EVM0008939;EVM0005773;EVM0000659;EVM0008214;EVM0006792;EVM0006066;EVM0002044;EVM0007725;EVM0008417;EVM0005132;EVM0007522;EVM0000584;EVM0008941;EVM0008188;EVM0001422;EVM0007146
GO:0007020	microtubule nucleation	12	0.459934387241196	1.18974421078875	0.241279069767442	0.748952808377533	1564	EVM0002004;EVM0003505;EVM0003564
GO:0046942	carboxylic acid transport	37	-0.427033143718782	-1.18986206244414	0.242618741976893	0.749351898844239	2841	EVM0005817;EVM0008002;EVM0008939;EVM0004343;EVM0005773;EVM0000659;EVM0002219;EVM0006792;EVM0006066;EVM0003946;EVM0008417;EVM0005132;EVM0002827;EVM0007522;EVM0001422;EVM0000224;EVM0005267
GO:0015698	inorganic anion transport	16	-0.513184712772772	-1.22185017035513	0.243045387994143	0.749351898844239	1127	EVM0001628;EVM0003415
GO:0043405	regulation of MAP kinase activity	11	-0.553522127048998	-1.21611660605423	0.243076923076923	0.749351898844239	2026	EVM0006115;EVM0009106;EVM0005807
GO:0043269	regulation of ion transport	10	-0.570892708642585	-1.22592953922423	0.243710691823899	0.749351898844239	24	EVM0006126;EVM0007713;EVM0005427;EVM0003158
GO:0072525	pyridine-containing compound biosynthetic process	16	-0.512368433103861	-1.2199066762726	0.244509516837482	0.749351898844239	1377	EVM0001189;EVM0007631;EVM0008228;EVM0003808;EVM0000905;EVM0003076;EVM0000225;EVM0005725
GO:0006811	ion transport	181	-0.335462939472638	-1.12137914744725	0.244626407369498	0.749351898844239	2927	EVM0000234;EVM0003280;EVM0000643;EVM0003501;EVM0005817;EVM0008002;EVM0003108;EVM0007837;EVM0005491;EVM0007809;EVM0000781;EVM0000348;EVM0008988;EVM0001788;EVM0008939;EVM0004343;EVM0005773;EVM0000659;EVM0003898;EVM0001172;EVM0006584;EVM0000782;EVM0007517;EVM0000313;EVM0004080;EVM0003081;EVM0003319;EVM0002219;EVM0006792;EVM0008158;EVM0002213;EVM0006066;EVM0001364;EVM0003383;EVM0005911;EVM0009091;EVM…
GO:0008298	intracellular mRNA localization	15	0.414508589095443	1.17715385696389	0.246200607902736	0.75075059935919	2730	EVM0009030;EVM0004099;EVM0004470;EVM0004133;EVM0001608;EVM0001496;EVM0001288;EVM0001635
GO:0033044	regulation of chromosome organization	93	0.260555262096036	1.13722454108545	0.246913580246914	0.75075059935919	3363	EVM0002004;EVM0000154;EVM0007626;EVM0008672;EVM0006906;EVM0008818;EVM0002765;EVM0007515;EVM0007427;EVM0003297;EVM0003914;EVM0002653;EVM0005069;EVM0004133;EVM0003420;EVM0002487;EVM0008829;EVM0000810;EVM0007474;Sphaceloma_arachidis_newGene_730;EVM0008396;EVM0006919;EVM0008137;EVM0004315;EVM0007740;EVM0002293;EVM0006621;EVM0004979;EVM0008883;EVM0001946;EVM0003993;EVM0002670;EVM0003056;EVM0008996;EVM…
GO:0016180	snRNA processing	12	0.457158790967039	1.1825643832084	0.247093023255814	0.75075059935919	2730	EVM0009085;EVM0006452;EVM0004812;EVM0007106;EVM0003746;EVM0001635
GO:0006109	regulation of carbohydrate metabolic process	23	-0.471205647219277	-1.20779440252789	0.248294679399727	0.75075059935919	2650	EVM0002603;EVM0007621;EVM0007713;EVM0001954;EVM0007791;EVM0008623;EVM0005787
GO:0071470	cellular response to osmotic stress	33	-0.429263824500529	-1.17644811681717	0.248704663212435	0.75075059935919	2731	EVM0001189;EVM0004864;EVM0008708;EVM0008784;EVM0002976;EVM0004661;EVM0008523;EVM0009106;EVM0005807;EVM0002759;EVM0001851;EVM0003260
GO:1901607	alpha-amino acid biosynthetic process	65	-0.382611842173669	-1.16456189167104	0.249150622876557	0.75075059935919	1695	EVM0007169;EVM0002068;EVM0007836;EVM0005257;EVM0004437;EVM0002404;EVM0001030;EVM0004136;EVM0000174;EVM0005643
GO:0010927	cellular component assembly involved in morphogenesis	27	-0.450816706231221	-1.18966804405169	0.249329758713137	0.75075059935919	1536	EVM0008214;EVM0009018;EVM0003781;EVM0005611;EVM0000367;EVM0005034;EVM0008902;EVM0001895
GO:0035690	cellular response to drug	44	-0.408737110245275	-1.17621086739714	0.249382716049383	0.75075059935919	1387	EVM0002561;EVM0002455;EVM0003990;EVM0005438;EVM0008941;EVM0007146;EVM0005787;EVM0003260
GO:0017004	cytochrome complex assembly	19	-0.489629799244357	-1.19792767185635	0.253968253968254	0.761370039855332	3376	EVM0001306;EVM0005113;EVM0005103;EVM0003501;EVM0003159;EVM0001512;EVM0006565;EVM0008707;EVM0001091
GO:0016311	dephosphorylation	64	-0.383086123917491	-1.16418940375262	0.254545454545455	0.761370039855332	2056	EVM0007969;EVM0007609;EVM0003019;EVM0004809;EVM0007116;EVM0008784;EVM0006115;EVM0009106;EVM0003820;EVM0002594;EVM0003357;EVM0000307;EVM0007836;EVM0002039;EVM0005807;EVM0008689;EVM0001323;EVM0003849;EVM0000225;EVM0005787
GO:0072665	protein localization to vacuole	64	-0.383017872839564	-1.16398199038848	0.254545454545455	0.761370039855332	3002	EVM0003816;EVM0005688;EVM0003108;EVM0007900;EVM0003393;EVM0003397;EVM0008988;EVM0001788;EVM0004694;EVM0006702;EVM0000607;EVM0001457;EVM0007329;EVM0000782;EVM0000904;EVM0008158;EVM0003414;EVM0003383;EVM0005911;EVM0001211;EVM0002278;EVM0003781;EVM0008902;EVM0005917
GO:0044380	protein localization to cytoskeleton	16	-0.502803105772799	-1.19713242649846	0.256222547584187	0.763255095827422	225	EVM0005634;EVM0007071;EVM0009031
GO:0007064	mitotic sister chromatid cohesion	18	0.400010854850737	1.1744574291788	0.256666666666667	0.763255095827422	1249	EVM0002004;EVM0006343;EVM0007155;EVM0007626
GO:0009069	serine family amino acid metabolic process	20	-0.485632005521245	-1.19962071434302	0.256814921090387	0.763255095827422	1668	EVM0005815;EVM0007169;EVM0007012;EVM0002951;EVM0004136
GO:0007051	spindle organization	25	0.36312888087686	1.16102962496135	0.257462686567164	0.763555671191478	2441	EVM0002004;EVM0009150;EVM0007462;EVM0007351;EVM0003564;EVM0003297;EVM0000208;EVM0001927;EVM0001170
GO:0051984	positive regulation of chromosome segregation	21	0.369749072164386	1.1483172869138	0.258389261744966	0.764680085494136	4001	EVM0008672;EVM0008818;EVM0003297;Sphaceloma_arachidis_newGene_730;EVM0007740;EVM0006621;EVM0006516;EVM0000920;EVM0002211;EVM0003745;EVM0001754;EVM0005825;EVM0008332
GO:0016237	lysosomal microautophagy	22	-0.474296839770825	-1.19377848304943	0.262569832402235	0.772762789326257	255	EVM0000903;EVM0003548;EVM0005688;EVM0008286;EVM0003587;EVM0006702;EVM0001779;EVM0005917;EVM0000261
GO:0046889	positive regulation of lipid biosynthetic process	10	-0.563642149237393	-1.21035975734375	0.262578616352201	0.772762789326257	2093	EVM0004080;EVM0000307;EVM0004479;EVM0002247;EVM0006323
GO:0016973	poly(A)+ mRNA export from nucleus	18	0.395758765075551	1.16197302190473	0.263333333333333	0.772762789326257	3730	EVM0001510;EVM0000162;EVM0000568;EVM0000570;EVM0004133;EVM0001496;EVM0000561;EVM0004114;EVM0003056;EVM0004520;EVM0005331;EVM0008204
GO:0071428	rRNA-containing ribonucleoprotein complex export from nucleus	18	0.398388822161708	1.16969503756142	0.263333333333333	0.772762789326257	1940	EVM0001093;EVM0007873;EVM0003226;EVM0002322;EVM0000162;EVM0001523;EVM0000570
GO:0051125	regulation of actin nucleation	10	-0.562484382938644	-1.20787358107338	0.264150943396226	0.773537022810973	3216	EVM0003769;EVM0007724;EVM0001501;EVM0006102;EVM0003955;EVM0005138
GO:0052173	response to defenses of other organism involved in symbiotic interaction	14	-0.50990642029966	-1.18546113419758	0.26497005988024	0.774312418984977	607	EVM0001341;EVM0003772;EVM0008523;EVM0002921;EVM0005725
GO:0033157	regulation of intracellular protein transport	12	-0.531366822587598	-1.19477482648823	0.267477203647416	0.777261886026864	2369	EVM0007713;EVM0003414;EVM0005085;EVM0001638
GO:0048608	reproductive structure development	10	0.472611838258766	1.17717569092119	0.26775956284153	0.777261886026864	1787	EVM0000084;EVM0000685;EVM0007720;EVM0001663
GO:0061458	reproductive system development	10	0.472611838258766	1.17717569092119	0.26775956284153	0.777261886026864	1787	EVM0000084;EVM0000685;EVM0007720;EVM0001663
GO:0043547	positive regulation of GTPase activity	34	0.316947069856369	1.09962457527906	0.269230769230769	0.777261886026864	1692	EVM0003425;EVM0005338;EVM0001089;EVM0003485;EVM0001595;EVM0002765;EVM0002850;EVM0008585;EVM0006351;EVM0006640
GO:0099111	microtubule-based transport	16	0.404412421741064	1.16343200346279	0.269592476489028	0.777261886026864	4001	EVM0002004;EVM0007462;EVM0006665;EVM0001663;EVM0001170;EVM0003518;EVM0004878;EVM0005984;EVM0005218;EVM0007789;EVM0008332
GO:2000765	regulation of cytoplasmic translation	18	0.393053494576934	1.15403017486318	0.27	0.777261886026864	2987	EVM0007333;EVM0003024;EVM0000523;EVM0005373;EVM0001426;EVM0006843;EVM0005192;EVM0003311;EVM0002491
GO:0043207	response to external biotic stimulus	15	-0.500203595809989	-1.17517261293155	0.270430906389302	0.777261886026864	607	EVM0001341;EVM0003772;EVM0008523;EVM0002921;EVM0005725
GO:0051707	response to other organism	15	-0.500203595809989	-1.17517261293155	0.270430906389302	0.777261886026864	607	EVM0001341;EVM0003772;EVM0008523;EVM0002921;EVM0005725
GO:0045943	positive regulation of transcription from RNA polymerase I promoter	14	0.423402750166332	1.16705190493951	0.272455089820359	0.78147174795551	3158	EVM0001608;EVM0000810;EVM0008396;EVM0001834;EVM0008137;EVM0003993;EVM0003375;EVM0002670
GO:0061013	regulation of mRNA catabolic process	12	0.448367090463806	1.15982228114587	0.273255813953488	0.782162349258583	2050	EVM0009030;EVM0001653;EVM0000025;EVM0004470;EVM0009155
GO:0032989	cellular component morphogenesis	40	-0.407227869481942	-1.14763588438821	0.274809160305344	0.785000012324165	2197	EVM0004066;EVM0004325;EVM0001668;EVM0003687;EVM0008214;EVM0004840;EVM0009018;EVM0003781;EVM0005611;EVM0005441;EVM0000367;EVM0005034;EVM0008902;EVM0001895
GO:0009628	response to abiotic stimulus	110	-0.347211209042182	-1.12208362858632	0.276955602536998	0.786701571449066	2731	EVM0001189;EVM0002337;EVM0002960;EVM0004864;EVM0001042;EVM0007502;EVM0000607;EVM0002603;EVM0000782;EVM0008708;EVM0005140;EVM0001497;EVM0004260;EVM0008784;EVM0002976;EVM0003400;EVM0008793;EVM0004661;EVM0008523;EVM0009106;EVM0000240;EVM0005502;EVM0003920;EVM0005327;EVM0007320;EVM0005807;EVM0002759;EVM0005085;EVM0005665;EVM0001851;EVM0006146;EVM0003979;EVM0006323;EVM0003849;EVM0007071;EVM0001736;EVM…
GO:0030833	regulation of actin filament polymerization	22	-0.469817473526851	-1.18250417002145	0.277932960893855	0.786701571449066	3618	EVM0003213;EVM0006249;EVM0003769;EVM0002523;EVM0008750;EVM0007724;EVM0001501;EVM0007900;EVM0003944;EVM0006102;EVM0003955;EVM0005138;EVM0006978
GO:0031991	regulation of actomyosin contractile ring contraction	16	0.399200141600805	1.1484370794689	0.278996865203762	0.786701571449066	2884	EVM0000685;EVM0003297;EVM0006375;EVM0004047;EVM0000208;EVM0004738;EVM0005638;EVM0008883
GO:0110020	regulation of actomyosin structure organization	16	0.399200141600805	1.1484370794689	0.278996865203762	0.786701571449066	2884	EVM0000685;EVM0003297;EVM0006375;EVM0004047;EVM0000208;EVM0004738;EVM0005638;EVM0008883
GO:0071028	nuclear mRNA surveillance	13	0.425131057960172	1.15411356509327	0.27906976744186	0.786701571449066	2730	EVM0009085;EVM0000568;EVM0004812;EVM0004133;EVM0001496;EVM0001288;EVM0001635
GO:0072384	organelle transport along microtubule	13	0.426118413074806	1.15679396190275	0.27906976744186	0.786701571449066	2441	EVM0002004;EVM0007462;EVM0006665;EVM0001663;EVM0001170
GO:0034067	protein localization to Golgi apparatus	10	-0.553574014491097	-1.18873954113934	0.279874213836478	0.786701571449066	3306	EVM0004838;EVM0006719;EVM0007766;EVM0001621;EVM0003593;EVM0003383;EVM0008902
GO:0009070	serine family amino acid biosynthetic process	11	-0.540521345344763	-1.18755321942596	0.28	0.786701571449066	2933	EVM0005815;EVM0007169;EVM0004136
GO:0010972	negative regulation of G2/M transition of mitotic cell cycle	23	-0.460236677749644	-1.1796787379447	0.281036834924966	0.786701571449066	1359	EVM0005807;EVM0001851;EVM0003317
GO:1902750	negative regulation of cell cycle G2/M phase transition	23	-0.460236677749644	-1.1796787379447	0.281036834924966	0.786701571449066	1359	EVM0005807;EVM0001851;EVM0003317
GO:0009416	response to light stimulus	17	-0.485387746519082	-1.17919507478387	0.282453637660485	0.789086267737818	1290	EVM0000607;EVM0001497;EVM0005327;EVM0005665;EVM0003849;EVM0001736
GO:0006112	energy reserve metabolic process	16	-0.489085448384461	-1.16447182379606	0.284040995607613	0.791936970629905	2506	EVM0002603;EVM0007305;EVM0003494;EVM0002594;EVM0004723;EVM0004151;EVM0002965
GO:0051181	cofactor transport	18	-0.485517447113669	-1.1863276880901	0.284900284900285	0.792750425797186	2000	EVM0005079;EVM0005317;EVM0008002;EVM0001189;EVM0002219;EVM0002213;EVM0006066;EVM0003946;EVM0007522;EVM0000584;EVM0000224
GO:0007015	actin filament organization	33	-0.421739307844489	-1.15582629185846	0.287564766839378	0.795256672187022	2115	EVM0008598;EVM0007900;EVM0003944;EVM0003679;EVM0007713;EVM0004840;EVM0000267;EVM0007320;EVM0002883;EVM0003955;EVM0005138;EVM0003158
GO:0098657	import into cell	81	-0.35911748924371	-1.11863979424222	0.288097886540601	0.795256672187022	3042	EVM0001621;EVM0003548;EVM0003816;EVM0008598;EVM0003839;EVM0007900;EVM0004153;EVM0006126;EVM0007809;EVM0004694;EVM0003944;EVM0000659;EVM0006702;EVM0007329;EVM0003687;EVM0003679;EVM0006792;EVM0003414;EVM0001364;EVM0000267;EVM0001779;EVM0007320;EVM0002883;EVM0001352;EVM0005138;EVM0006978;EVM0007071;EVM0001895;EVM0000261;EVM0005267;EVM0009031
GO:0006898	receptor-mediated endocytosis	10	0.469079470296922	1.1683773127185	0.289617486338798	0.795256672187022	3966	EVM0007645;EVM0000148;EVM0006835;EVM0004044;EVM0008693;EVM0004735;EVM0002040;EVM0007945
GO:0008064	regulation of actin polymerization or depolymerization	21	-0.465401395620806	-1.15815902230115	0.289772727272727	0.795256672187022	3618	EVM0003213;EVM0006249;EVM0003769;EVM0008750;EVM0007724;EVM0001501;EVM0007900;EVM0003944;EVM0006102;EVM0003955;EVM0005138;EVM0006978
GO:0030832	regulation of actin filament length	21	-0.465401395620806	-1.15815902230115	0.289772727272727	0.795256672187022	3618	EVM0003213;EVM0006249;EVM0003769;EVM0008750;EVM0007724;EVM0001501;EVM0007900;EVM0003944;EVM0006102;EVM0003955;EVM0005138;EVM0006978
GO:0016226	iron-sulfur cluster assembly	23	-0.457550180977271	-1.17279270891846	0.290586630286494	0.795256672187022	3719	EVM0002572;EVM0002995;EVM0004978;EVM0004206;EVM0006728;EVM0002515;EVM0008324;EVM0004260;EVM0007451;EVM0005350;EVM0001980;EVM0008580;EVM0001998
GO:0006904	vesicle docking involved in exocytosis	13	0.420622566631563	1.14187425464294	0.290697674418605	0.795256672187022	3501	EVM0006414;EVM0008459;EVM0004715;EVM0000869;EVM0000412;EVM0001579;EVM0003447;EVM0008746
GO:0071555	cell wall organization	51	-0.386813385525324	-1.12776474209561	0.292024539877301	0.795256672187022	2258	EVM0003687;EVM0008214;EVM0008125;EVM0005926;EVM0004004;EVM0008604;EVM0002311;EVM0002224;EVM0005611;EVM0000367;EVM0005034;EVM0006978;EVM0005917;EVM0009031
GO:1902099	regulation of metaphase/anaphase transition of cell cycle	32	0.317653583964081	1.09100021493173	0.292372881355932	0.795256672187022	3861	EVM0002004;EVM0008672;EVM0008818;EVM0002765;EVM0002653;EVM0004133;Sphaceloma_arachidis_newGene_730;EVM0006919;EVM0007740;EVM0006621;EVM0008883;EVM0006516;EVM0000920;EVM0007092;EVM0000679;EVM0005825;EVM0000625
GO:1905818	regulation of chromosome separation	32	0.317653583964081	1.09100021493173	0.292372881355932	0.795256672187022	3861	EVM0002004;EVM0008672;EVM0008818;EVM0002765;EVM0002653;EVM0004133;Sphaceloma_arachidis_newGene_730;EVM0006919;EVM0007740;EVM0006621;EVM0008883;EVM0006516;EVM0000920;EVM0007092;EVM0000679;EVM0005825;EVM0000625
GO:0031505	fungal-type cell wall organization	50	-0.387988233871869	-1.12618785176854	0.292383292383292	0.795256672187022	2258	EVM0003687;EVM0008214;EVM0008125;EVM0005926;EVM0004004;EVM0008604;EVM0002311;EVM0002224;EVM0005611;EVM0000367;EVM0005034;EVM0006978;EVM0005917;EVM0009031
GO:0051336	regulation of hydrolase activity	95	-0.348427097285612	-1.10349760307331	0.293028322440087	0.795256672187022	1067	EVM0003605;EVM0001998;Sphaceloma_arachidis_newGene_267;EVM0002965;EVM0007710;EVM0000740;EVM0000261;EVM0001736;EVM0003317
GO:0008608	attachment of spindle microtubules to kinetochore	30	0.327506566175028	1.10317057364029	0.294605809128631	0.795256672187022	3597	EVM0000785;EVM0002004;EVM0003505;EVM0001663;EVM0001374;EVM0002653;EVM0007394;EVM0006919;EVM0005834;EVM0005871;EVM0003518;EVM0002211;EVM0003745;EVM0000679
GO:0032465	regulation of cytokinesis	25	0.346146186774394	1.10673096681825	0.294776119402985	0.795256672187022	2884	EVM0000685;EVM0007465;EVM0003297;EVM0006375;EVM0004047;EVM0000208;EVM0001939;EVM0004738;EVM0005638;EVM0008883
GO:0044106	cellular amine metabolic process	14	-0.497482369722698	-1.15657695368533	0.294910179640719	0.795256672187022	2589	EVM0005140;EVM0006661;EVM0003808;EVM0008921;EVM0003439
GO:0071071	regulation of phospholipid biosynthetic process	14	-0.497483264230668	-1.15657903329129	0.294910179640719	0.795256672187022	2093	EVM0004080;EVM0009018;EVM0000307;EVM0004479;EVM0002247;EVM0006323
GO:0006282	regulation of DNA repair	17	0.386437917960062	1.11204292799699	0.295681063122924	0.795799149709197	3158	EVM0004858;EVM0004767;EVM0001608;EVM0002487;EVM0000331;EVM0000810;EVM0008396;EVM0005002;EVM0008137;EVM0003993;EVM0002670
GO:0006862	nucleotide transport	22	-0.459947523090866	-1.15766205961453	0.298882681564246	0.802869065659421	2791	EVM0003108;EVM0001788;EVM0000782;EVM0001364;EVM0003383;EVM0005911;EVM0003946;EVM0000245;EVM0003781;EVM0000584
GO:0043549	regulation of kinase activity	41	-0.398927839988162	-1.13206930583522	0.30062893081761	0.806009882200159	2026	EVM0006115;EVM0009106;EVM0004479;EVM0005807;EVM0005085;EVM0007071;EVM0001895
GO:0090150	establishment of protein localization to membrane	53	0.271844813416869	1.06249083061719	0.303571428571429	0.812339757439576	2354	EVM0001737;EVM0008463;EVM0007793;EVM0007607;EVM0001073;EVM0003860;EVM0001304;EVM0001103;EVM0006890;EVM0006948;EVM0001625;EVM0006595;EVM0002862;EVM0004415;EVM0004819;EVM0002844;EVM0007625
GO:0030162	regulation of proteolysis	21	-0.461320291292853	-1.14800312710435	0.306818181818182	0.818468597470639	1956	EVM0008793;EVM0001364;EVM0003167;EVM0004841;EVM0005516;EVM0007710
GO:0000288	nuclear-transcribed mRNA catabolic process, deadenylation-dependent decay	19	0.369505479240237	1.11298135890312	0.307443365695793	0.818468597470639	3119	EVM0001449;EVM0000629;EVM0000924;EVM0004812;EVM0002372;EVM0007439;EVM0001635;EVM0001114;EVM0004498
GO:0006878	cellular copper ion homeostasis	14	-0.490686705557591	-1.14077798464301	0.308383233532934	0.818468597470639	695	EVM0001472;EVM0006565;EVM0007871;EVM0001628;EVM0003415
GO:0090329	regulation of DNA-dependent DNA replication	36	0.306089103249444	1.07709001628085	0.308695652173913	0.818468597470639	3313	EVM0001961;EVM0008672;EVM0006292;EVM0007515;EVM0002087;EVM0007427;EVM0008761;EVM0007741;EVM0008829;EVM0005778;EVM0007474;EVM0004315;EVM0007139;EVM0006593;EVM0007263;EVM0000055;EVM0003092;EVM0006241;EVM0007420
GO:0034629	cellular protein complex localization	17	0.380176547550213	1.0940247357849	0.308970099667774	0.818468597470639	3368	EVM0002004;EVM0003297;EVM0006414;EVM0000183;EVM0005541;EVM0000561;EVM0002788;EVM0001167;EVM0008445
GO:0010970	transport along microtubule	15	0.397325555084202	1.12835613529348	0.310030395136778	0.818468597470639	4001	EVM0002004;EVM0007462;EVM0006665;EVM0001663;EVM0001170;EVM0003518;EVM0004878;EVM0005218;EVM0007789;EVM0008332
GO:0015711	organic anion transport	83	-0.352978771707333	-1.10402269992274	0.311258278145695	0.818468597470639	2841	EVM0005817;EVM0008002;EVM0003108;EVM0007837;EVM0001788;EVM0008939;EVM0004343;EVM0005773;EVM0000659;EVM0000782;EVM0004080;EVM0002219;EVM0006792;EVM0002213;EVM0006066;EVM0001364;EVM0003383;EVM0005911;EVM0009091;EVM0003946;EVM0009018;EVM0000245;EVM0002247;EVM0000908;EVM0003781;EVM0008417;EVM0005132;EVM0002827;EVM0007522;EVM0000584;EVM0001422;EVM0007146;EVM0000224;EVM0001944;EVM0005267
GO:0006986	response to unfolded protein	20	0.358491527788832	1.0997755044312	0.311475409836066	0.818468597470639	1484	EVM0001737;EVM0008463;EVM0000792;EVM0007148;EVM0006010;EVM0006276
GO:0034472	snRNA 3'-end processing	10	0.459548029226739	1.14463651780188	0.311475409836066	0.818468597470639	2730	EVM0009085;EVM0006452;EVM0004812;EVM0003746;EVM0001635
GO:0044743	protein transmembrane import into intracellular organelle	38	-0.400332638412121	-1.11963917202349	0.3125	0.818468597470639	3804	EVM0000794;EVM0008892;EVM0002968;EVM0001785;EVM0003719;EVM0003828;EVM0002712;EVM0006670;EVM0004622;EVM0005931;EVM0008167;EVM0004313;EVM0001644;EVM0001120;EVM0004864;EVM0006723;EVM0002917;EVM0003225;EVM0001862;EVM0005199;EVM0003920;EVM0002789;EVM0003115
GO:0034220	ion transmembrane transport	131	-0.333472389669746	-1.09032577561622	0.312825860271116	0.818468597470639	2700	EVM0007809;EVM0000781;EVM0000348;EVM0008939;EVM0004343;EVM0005773;EVM0000659;EVM0003898;EVM0001172;EVM0006584;EVM0007517;EVM0000313;EVM0003081;EVM0003319;EVM0002219;EVM0006792;EVM0002213;EVM0006066;EVM0003946;EVM0003758;EVM0003012;EVM0008580;EVM0001543;EVM0000908;EVM0008209;EVM0008417;EVM0001520;EVM0005132;EVM0002827;EVM0007522;EVM0000584;EVM0008941;EVM0008188;EVM0001422;EVM0000881;EVM0001821;EVM…
GO:0042542	response to hydrogen peroxide	10	-0.539514228624445	-1.15854769151828	0.312893081761006	0.818468597470639	1695	EVM0002455;EVM0005438;EVM0003260
GO:0032509	endosome transport via multivesicular body sorting pathway	27	-0.428832102795984	-1.13165249181829	0.316353887399464	0.824433638215021	2756	EVM0001788;EVM0004694;EVM0000782;EVM0003414;EVM0003383;EVM0005911;EVM0001211;EVM0002278;EVM0003781;EVM0003674;EVM0005818
GO:0071985	multivesicular body sorting pathway	27	-0.428832102795984	-1.13165249181829	0.316353887399464	0.824433638215021	2756	EVM0001788;EVM0004694;EVM0000782;EVM0003414;EVM0003383;EVM0005911;EVM0001211;EVM0002278;EVM0003781;EVM0003674;EVM0005818
GO:0000209	protein polyubiquitination	24	-0.444809934654065	-1.147616036533	0.317006802721088	0.824596740587836	2740	EVM0006649;EVM0000607;EVM0000324;EVM0006148;EVM0001734;EVM0006817;EVM0001862;EVM0002558;EVM0005516
GO:0009072	aromatic amino acid family metabolic process	16	-0.47861247313275	-1.13953653972205	0.320644216691069	0.824864024864025	3428	EVM0008238;EVM0003426;EVM0007584;EVM0004364;EVM0001535;EVM0006900;EVM0003808;EVM0008423;EVM0002427
GO:0044396	actin cortical patch organization	16	-0.478029401625874	-1.1381482949005	0.320644216691069	0.824864024864025	3876	EVM0004799;EVM0005982;EVM0003213;EVM0006249;EVM0003769;EVM0008750;EVM0007724;EVM0008598;EVM0007900;EVM0003944;EVM0006102;EVM0003679;EVM0005138
GO:0042244	spore wall assembly	14	-0.48345916252798	-1.12397495762423	0.32185628742515	0.824864024864025	3098	EVM0007900;EVM0004066;EVM0003687;EVM0008214;EVM0005611;EVM0000367;EVM0005034
GO:0070590	spore wall biogenesis	14	-0.48345916252798	-1.12397495762423	0.32185628742515	0.824864024864025	3098	EVM0007900;EVM0004066;EVM0003687;EVM0008214;EVM0005611;EVM0000367;EVM0005034
GO:0071940	fungal-type cell wall assembly	14	-0.48415604635346	-1.12559511508306	0.32185628742515	0.824864024864025	3098	EVM0007900;EVM0004066;EVM0003687;EVM0008214;EVM0005611;EVM0000367;EVM0005034
GO:0045324	late endosome to vacuole transport	40	-0.39426562698795	-1.11110612858547	0.321882951653944	0.824864024864025	2822	EVM0003108;EVM0001788;EVM0004694;EVM0001457;EVM0000782;EVM0008158;EVM0003414;EVM0003383;EVM0005911;EVM0001779;EVM0001211;EVM0002278;EVM0003781;EVM0003674;EVM0008902
GO:0032954	regulation of cytokinetic process	21	0.349921243065602	1.08673866338183	0.322147651006711	0.824864024864025	2884	EVM0000685;EVM0007465;EVM0003297;EVM0006375;EVM0004047;EVM0000208;EVM0004738;EVM0005638;EVM0008883
GO:1903436	regulation of mitotic cytokinetic process	21	0.349921243065602	1.08673866338183	0.322147651006711	0.824864024864025	2884	EVM0000685;EVM0007465;EVM0003297;EVM0006375;EVM0004047;EVM0000208;EVM0004738;EVM0005638;EVM0008883
GO:0006869	lipid transport	28	-0.426270491810632	-1.1311642495742	0.322666666666667	0.824864024864025	1600	EVM0009091;EVM0009018;EVM0002247;EVM0002173;EVM0002527;EVM0002119;EVM0007146;EVM0000261
GO:0051495	positive regulation of cytoskeleton organization	25	0.337843515038767	1.08018488811442	0.324626865671642	0.824864024864025	1746	EVM0002004;EVM0003485;EVM0003297;EVM0008868;EVM0006375;EVM0004047
GO:0009314	response to radiation	19	-0.461988453756755	-1.13030038957483	0.324675324675325	0.824864024864025	1659	EVM0000607;EVM0001497;EVM0005502;EVM0005327;EVM0005665;EVM0003849;EVM0001736
GO:0015868	purine ribonucleotide transport	18	-0.463288065080213	-1.13201175865811	0.324786324786325	0.824864024864025	2756	EVM0001788;EVM0000782;EVM0001364;EVM0003383;EVM0005911;EVM0000245;EVM0003781;EVM0000584
GO:0051503	adenine nucleotide transport	18	-0.463288065080213	-1.13201175865811	0.324786324786325	0.824864024864025	2756	EVM0001788;EVM0000782;EVM0001364;EVM0003383;EVM0005911;EVM0000245;EVM0003781;EVM0000584
GO:0000083	regulation of transcription involved in G1/S transition of mitotic cell cycle	14	0.404780015330469	1.11572087755048	0.326347305389222	0.825714294199395	2839	EVM0007515;EVM0007693;EVM0003420;EVM0005778;EVM0008396;EVM0008137;EVM0004687
GO:0045840	positive regulation of mitotic nuclear division	19	0.3631314654222	1.0937822970233	0.326860841423948	0.825714294199395	4001	EVM0000154;EVM0008818;EVM0003297;Sphaceloma_arachidis_newGene_730;EVM0007740;EVM0006621;EVM0006516;EVM0000920;EVM0001754;EVM0005825;EVM0008332
GO:0070726	cell wall assembly	15	-0.478276505091818	-1.12365735652574	0.326894502228826	0.825714294199395	3098	EVM0007900;EVM0004066;EVM0003687;EVM0008214;EVM0005611;EVM0000367;EVM0005034
GO:0006886	intracellular protein transport	284	0.209318105042981	1.05842199836443	0.333333333333333	0.83894420736526	2621	EVM0001737;EVM0008463;EVM0004277;EVM0001293;EVM0007793;EVM0003425;EVM0008786;EVM0001093;EVM0000410;EVM0006103;EVM0000026;EVM0007873;EVM0000704;EVM0005519;EVM0003226;EVM0007607;EVM0001073;EVM0007981;EVM0003545;EVM0006033;EVM0003860;EVM0001304;EVM0005730;EVM0001089;EVM0008321;EVM0003652;EVM0006010;EVM0001103;EVM0004704;EVM0001595;EVM0006890;EVM0004339;EVM0002322;EVM0004008;EVM0006276;EVM0001625;EVM…
GO:2001252	positive regulation of chromosome organization	31	0.318300664927508	1.0862672580213	0.333333333333333	0.83894420736526	3338	EVM0007626;EVM0008818;EVM0003297;EVM0005069;EVM0003420;EVM0007474;Sphaceloma_arachidis_newGene_730;EVM0008396;EVM0008137;EVM0007740;EVM0006621;EVM0002670;EVM0006516;EVM0000920
GO:0000077	DNA damage checkpoint	25	0.334696265041243	1.07012220602903	0.33955223880597	0.851063389606091	2582	EVM0000737;EVM0003024;EVM0007626;EVM0004858;EVM0008761;EVM0000724;EVM0008076;EVM0007600;EVM0004738;EVM0005002
GO:0007032	endosome organization	10	-0.53102986589321	-1.14032845218267	0.339622641509434	0.851063389606091	2563	EVM0000782;EVM0003414;EVM0001364;EVM0003383;EVM0005911
GO:0043087	regulation of GTPase activity	37	0.296761393033261	1.05056710291149	0.340807174887892	0.851063389606091	1692	EVM0003425;EVM0005338;EVM0001089;EVM0003485;EVM0001595;EVM0002765;EVM0002850;EVM0008585;EVM0006351;EVM0006640
GO:0006812	cation transport	114	-0.333731280554071	-1.08063899164016	0.341077085533263	0.851063389606091	2143	EVM0000313;EVM0003319;EVM0006792;EVM0008158;EVM0002213;EVM0002431;EVM0006066;EVM0007025;EVM0003758;EVM0003012;EVM0008580;EVM0001543;EVM0003584;EVM0008417;EVM0008707;EVM0001520;EVM0005132;EVM0002827;EVM0000584;EVM0008941;EVM0008188;EVM0001422;EVM0000881;EVM0001821;EVM0001628;EVM0003415;EVM0001944;EVM0005267
GO:0009404	toxin metabolic process	10	-0.529349864247811	-1.13672083272657	0.341194968553459	0.851063389606091	796	EVM0004466;EVM0005665;EVM0004136;EVM0000600
GO:0042325	regulation of phosphorylation	68	-0.357204389458394	-1.08800145734256	0.343537414965986	0.852973401908786	871	EVM0007713;EVM0006115;EVM0009106;EVM0004479;EVM0005807;EVM0005085;EVM0001851;EVM0007071;EVM0005787;EVM0001895;EVM0003158
GO:0006766	vitamin metabolic process	23	-0.430172683431791	-1.10261870212167	0.343792633015007	0.852973401908786	1624	EVM0005442;EVM0005748;EVM0005369;EVM0006897;EVM0006567;EVM0005874;EVM0001237;EVM0002594;EVM0005350;EVM0003808;EVM0008921;EVM0006305;EVM0005056;EVM0003076
GO:0006767	water-soluble vitamin metabolic process	23	-0.430172683431791	-1.10261870212167	0.343792633015007	0.852973401908786	1624	EVM0005442;EVM0005748;EVM0005369;EVM0006897;EVM0006567;EVM0005874;EVM0001237;EVM0002594;EVM0005350;EVM0003808;EVM0008921;EVM0006305;EVM0005056;EVM0003076
GO:0015865	purine nucleotide transport	19	-0.452111087592955	-1.10613443752099	0.344877344877345	0.854147511482338	2756	EVM0001788;EVM0000782;EVM0001364;EVM0003383;EVM0005911;EVM0000245;EVM0003781;EVM0000584
GO:0006754	ATP biosynthetic process	19	-0.450493282991723	-1.10217631874949	0.346320346320346	0.855145155573695	3623	EVM0006980;EVM0004650;EVM0006739;EVM0003280;EVM0001189;EVM0001172;EVM0008228;EVM0005725
GO:0009311	oligosaccharide metabolic process	13	-0.494730604373617	-1.12257390682141	0.346504559270517	0.855145155573695	2085	EVM0007305;EVM0003400;EVM0003494;EVM0005665;EVM0005787
GO:0055070	copper ion homeostasis	13	-0.494090818308126	-1.12112219322876	0.348024316109422	0.855755120703179	695	EVM0001472;EVM0006565;EVM0007871;EVM0001628;EVM0003415
GO:0010675	regulation of cellular carbohydrate metabolic process	20	-0.446924007578948	-1.10400321876119	0.348637015781923	0.855755120703179	2186	EVM0007621;EVM0007713;EVM0001954;EVM0008623;EVM0005787
GO:0043255	regulation of carbohydrate biosynthetic process	20	-0.446924007578948	-1.10400321876119	0.348637015781923	0.855755120703179	2186	EVM0007621;EVM0007713;EVM0001954;EVM0008623;EVM0005787
GO:0031163	metallo-sulfur cluster assembly	21	-0.442307588537086	-1.10068970380542	0.350852272727273	0.855755120703179	3719	EVM0006663;EVM0002918;EVM0002572;EVM0002995;EVM0004978;EVM0004206;EVM0006728;EVM0004260;EVM0007451;EVM0005350;EVM0001980;EVM0008580;EVM0001998
GO:0031109	microtubule polymerization or depolymerization	13	0.396661168678201	1.07682566809821	0.351744186046512	0.855755120703179	3439	EVM0002004;EVM0003505;EVM0003564;EVM0001170;EVM0003518;EVM0005984
GO:0043937	regulation of sporulation	16	-0.465086974939738	-1.10733345210088	0.352855051244509	0.855755120703179	2704	EVM0000710;EVM0007709;EVM0000117;EVM0000248;EVM0007837;EVM0004466;EVM0005634;EVM0005807;EVM0005085;EVM0005665
GO:0000075	cell cycle checkpoint	51	0.268407084567141	1.04536133119309	0.352941176470588	0.855755120703179	3597	EVM0002004;EVM0003024;EVM0007626;EVM0007465;EVM0002765;EVM0004858;EVM0003297;EVM0008761;EVM0000724;EVM0002653;EVM0004133;EVM0008076;EVM0004738;EVM0005002;EVM0006919;EVM0006621;EVM0008883;EVM0007139;EVM0003689;EVM0000055;EVM0006376;EVM0003092;EVM0007420;EVM0006143;EVM0007092;EVM0000679
GO:1902412	regulation of mitotic cytokinesis	22	0.346945233439758	1.07549821164522	0.353146853146853	0.855755120703179	2884	EVM0000685;EVM0007465;EVM0003297;EVM0006375;EVM0004047;EVM0000208;EVM0004738;EVM0005638;EVM0008883
GO:0006743	ubiquinone metabolic process	10	-0.525081244223499	-1.1275544389361	0.35377358490566	0.855755120703179	769	EVM0002572;EVM0001235;EVM0004206;EVM0002000;EVM0004031;EVM0007200
GO:0006744	ubiquinone biosynthetic process	10	-0.525081244223499	-1.1275544389361	0.35377358490566	0.855755120703179	769	EVM0002572;EVM0001235;EVM0004206;EVM0002000;EVM0004031;EVM0007200
GO:0030476	ascospore wall assembly	13	-0.489413784132752	-1.11050971750931	0.354103343465046	0.855755120703179	3098	EVM0007900;EVM0004066;EVM0003687;EVM0008214;EVM0005611;EVM0000367;EVM0005034
GO:0070591	ascospore wall biogenesis	13	-0.489413784132752	-1.11050971750931	0.354103343465046	0.855755120703179	3098	EVM0007900;EVM0004066;EVM0003687;EVM0008214;EVM0005611;EVM0000367;EVM0005034
GO:0001558	regulation of cell growth	14	-0.468613101498152	-1.08945994144451	0.354790419161677	0.855934708167521	163	EVM0005787
GO:0006576	cellular biogenic amine metabolic process	12	-0.500333711344763	-1.12499707875458	0.355623100303951	0.856464345015142	2589	EVM0006661;EVM0003808;EVM0008921;EVM0003439
GO:0033014	tetrapyrrole biosynthetic process	11	-0.50895735045411	-1.11820549787311	0.356923076923077	0.858115631990077	1996	EVM0008283;EVM0008580;EVM0001422
GO:0032878	regulation of establishment or maintenance of cell polarity	13	0.393599038247786	1.06851282855931	0.357558139534884	0.858165402718015	2878	EVM0007896;EVM0007465;EVM0003060;EVM0006375;EVM0003936;EVM0001939;EVM0001820;EVM0003311
GO:0051188	cofactor biosynthetic process	64	-0.354035255352372	-1.07590452147219	0.359090909090909	0.860365868671367	1959	EVM0000678;EVM0003036;EVM0004566;EVM0008283;EVM0005350;EVM0003808;EVM0008921;EVM0008580;EVM0001260;EVM0007753;EVM0000905;EVM0004031;EVM0003076;EVM0001422;EVM0007200;EVM0005725
GO:0045332	phospholipid translocation	10	0.437485299354073	1.08968294453306	0.363387978142077	0.869170596601542	806	EVM0008247;EVM0002882;EVM0005519
GO:0051223	regulation of protein transport	16	-0.460247905623563	-1.09581203004529	0.366032210834553	0.873998639275668	2866	EVM0006126;EVM0002603;EVM0007713;EVM0003414;EVM0005085;EVM0001638
GO:0009605	response to external stimulus	113	-0.327351925808968	-1.05756281334489	0.368365180467091	0.875057699735288	1927	EVM0002192;EVM0003036;EVM0008523;EVM0002594;EVM0005427;EVM0004629;EVM0007320;EVM0005807;EVM0007050;EVM0006401;EVM0003990;EVM0005085;EVM0007871;EVM0002921;EVM0002115;EVM0005917;EVM0005725;EVM0005787;EVM0000174;EVM0005267
GO:0030466	chromatin silencing at silent mating-type cassette	21	0.341158191842997	1.05952354923395	0.369127516778524	0.875057699735288	3227	EVM0007628;EVM0006292;EVM0002584;EVM0004470;EVM0002319;EVM0002293;EVM0004979;EVM0007139;EVM0000114
GO:0071941	nitrogen cycle metabolic process	11	-0.502158542841318	-1.10326816757456	0.369230769230769	0.875057699735288	2474	EVM0001472;EVM0003364;EVM0002590;EVM0005890
GO:0019216	regulation of lipid metabolic process	27	-0.411527429091308	-1.08598688751693	0.369973190348525	0.875057699735288	2093	EVM0007837;EVM0003754;EVM0004080;EVM0007713;EVM0009018;EVM0000307;EVM0004904;EVM0004479;EVM0002247;EVM0006323;EVM0004534
GO:0006998	nuclear envelope organization	11	-0.5018503980067	-1.10259115751094	0.370769230769231	0.875057699735288	3095	EVM0009100;EVM0003587;EVM0000307;EVM0000203;EVM0003034
GO:0045859	regulation of protein kinase activity	39	-0.381899366735213	-1.07240672779655	0.371501272264631	0.875057699735288	2026	EVM0006115;EVM0009106;EVM0005807;EVM0005085;EVM0007071;EVM0001895
GO:0071214	cellular response to abiotic stimulus	64	-0.351370724578977	-1.06780707732403	0.371590909090909	0.875057699735288	2731	EVM0001189;EVM0002960;EVM0004864;EVM0000607;EVM0002603;EVM0000782;EVM0008708;EVM0005140;EVM0001497;EVM0008784;EVM0002976;EVM0008793;EVM0004661;EVM0008523;EVM0009106;EVM0005502;EVM0005327;EVM0005807;EVM0002759;EVM0005665;EVM0001851;EVM0003979;EVM0003849;EVM0003260
GO:0009119	ribonucleoside metabolic process	17	-0.446614224325708	-1.08499915259519	0.372325249643367	0.875057699735288	2607	EVM0002853;EVM0003565;EVM0006773;EVM0001260;EVM0000905;EVM0000225
GO:0006790	sulfur compound metabolic process	85	-0.3399108196501	-1.06675295800873	0.372398685651698	0.875057699735288	2233	EVM0001237;EVM0004260;EVM0007451;EVM0004554;EVM0000678;EVM0004566;EVM0001773;EVM0007169;EVM0002594;EVM0005350;EVM0001980;EVM0002561;EVM0008580;EVM0000035;EVM0007753;EVM0001998;EVM0004437;EVM0004129;EVM0008684;EVM0003979;EVM0004136;EVM0005517;EVM0003658
GO:0072522	purine-containing compound biosynthetic process	40	-0.380332229044633	-1.07183949516091	0.374045801526718	0.875057699735288	2983	EVM0005815;EVM0003280;EVM0001189;EVM0001172;EVM0002853;EVM0008228;EVM0000265;EVM0003565;EVM0004566;EVM0000416;EVM0007753;EVM0000225;EVM0005725
GO:0015696	ammonium transport	10	0.434719888776721	1.08279489424835	0.37431693989071	0.875057699735288	958	EVM0008247;EVM0008506;EVM0005641;EVM0004891
GO:0048869	cellular developmental process	135	-0.322395331412969	-1.05728610398627	0.374609781477627	0.875057699735288	2767	EVM0007900;EVM0004066;EVM0005524;EVM0007260;EVM0005082;EVM0004325;EVM0001381;EVM0003587;EVM0004466;EVM0002603;EVM0001668;EVM0003687;EVM0008214;EVM0003918;EVM0008125;EVM0003747;EVM0007713;EVM0003400;EVM0004840;EVM0000265;EVM0004211;EVM0004004;EVM0004566;EVM0008604;EVM0005502;EVM0005427;EVM0009018;EVM0000307;EVM0003781;EVM0002569;EVM0005611;EVM0006401;EVM0005441;EVM0000367;EVM0005085;EVM0005665;EVM…
GO:0071826	ribonucleoprotein complex subunit organization	98	0.238090157376231	1.04581356325192	0.376623376623377	0.875057699735288	3805	EVM0006798;EVM0007873;EVM0008950;EVM0001653;EVM0000025;EVM0008479;EVM0004921;EVM0000100;EVM0000478;EVM0001943;EVM0002167;EVM0000132;EVM0000682;EVM0003083;EVM0003557;EVM0005957;EVM0007226;EVM0000810;EVM0000812;EVM0006039;EVM0008132;EVM0001288;EVM0004953;EVM0003389;EVM0006426;EVM0007632;EVM0000879;EVM0007939;EVM0006593;EVM0004164;EVM0002491;EVM0004263;EVM0004471;EVM0007263;EVM0002670;EVM0007847;EVM…
GO:0019953	sexual reproduction	84	-0.339096966536606	-1.06203071614611	0.376651982378855	0.875057699735288	1912	EVM0004004;EVM0008604;EVM0004882;EVM0009018;EVM0000307;EVM0007320;EVM0005807;EVM0003781;EVM0005611;EVM0005441;EVM0000367;EVM0005665;EVM0005034;EVM0002940;EVM0008902;EVM0008907;EVM0001895;EVM0009031
GO:0044703	multi-organism reproductive process	84	-0.339096966536606	-1.06203071614611	0.376651982378855	0.875057699735288	1912	EVM0004004;EVM0008604;EVM0004882;EVM0009018;EVM0000307;EVM0007320;EVM0005807;EVM0003781;EVM0005611;EVM0005441;EVM0000367;EVM0005665;EVM0005034;EVM0002940;EVM0008902;EVM0008907;EVM0001895;EVM0009031
GO:0016051	carbohydrate biosynthetic process	41	-0.375910901047044	-1.06675230492023	0.377358490566038	0.875057699735288	2733	EVM0001189;EVM0004864;EVM0007260;EVM0006348;EVM0002603;EVM0007083;EVM0003918;EVM0007305;EVM0008125;EVM0003494;EVM0000240;EVM0005665;EVM0004151;EVM0008760;EVM0002965;EVM0005725;EVM0005787
GO:0071902	positive regulation of protein serine/threonine kinase activity	11	0.421154518709133	1.05866433849864	0.377840909090909	0.875057699735288	3643	EVM0001213;EVM0008194;EVM0006532;EVM0007976;EVM0004950;EVM0008978
GO:0019751	polyol metabolic process	17	-0.443629296003445	-1.07774760411372	0.378031383737518	0.875057699735288	2005	EVM0004864;EVM0004334;EVM0000240;EVM0002594;EVM0002039;EVM0008760;EVM0002143
GO:1902850	microtubule cytoskeleton organization involved in mitosis	26	0.324581281804398	1.03915349180388	0.378378378378378	0.875057699735288	1787	EVM0002004;EVM0009150;EVM0007462;EVM0007351;EVM0003564;EVM0003297;EVM0001663
GO:0006970	response to osmotic stress	50	-0.365105414122722	-1.05976740040968	0.380835380835381	0.877854515625414	2731	EVM0001189;EVM0004864;EVM0007502;EVM0008708;EVM0004260;EVM0008784;EVM0002976;EVM0004661;EVM0008523;EVM0009106;EVM0003920;EVM0007320;EVM0005807;EVM0002759;EVM0001851;EVM0003260
GO:0070783	growth of unicellular organism as a thread of attached cells	32	0.302047167440554	1.0373990448489	0.38135593220339	0.877854515625414	2108	EVM0007195;EVM0002562;EVM0007333;EVM0004082;EVM0006430;EVM0003485;EVM0002765;EVM0005265;EVM0004721;EVM0000924;EVM0005493;EVM0009155;EVM0008704
GO:0051302	regulation of cell division	27	0.318856262794949	1.0347079073613	0.3828125	0.877854515625414	3597	EVM0000685;EVM0007465;EVM0003297;EVM0006375;EVM0004047;EVM0000208;EVM0001939;EVM0004738;EVM0005638;EVM0008883;EVM0003547;EVM0007092;EVM0000679
GO:1902101	positive regulation of metaphase/anaphase transition of cell cycle	14	0.382830520589719	1.05522009044036	0.383233532934132	0.877854515625414	4001	EVM0008672;EVM0008818;Sphaceloma_arachidis_newGene_730;EVM0007740;EVM0006621;EVM0006516;EVM0000920;EVM0005825;EVM0008332
GO:1905820	positive regulation of chromosome separation	14	0.382830520589719	1.05522009044036	0.383233532934132	0.877854515625414	4001	EVM0008672;EVM0008818;Sphaceloma_arachidis_newGene_730;EVM0007740;EVM0006621;EVM0006516;EVM0000920;EVM0005825;EVM0008332
GO:0034204	lipid translocation	11	0.417453909220021	1.04936204415584	0.383522727272727	0.877854515625414	806	EVM0008247;EVM0002882;EVM0005519
GO:0009110	vitamin biosynthetic process	18	-0.439799309268243	-1.07461863809328	0.384615384615385	0.877854515625414	1624	EVM0005442;EVM0005748;EVM0005369;EVM0006897;EVM0006567;EVM0005874;EVM0001237;EVM0002594;EVM0005350;EVM0008921;EVM0006305;EVM0005056;EVM0003076
GO:0042364	water-soluble vitamin biosynthetic process	18	-0.439799309268243	-1.07461863809328	0.384615384615385	0.877854515625414	1624	EVM0005442;EVM0005748;EVM0005369;EVM0006897;EVM0006567;EVM0005874;EVM0001237;EVM0002594;EVM0005350;EVM0008921;EVM0006305;EVM0005056;EVM0003076
GO:0030148	sphingolipid biosynthetic process	19	0.341721732275363	1.02929439297241	0.388349514563107	0.884130574794331	1943	EVM0000084;EVM0001038;EVM0008054;EVM0004724;EVM0000626;EVM0008577;EVM0001003;EVM0007893
GO:0031056	regulation of histone modification	21	0.33661098266643	1.04540143427068	0.389261744966443	0.884130574794331	3158	EVM0006906;EVM0003420;EVM0002487;EVM0000810;EVM0007474;EVM0008396;EVM0008137;EVM0003993;EVM0002670
GO:0032784	regulation of DNA-templated transcription, elongation	20	0.337821536410222	1.03636438190004	0.390163934426229	0.884130574794331	3242	EVM0008910;EVM0000200;EVM0000924;EVM0001608;EVM0004067;EVM0000810;EVM0006014;EVM0008396;EVM0001834;EVM0008137;EVM0003993;EVM0001114;EVM0002670;EVM0008996
GO:0061077	chaperone-mediated protein folding	22	0.335700683949726	1.04064114574065	0.391608391608392	0.884130574794331	3544	EVM0001737;EVM0001093;EVM0006276;EVM0007624;EVM0009007;EVM0008834;EVM0002725;EVM0005420;EVM0006435;EVM0007031;EVM0005394;EVM0003689;EVM0000137;EVM0008699;EVM0007916
GO:0007005	mitochondrion organization	138	-0.318403307130926	-1.04316359412776	0.392299687825182	0.884130574794331	3475	EVM0001785;EVM0003719;EVM0000201;EVM0006249;EVM0004185;EVM0003828;EVM0002712;EVM0000903;EVM0008391;EVM0006670;EVM0004622;EVM0005931;EVM0001306;EVM0000845;EVM0008976;EVM0003769;EVM0008750;EVM0008612;EVM0008180;EVM0003174;EVM0001621;EVM0005113;EVM0003816;EVM0004800;EVM0007922;EVM0005688;EVM0004145;EVM0005103;EVM0000328;EVM0003501;EVM0004313;EVM0006599;EVM0008286;EVM0007900;EVM0001644;EVM0002337;EVM…
GO:0042278	purine nucleoside metabolic process	11	-0.492583809774207	-1.08223198616023	0.392307692307692	0.884130574794331	2607	EVM0002853;EVM0003565;EVM0001260;EVM0000905;EVM0000225
GO:0009066	aspartate family amino acid metabolic process	33	-0.392091755199384	-1.07457367869415	0.392487046632124	0.884130574794331	1695	EVM0007169;EVM0002068;EVM0004437;EVM0002404;EVM0002951;EVM0005170
GO:0042594	response to starvation	71	-0.342480233448377	-1.05029119532106	0.393258426966292	0.884130574794331	1927	EVM0003036;EVM0002594;EVM0005427;EVM0004629;EVM0007320;EVM0006401;EVM0003990;EVM0005085;EVM0007871;EVM0005917;EVM0005787;EVM0000174;EVM0005267
GO:0061025	membrane fusion	45	-0.367994793722584	-1.06071073344727	0.394313967861557	0.884130574794331	3216	EVM0003786;EVM0000413;EVM0001621;EVM0007922;EVM0000746;EVM0004286;EVM0003587;EVM0006702;EVM0001457;EVM0003414;EVM0005634;EVM0001773;EVM0006401;EVM0005441;EVM0008907;EVM0007710
GO:1901699	cellular response to nitrogen compound	16	0.36273440346729	1.04353078951921	0.394984326018809	0.884130574794331	1529	EVM0000038;EVM0003024;EVM0004082;EVM0004008;EVM0002850
GO:0051701	interaction with host	17	-0.438730740678825	-1.06584711351879	0.395149786019971	0.884130574794331	607	EVM0002921;EVM0005725
GO:0033674	positive regulation of kinase activity	21	0.334475185432533	1.0387683604656	0.395973154362416	0.884130574794331	4056	EVM0003024;EVM0004047;EVM0000208;EVM0001391;EVM0001213;EVM0008194;EVM0006532;EVM0007976;EVM0006143;EVM0004950;EVM0008978;EVM0000384;EVM0007965;EVM0005004
GO:0006414	translational elongation	10	0.423739257789382	1.05544447510334	0.396174863387978	0.884130574794331	2009	EVM0001093;EVM0005877;EVM0001223;EVM0006345;EVM0001523;EVM0003958
GO:0019627	urea metabolic process	10	-0.511776663937867	-1.09898431055258	0.39622641509434	0.884130574794331	490	EVM0003364;EVM0002590;EVM0005890
GO:0051338	regulation of transferase activity	46	-0.363725647618382	-1.04875713380428	0.399506781750925	0.890028539215105	2399	EVM0002603;EVM0008784;EVM0006115;EVM0003593;EVM0009106;EVM0004479;EVM0005807;EVM0005085;EVM0007071;EVM0001895
GO:0046128	purine ribonucleoside metabolic process	10	-0.507050488065215	-1.08883536571208	0.400943396226415	0.891078486893582	2349	EVM0003565;EVM0001260;EVM0000905;EVM0000225
GO:0001510	RNA methylation	16	0.36115583848395	1.03898950215406	0.401253918495298	0.891078486893582	2144	EVM0000422;EVM0005543;EVM0003512;EVM0007294;EVM0003842;EVM0002092
GO:0008610	lipid biosynthetic process	97	-0.328627680538247	-1.04582839248034	0.402597402597403	0.891593569163708	2575	EVM0007260;EVM0006673;EVM0005928;EVM0002457;EVM0007042;EVM0000082;EVM0002466;EVM0007116;EVM0008793;EVM0000678;EVM0005033;EVM0007866;EVM0003036;EVM0001779;EVM0009018;EVM0000759;EVM0000758;EVM0003981;EVM0005201;EVM0007753;EVM0003990;EVM0002827;EVM0004129;EVM0008684;EVM0004722;EVM0007381;EVM0003979;EVM0005479;EVM0007030;EVM0008674;EVM0005517;EVM0009059;EVM0003342
GO:0019320	hexose catabolic process	11	-0.487502570377851	-1.07106824164619	0.403076923076923	0.891593569163708	2102	EVM0008537;EVM0003494;EVM0004959;EVM0001330;EVM0005725
GO:0009451	RNA modification	55	0.2542027164982	0.98919181207793	0.403846153846154	0.891593569163708	2870	EVM0000422;EVM0004581;EVM0001155;EVM0005543;EVM0003512;EVM0008118;EVM0008091;EVM0008135;EVM0004642;EVM0002009;EVM0006290;EVM0004721;EVM0007294;EVM0003842;EVM0002092;EVM0004097;EVM0003969;EVM0005930;EVM0000837;EVM0005395;EVM0008736;EVM0005192;EVM0001906
GO:0000054	ribosomal subunit export from nucleus	17	0.354045667170742	1.01882854157673	0.40531561461794	0.891593569163708	2415	EVM0001093;EVM0003226;EVM0002322;EVM0000162;EVM0001523;EVM0000570;EVM0000561
GO:0007114	cell budding	17	0.356066892232465	1.02464497141272	0.40531561461794	0.891593569163708	1748	EVM0005596;EVM0003485;EVM0001568;EVM0003060;EVM0002765;EVM0003041
GO:0033750	ribosome localization	17	0.354045667170742	1.01882854157673	0.40531561461794	0.891593569163708	2415	EVM0001093;EVM0003226;EVM0002322;EVM0000162;EVM0001523;EVM0000570;EVM0000561
GO:0006891	intra-Golgi vesicle-mediated transport	21	0.327627964821209	1.01750317716367	0.406040268456376	0.891783244358839	3159	EVM0007981;EVM0006948;EVM0008948;EVM0000591;EVM0000847;EVM0007228;EVM0009099;EVM0003107;EVM0007422
GO:0045005	DNA-dependent DNA replication maintenance of fidelity	25	0.320280876382615	1.02403197699634	0.406716417910448	0.891865961442889	3458	EVM0000458;EVM0007626;EVM0006991;EVM0002087;EVM0007427;EVM0002324;EVM0002354;EVM0008829;EVM0007106;EVM0007249;EVM0007139;EVM0000055;EVM0003092;EVM0007420;EVM0007862;EVM0001447;EVM0006143
GO:0009267	cellular response to starvation	67	-0.343338570687617	-1.04440746967533	0.408163265306122	0.893635791224591	971	EVM0003036;EVM0002594;EVM0005427;EVM0004629;EVM0006401;EVM0003990;EVM0005085;EVM0007871;EVM0005917;EVM0005787;EVM0000174;EVM0005267
GO:0031399	regulation of protein modification process	109	-0.322588455632452	-1.0405111610049	0.408898305084746	0.893844083432102	871	EVM0001352;EVM0001851;EVM0002965;EVM0007071;EVM0001895;EVM0003158;EVM0003317
GO:0006312	mitotic recombination	20	-0.420836687726216	-1.03956164793959	0.414634146341463	0.901743781090686	2416	EVM0008912;EVM0004211;EVM0005502;EVM0001945;EVM0003605;EVM0003849
GO:0051100	negative regulation of binding	12	-0.475726410464828	-1.06966772360968	0.414893617021277	0.901743781090686	3719	EVM0003213;EVM0003769;EVM0006629;EVM0007306;EVM0001506;EVM0004211;EVM0005138;EVM0006323
GO:0034305	regulation of asexual sporulation	10	-0.499751380973274	-1.07316133299366	0.415094339622642	0.901743781090686	871	EVM0000710;EVM0000117;EVM0000248;EVM0004466;EVM0005085;EVM0005665
GO:1903664	regulation of asexual reproduction	10	-0.499751380973274	-1.07316133299366	0.415094339622642	0.901743781090686	871	EVM0000710;EVM0000117;EVM0000248;EVM0004466;EVM0005085;EVM0005665
GO:0010965	regulation of mitotic sister chromatid separation	31	0.297077101711998	1.01383743188567	0.416666666666667	0.903651130503186	3861	EVM0002004;EVM0008818;EVM0002765;EVM0002653;EVM0004133;Sphaceloma_arachidis_newGene_730;EVM0006919;EVM0007740;EVM0006621;EVM0008883;EVM0006516;EVM0000920;EVM0007092;EVM0000679;EVM0005825;EVM0000625
GO:0045229	external encapsulating structure organization	53	-0.355907917321743	-1.04963451383352	0.41726618705036	0.903651130503186	2258	EVM0003687;EVM0008214;EVM0008125;EVM0005926;EVM0004004;EVM0008604;EVM0002311;EVM0002224;EVM0005611;EVM0000367;EVM0005034;EVM0006978;EVM0005917;EVM0009031
GO:0006783	heme biosynthetic process	10	-0.497856922352192	-1.06909319068029	0.418238993710692	0.904355784021652	1749	EVM0008580;EVM0001422
GO:0034727	piecemeal microautophagy of nucleus	18	-0.428489058270742	-1.04698283633713	0.421652421652422	0.90510207413481	3434	EVM0000903;EVM0003548;EVM0005688;EVM0008286;EVM0003587;EVM0006702;EVM0001779;EVM0000261
GO:0044804	autophagy of nucleus	18	-0.428489058270742	-1.04698283633713	0.421652421652422	0.90510207413481	3434	EVM0000903;EVM0003548;EVM0005688;EVM0008286;EVM0003587;EVM0006702;EVM0001779;EVM0000261
GO:0006623	protein targeting to vacuole	34	-0.38326601485231	-1.05356389986523	0.421875	0.90510207413481	2756	EVM0003108;EVM0003397;EVM0001788;EVM0004694;EVM0001457;EVM0007329;EVM0000782;EVM0000904;EVM0008158;EVM0003414;EVM0002278;EVM0003781;EVM0008902
GO:0042327	positive regulation of phosphorylation	38	0.285704526136203	1.01920711274158	0.422018348623853	0.90510207413481	3815	EVM0007333;EVM0003024;EVM0003485;EVM0006292;EVM0002850;EVM0002640;EVM0004047;EVM0000208;EVM0001391;EVM0001188;EVM0000810;EVM0008396;EVM0001213;EVM0008137;EVM0008194;EVM0006532;EVM0006376;EVM0002670;EVM0007976;EVM0006143;EVM0004950;EVM0008978;EVM0000456;EVM0000384
GO:0016310	phosphorylation	91	-0.328450764237185	-1.04003848220483	0.422198041349293	0.90510207413481	2189	EVM0007517;EVM0003052;EVM0008172;EVM0003327;EVM0007086;EVM0007713;EVM0004334;EVM0008228;EVM0002977;EVM0007094;EVM0003920;EVM0005576;EVM0004959;EVM0002759;EVM0003605;EVM0001770;EVM0001851;EVM0003585;EVM0007200;EVM0002940;EVM0005725
GO:0008652	cellular amino acid biosynthetic process	71	-0.336466451400557	-1.03184860588514	0.42247191011236	0.90510207413481	1284	EVM0007169;EVM0002068;EVM0007836;EVM0005257;EVM0004437;EVM0002404;EVM0001030;EVM0004136;EVM0000174;EVM0005643
GO:0000959	mitochondrial RNA metabolic process	11	0.405769159635004	1.01998986092993	0.423295454545455	0.905477662902907	4192	EVM0004986;EVM0008756;EVM0008135;EVM0003842;EVM0000092;EVM0004203;EVM0008573;EVM0000797;EVM0000269;EVM0002893
GO:0030001	metal ion transport	63	-0.341389267443363	-1.03647421600414	0.428082191780822	0.914316865432401	1587	EVM0003758;Sphaceloma_arachidis_newGene_937;EVM0003012;EVM0001543;EVM0002684;Sphaceloma_arachidis_newGene_1087;EVM0008707;EVM0001520;EVM0001860;EVM0000881;EVM0001821;EVM0001628;EVM0003415
GO:1902532	negative regulation of intracellular signal transduction	34	-0.380134895605391	-1.04495673388419	0.4296875	0.916022103261301	2378	EVM0003723;EVM0008708;EVM0008784;EVM0006115;EVM0009106;EVM0004629;EVM0005807;EVM0002759;EVM0005085;EVM0005787
GO:0046434	organophosphate catabolic process	17	-0.427370321682018	-1.0382482500852	0.430813124108417	0.916022103261301	1959	EVM0004864;EVM0008228;EVM0002594;EVM0002039;EVM0004926;EVM0005725
GO:0005975	carbohydrate metabolic process	172	-0.307765346127367	-1.02458399905249	0.432098765432099	0.916022103261301	2102	EVM0003918;EVM0000095;EVM0000187;EVM0007305;EVM0008125;EVM0004334;EVM0003400;EVM0003494;EVM0009076;EVM0008228;EVM0003565;EVM0004004;EVM0007838;EVM0008604;EVM0001854;EVM0002959;EVM0000240;EVM0006977;EVM0002981;EVM0005959;EVM0000104;Sphaceloma_arachidis_newGene_548;EVM0005576;EVM0005109;EVM0002039;EVM0004959;EVM0001330;EVM0005759;EVM0004723;EVM0008688;EVM0006882;EVM0005665;EVM0000438;EVM0009159;EVM…
GO:0006606	protein import into nucleus	16	0.355354117902198	1.02229884915458	0.432601880877743	0.916022103261301	3223	EVM0004802;EVM0000162;EVM0000570;EVM0004133;EVM0007625;EVM0001927;EVM0000561;EVM0001154;EVM0003056
GO:2001020	regulation of response to DNA damage stimulus	20	0.325925599168965	0.999870185061195	0.432786885245902	0.916022103261301	3344	EVM0004858;EVM0004767;EVM0001608;EVM0002487;EVM0000331;EVM0000810;EVM0008396;EVM0005002;EVM0008137;EVM0004885;EVM0003993;EVM0002670;EVM0000446
GO:0036003	positive regulation of transcription from RNA polymerase II promoter in response to stress	11	-0.476567743653438	-1.04704386445502	0.433846153846154	0.916022103261301	3517	EVM0001341;Sphaceloma_arachidis_newGene_396;EVM0001506;EVM0001042;EVM0002759;EVM0006323
GO:0042176	regulation of protein catabolic process	10	-0.495246789086545	-1.06348821548403	0.433962264150943	0.916022103261301	2418	EVM0006817;EVM0001364;EVM0005516
GO:0036297	interstrand cross-link repair	14	-0.44360357577599	-1.03131629086855	0.434131736526946	0.916022103261301	2717	EVM0004294;EVM0005524;EVM0008049;EVM0008912;EVM0001497;EVM0006667
GO:0030071	regulation of mitotic metaphase/anaphase transition	33	0.292302812032977	1.0109898081225	0.434782608695652	0.916022103261301	3861	EVM0002004;EVM0008818;EVM0002765;EVM0002653;EVM0004133;Sphaceloma_arachidis_newGene_730;EVM0006919;EVM0007740;EVM0006621;EVM0008883;EVM0000341;EVM0006516;EVM0000920;EVM0007092;EVM0000679;EVM0005825;EVM0000625
GO:0007155	cell adhesion	14	0.366638382636557	1.0105886716887	0.440119760479042	0.924477913978138	1534	EVM0006100;EVM0007333;EVM0002850;EVM0006427
GO:0051058	negative regulation of small GTPase mediated signal transduction	14	-0.441384147911075	-1.02615643139382	0.440119760479042	0.924477913978138	2378	EVM0008708;EVM0004629;EVM0005085;EVM0005787
GO:0032511	late endosome to vacuole transport via multivesicular body sorting pathway	26	-0.390553775915314	-1.01856951391802	0.441453566621804	0.92588728134524	2756	EVM0001788;EVM0004694;EVM0000782;EVM0003414;EVM0003383;EVM0005911;EVM0001211;EVM0002278;EVM0003781;EVM0003674
GO:0035821	modification of morphology or physiology of other organism	10	-0.488317099494314	-1.04860746636925	0.44811320754717	0.937041012314993	185	EVM0003772;EVM0008523;EVM0005725
GO:0051817	modification of morphology or physiology of other organism involved in symbiotic interaction	10	-0.488317099494314	-1.04860746636925	0.44811320754717	0.937041012314993	185	EVM0003772;EVM0008523;EVM0005725
GO:0015718	monocarboxylic acid transport	10	-0.487118444142257	-1.0460334853371	0.449685534591195	0.937241261636234	1542	EVM0004876;EVM0005079;EVM0004343;EVM0003946;EVM0008417;EVM0005267
GO:0044818	mitotic G2/M transition checkpoint	15	0.350270490310241	0.99472548819584	0.449848024316109	0.937241261636234	3458	EVM0007626;EVM0004858;EVM0008761;EVM0008076;EVM0005002;EVM0006621;EVM0007139;EVM0000055;EVM0006376;EVM0006143
GO:0044770	cell cycle phase transition	35	0.288160940023919	0.998495474104405	0.450892857142857	0.937241261636234	2839	EVM0002850;EVM0007515;EVM0008868;EVM0003420;EVM0005449;EVM0001927;EVM0005778;EVM0008396;EVM0008137;EVM0005123;EVM0004687
GO:0044772	mitotic cell cycle phase transition	35	0.288160940023919	0.998495474104405	0.450892857142857	0.937241261636234	2839	EVM0002850;EVM0007515;EVM0008868;EVM0003420;EVM0005449;EVM0001927;EVM0005778;EVM0008396;EVM0008137;EVM0005123;EVM0004687
GO:0007097	nuclear migration	16	0.346583738781098	0.997067824578081	0.454545454545455	0.938737973967176	4001	EVM0002004;EVM0007462;EVM0006665;EVM0001663;EVM0001170;EVM0004878;EVM0005984;EVM0005218;EVM0002795;EVM0007789;EVM0008332
GO:0043244	regulation of protein complex disassembly	16	0.346460485530436	0.996713244034452	0.454545454545455	0.938737973967176	1005	EVM0002004;EVM0005877;EVM0000523
GO:0051647	nucleus localization	16	0.346583738781098	0.997067824578081	0.454545454545455	0.938737973967176	4001	EVM0002004;EVM0007462;EVM0006665;EVM0001663;EVM0001170;EVM0004878;EVM0005984;EVM0005218;EVM0002795;EVM0007789;EVM0008332
GO:0001932	regulation of protein phosphorylation	61	-0.335211380584818	-1.01122332961183	0.454756380510441	0.938737973967176	871	EVM0007713;EVM0006115;EVM0009106;EVM0005807;EVM0005085;EVM0001851;EVM0007071;EVM0001895;EVM0003158
GO:0051170	nuclear import	19	0.329568409297902	0.992687569305131	0.459546925566343	0.938737973967176	3223	EVM0004802;EVM0000162;EVM0000570;EVM0004133;EVM0007625;EVM0001927;EVM0000561;EVM0004442;EVM0001154;EVM0003056
GO:0032940	secretion by cell	39	-0.358338783336088	-1.00624655485876	0.461832061068702	0.938737973967176	122	EVM0001779;EVM0006401;EVM0000261;EVM0003158
GO:0046903	secretion	39	-0.358338783336088	-1.00624655485876	0.461832061068702	0.938737973967176	122	EVM0001779;EVM0006401;EVM0000261;EVM0003158
GO:0034637	cellular carbohydrate biosynthetic process	31	-0.369430540919228	-1.00007544176775	0.461942257217848	0.938737973967176	796	EVM0008125;EVM0003494;EVM0000240;EVM0005665;EVM0004151;EVM0008760;EVM0002965;EVM0005787
GO:0015988	energy coupled proton transmembrane transport, against electrochemical gradient	10	-0.476590523839264	-1.02342593002829	0.468553459119497	0.938737973967176	3797	EVM0002281;EVM0001949;EVM0006352;EVM0002664;EVM0007809;EVM0000781;EVM0000348;EVM0003898
GO:0015991	ATP hydrolysis coupled proton transport	10	-0.476590523839264	-1.02342593002829	0.468553459119497	0.938737973967176	3797	EVM0002281;EVM0001949;EVM0006352;EVM0002664;EVM0007809;EVM0000781;EVM0000348;EVM0003898
GO:0006275	regulation of DNA replication	38	0.279019361553798	0.99535881259604	0.472477064220183	0.938737973967176	3313	EVM0001961;EVM0008672;EVM0006292;EVM0007515;EVM0002087;EVM0007427;EVM0008761;EVM0007741;EVM0008829;EVM0001473;EVM0005778;EVM0007474;EVM0004315;EVM0007139;EVM0006593;EVM0007263;EVM0000055;EVM0003092;EVM0006241;EVM0007420
GO:0000055	ribosomal large subunit export from nucleus	10	0.39312372101646	0.979187676741351	0.472677595628415	0.938737973967176	1940	EVM0003226;EVM0002322;EVM0000162;EVM0000570
GO:0006778	porphyrin-containing compound metabolic process	11	-0.460774062790668	-1.01234433460906	0.473846153846154	0.938737973967176	2381	EVM0008283;EVM0008580;EVM0001422
GO:0033013	tetrapyrrole metabolic process	11	-0.460774062790668	-1.01234433460906	0.473846153846154	0.938737973967176	2381	EVM0008283;EVM0008580;EVM0001422
GO:0042168	heme metabolic process	11	-0.460774062790668	-1.01234433460906	0.473846153846154	0.938737973967176	2381	EVM0008283;EVM0008580;EVM0001422
GO:0010038	response to metal ion	28	-0.374683872606644	-0.994272439043078	0.474666666666667	0.938737973967176	2349	EVM0004218;EVM0003772;EVM0001506;EVM0002853;EVM0000782;EVM0001668;EVM0002213;EVM0003540;EVM0005427;EVM0002759;EVM0006146;EVM0005787
GO:0000027	ribosomal large subunit assembly	18	0.331755417490727	0.974055103798837	0.476666666666667	0.938737973967176	1285	EVM0006798;EVM0008950;Sphaceloma_arachidis_newGene_262
GO:0071248	cellular response to metal ion	23	-0.387510750067287	-0.993267626592883	0.477489768076398	0.938737973967176	3190	EVM0004218;EVM0003772;EVM0001506;EVM0002853;EVM0000782;EVM0001668;EVM0002213;EVM0005427;EVM0002759;EVM0005787
GO:0098781	ncRNA transcription	26	0.305364161226928	0.977629494364839	0.478764478764479	0.938737973967176	2922	EVM0009157;EVM0002034;EVM0005053;EVM0004689;EVM0002156;EVM0000810;EVM0000019;EVM0008396;EVM0003804;EVM0008137;EVM0001096;EVM0001946
GO:0031667	response to nutrient levels	100	-0.317225079943754	-1.01158428789135	0.478964401294498	0.938737973967176	1927	EVM0002192;EVM0003036;EVM0008523;EVM0002594;EVM0005427;EVM0004629;EVM0007320;EVM0005807;EVM0007050;EVM0006401;EVM0003990;EVM0005085;EVM0007871;EVM0002115;EVM0005917;EVM0005787;EVM0000174;EVM0005267
GO:0090087	regulation of peptide transport	20	-0.400683384467149	-0.989778438066383	0.479196556671449	0.938737973967176	2866	EVM0006126;EVM0002603;EVM0007713;EVM0003414;EVM0005085;EVM0001638
GO:0042255	ribosome assembly	29	0.29040161926068	0.97086293233761	0.479838709677419	0.938737973967176	6690	EVM0006798;EVM0007873;EVM0008950;EVM0000879;EVM0006593;EVM0007263;EVM0007383;EVM0007013;EVM0001588;EVM0008213;EVM0000572;EVM0001187;EVM0005159;EVM0001916;EVM0005920;EVM0000356;EVM0002280;EVM0001392;EVM0001276;EVM0008964;EVM0001937;EVM0008782;EVM0004717;EVM0004410;EVM0004244;EVM0003174;EVM0003929;EVM0003844;EVM0004066
GO:0071900	regulation of protein serine/threonine kinase activity	26	-0.379583845883093	-0.989959788472537	0.480484522207268	0.938737973967176	2026	EVM0006115;EVM0009106;EVM0005807;EVM0005085
GO:0000462	maturation of SSU-rRNA from tricistronic rRNA transcript (SSU-rRNA, 5.8S rRNA, LSU-rRNA)	51	0.251681793913508	0.980221574802274	0.481283422459893	0.938737973967176	7059	EVM0001285;EVM0006358;EVM0006996;EVM0003680;EVM0003375;EVM0008798;EVM0007746;EVM0005801;EVM0002073;EVM0002109;EVM0003712;EVM0008213;EVM0004960;EVM0008635;EVM0004404;EVM0003345;EVM0004465;EVM0001187;EVM0001584;EVM0008721;EVM0001475;EVM0005075;EVM0005159;EVM0007723;EVM0006247;EVM0002207;EVM0002344;EVM0001282;EVM0007193;EVM0003718;EVM0007319;EVM0002280;EVM0002704;EVM0007247;EVM0008960;EVM0007000;EVM…
GO:0000183	chromatin silencing at rDNA	10	0.389687072515903	0.970627715382783	0.483606557377049	0.938737973967176	3941	EVM0003914;EVM0002319;EVM0008396;EVM0002293;EVM0006845;EVM0004786;EVM0002795
GO:1901698	response to nitrogen compound	50	0.254690975413754	0.976549609202026	0.484042553191489	0.938737973967176	1529	EVM0008463;EVM0007195;EVM0000038;EVM0005697;EVM0004931;EVM0000792;EVM0003024;EVM0004641;EVM0001304;EVM0006010;EVM0004082;EVM0001595;EVM0004008;EVM0002850
GO:0008654	phospholipid biosynthetic process	54	-0.338424935756316	-1.00222747156865	0.485136741973841	0.938737973967176	833	EVM0000758;EVM0004129;EVM0008684;EVM0005517;EVM0009059;EVM0008760;EVM0004374;EVM0003342
GO:0010389	regulation of G2/M transition of mitotic cell cycle	34	-0.363192141805255	-0.998382623275905	0.486979166666667	0.938737973967176	1470	EVM0006259;EVM0005807;EVM0001851;EVM0003317
GO:1902749	regulation of cell cycle G2/M phase transition	34	-0.363192141805255	-0.998382623275905	0.486979166666667	0.938737973967176	1470	EVM0006259;EVM0005807;EVM0001851;EVM0003317
GO:0009991	response to extracellular stimulus	101	-0.314624129571579	-1.00374490736954	0.487567567567568	0.938737973967176	1927	EVM0002192;EVM0003036;EVM0008523;EVM0002594;EVM0005427;EVM0004629;EVM0007320;EVM0005807;EVM0007050;EVM0006401;EVM0003990;EVM0005085;EVM0007871;EVM0002115;EVM0005917;EVM0005787;EVM0000174;EVM0005267
GO:0048193	Golgi vesicle transport	131	0.220403704917704	0.989500932353831	0.488372093023256	0.938737973967176	3164	EVM0007671;EVM0004277;EVM0001293;EVM0008786;EVM0002317;EVM0000410;EVM0006103;EVM0005519;EVM0007981;EVM0003545;EVM0006033;EVM0005730;EVM0001089;EVM0003652;EVM0000840;EVM0004560;EVM0004339;EVM0006948;EVM0002850;EVM0000455;EVM0006351;EVM0008948;EVM0006414;EVM0002798;EVM0008751;EVM0008459;EVM0004715;EVM0003672;EVM0000591;EVM0008216;EVM0001476;EVM0005475;EVM0005987;EVM0004638;EVM0005011;EVM0008567;EVM…
GO:1901891	regulation of cell septum assembly	20	0.316545851811291	0.971095121825112	0.488524590163934	0.938737973967176	2884	EVM0000685;EVM0003297;EVM0006375;EVM0004047;EVM0000208;EVM0004738;EVM0005638;EVM0008883
GO:0034243	regulation of transcription elongation from RNA polymerase II promoter	19	0.323075277934586	0.97312971543206	0.488673139158576	0.938737973967176	3242	EVM0008910;EVM0000200;EVM0000924;EVM0001608;EVM0004067;EVM0000810;EVM0006014;EVM0008396;EVM0008137;EVM0003993;EVM0001114;EVM0002670;EVM0008996
GO:0046580	negative regulation of Ras protein signal transduction	13	-0.441599151751956	-1.00201540120781	0.490881458966565	0.938737973967176	871	EVM0008708;EVM0005085;EVM0005787
GO:0006895	Golgi to endosome transport	19	0.322145043592649	0.970327771915235	0.491909385113269	0.938737973967176	3106	EVM0000840;EVM0004715;EVM0001476;EVM0006717;EVM0000956;EVM0000869;EVM0000412;EVM0000801;EVM0007112
GO:1902969	mitotic DNA replication	41	0.262321677314647	0.955492932755261	0.492753623188406	0.938737973967176	1852	EVM0000458;EVM0000994;EVM0002400;EVM0007628;EVM0007155;EVM0007626;EVM0004142;EVM0002209;EVM0007615;EVM0005685;EVM0007427;EVM0006697;EVM0005459;EVM0002324;EVM0004767;EVM0002584
GO:0043486	histone exchange	12	0.379856100753472	0.982600147631999	0.494186046511628	0.938737973967176	3227	EVM0002660;EVM0000100;EVM0004067;EVM0007467;EVM0004885;EVM0004382;EVM0000114
GO:0031137	regulation of conjugation with cellular fusion	43	0.267097455641717	0.977661000905873	0.494949494949495	0.938737973967176	2500	EVM0002750;EVM0005519;EVM0007538;EVM0006430;EVM0006531;EVM0003485;EVM0008672;EVM0002089;EVM0007222;EVM0002286;EVM0004470;EVM0003206;EVM0006198;EVM0000924;EVM0005449;EVM0001496;EVM0005605;EVM0004738
GO:0046999	regulation of conjugation	43	0.267097455641717	0.977661000905873	0.494949494949495	0.938737973967176	2500	EVM0002750;EVM0005519;EVM0007538;EVM0006430;EVM0006531;EVM0003485;EVM0008672;EVM0002089;EVM0007222;EVM0002286;EVM0004470;EVM0003206;EVM0006198;EVM0000924;EVM0005449;EVM0001496;EVM0005605;EVM0004738
GO:0009056	catabolic process	375	-0.290912139629579	-0.99667051741102	0.496993987975952	0.938737973967176	2102	EVM0000187;EVM0006661;EVM0004554;EVM0006900;EVM0000022;EVM0007713;EVM0004334;EVM0003494;EVM0009076;EVM0008228;EVM0006817;EVM0008158;EVM0001382;EVM0003436;EVM0003565;EVM0003593;EVM0004004;EVM0004566;EVM0008604;EVM0001364;EVM0003383;EVM0003184;EVM0001773;EVM0005911;EVM0004335;EVM0002594;EVM0006870;EVM0006135;EVM0001779;EVM0001211;EVM0000057;EVM0005886;EVM0000416;EVM0000245;EVM0002278;EVM0006773;EVM…
GO:0007533	mating type switching	14	-0.420685232023631	-0.978034345992012	0.5	0.938737973967176	2615	EVM0004325;EVM0004211;EVM0005502;EVM0003849
GO:0016070	RNA metabolic process	469	0.201365167774579	1.05122078011292	0.5	0.938737973967176	3655	EVM0000038;EVM0006338;EVM0000458;EVM0002750;EVM0006798;EVM0005654;EVM0000054;EVM0009157;EVM0000994;EVM0001093;EVM0000422;EVM0004897;EVM0008385;EVM0001653;EVM0004365;EVM0008505;EVM0001206;EVM0000025;EVM0002400;EVM0001449;EVM0009085;EVM0005116;EVM0004581;EVM0001012;EVM0007155;EVM0007626;EVM0001155;EVM0005543;EVM0004938;EVM0001223;EVM0001285;EVM0007438;EVM0006852;EVM0004986;EVM0003512;EVM0004921;EVM…
GO:0060249	anatomical structure homeostasis	32	0.276788981813767	0.950648297057154	0.504237288135593	0.938737973967176	3313	EVM0006864;EVM0009030;EVM0005998;EVM0001961;EVM0001625;EVM0002850;EVM0000568;EVM0008392;EVM0002657;EVM0001144;EVM0007467;EVM0007139;EVM0002129;EVM0007586;EVM0006376;EVM0006821;EVM0007420
GO:0034504	protein localization to nucleus	24	0.304635941267721	0.961763013931606	0.50561797752809	0.938737973967176	3223	EVM0004802;EVM0000162;EVM0008761;EVM0000570;EVM0004133;EVM0007625;EVM0001927;EVM0000561;EVM0001758;EVM0001154;EVM0003056
GO:0006418	tRNA aminoacylation for protein translation	13	0.355077182669954	0.963936615548066	0.505813953488372	0.938737973967176	1779	EVM0008385;EVM0008505;EVM0001206;EVM0008756;EVM0006263
GO:0031330	negative regulation of cellular catabolic process	12	-0.439903673348806	-0.989120533414955	0.506079027355623	0.938737973967176	3051	EVM0002726;EVM0008988;EVM0006601;EVM0001364;EVM0005787
GO:0071241	cellular response to inorganic substance	25	-0.3746392930535	-0.968363630853955	0.508174386920981	0.938737973967176	3190	EVM0004218;EVM0003772;EVM0001506;EVM0002853;EVM0000782;EVM0001668;EVM0002213;EVM0005427;EVM0002759;EVM0005787
GO:0032955	regulation of barrier septum assembly	18	0.323691588438685	0.950379186450715	0.51	0.938737973967176	2884	EVM0000685;EVM0003297;EVM0006375;EVM0004047;EVM0000208;EVM0004738;EVM0005638;EVM0008883
GO:0051050	positive regulation of transport	19	-0.401734887390579	-0.982884087320621	0.510822510822511	0.938737973967176	2937	EVM0003839;EVM0004286;EVM0006126;EVM0007713;EVM0005634;EVM0005085;EVM0001352
GO:0097164	ammonium ion metabolic process	19	-0.401923034282019	-0.983344407276592	0.510822510822511	0.938737973967176	1958	EVM0008793;EVM0009018;EVM0000758;EVM0008921;EVM0003076;EVM0003439
GO:0009145	purine nucleoside triphosphate biosynthetic process	21	-0.389788050182129	-0.969993969402326	0.511363636363636	0.938737973967176	3623	EVM0006980;EVM0004650;EVM0006739;EVM0003280;EVM0001189;EVM0008943;EVM0001172;EVM0008228;EVM0005725
GO:0009435	NAD biosynthetic process	10	-0.45876925434548	-0.985156706462876	0.514150943396226	0.938737973967176	1377	EVM0007631;EVM0003808;EVM0000905;EVM0005725
GO:0010520	regulation of reciprocal meiotic recombination	11	-0.445144872067706	-0.978006198067498	0.515384615384615	0.938737973967176	2615	EVM0004211;EVM0002759;EVM0003605
GO:0006890	retrograde vesicle-mediated transport, Golgi to ER	21	0.304537063930802	0.945790541057095	0.516778523489933	0.938737973967176	2346	EVM0001089;EVM0004339;EVM0001567;EVM0006948;EVM0002798;EVM0005475;EVM0005011;EVM0000847;EVM0007228
GO:0006779	porphyrin-containing compound biosynthetic process	11	-0.444318755087363	-0.976191176536752	0.516923076923077	0.938737973967176	1749	EVM0008283;EVM0008580;EVM0001422
GO:0031047	gene silencing by RNA	12	0.373499747592115	0.966157727614627	0.517441860465116	0.938737973967176	1571	EVM0000038;EVM0004008;EVM0007206
GO:1901135	carbohydrate derivative metabolic process	161	-0.2972180625732	-0.98779318791441	0.517985611510791	0.938737973967176	2634	EVM0008943;EVM0007260;EVM0001381;EVM0005928;EVM0001172;EVM0002603;EVM0002853;EVM0004683;EVM0000082;EVM0004510;EVM0007240;EVM0007517;EVM0003052;EVM0003918;EVM0000187;EVM0003327;EVM0007305;EVM0008125;EVM0004554;EVM0002976;EVM0003494;EVM0008228;EVM0000265;EVM0007866;EVM0002977;EVM0003565;EVM0004566;EVM0002959;EVM0007094;EVM0003920;EVM0006773;EVM0001260;EVM0004959;EVM0007753;EVM0001323;EVM0000905;EVM…
GO:0032535	regulation of cellular component size	35	-0.350517439131091	-0.970622379495568	0.519280205655527	0.938737973967176	3216	EVM0003213;EVM0006249;EVM0003769;EVM0008750;EVM0007724;EVM0003929;EVM0001501;EVM0007900;EVM0004864;EVM0003944;EVM0006102;EVM0003758;EVM0003102;EVM0003955;EVM0005138;EVM0006978
GO:0090066	regulation of anatomical structure size	35	-0.350517439131091	-0.970622379495568	0.519280205655527	0.938737973967176	3216	EVM0003213;EVM0006249;EVM0003769;EVM0008750;EVM0007724;EVM0003929;EVM0001501;EVM0007900;EVM0004864;EVM0003944;EVM0006102;EVM0003758;EVM0003102;EVM0003955;EVM0005138;EVM0006978
GO:0046112	nucleobase biosynthetic process	10	0.381881631755902	0.951186020580024	0.521857923497268	0.938737973967176	2478	EVM0001310;EVM0004108;EVM0000733;EVM0008025;EVM0002516
GO:0006575	cellular modified amino acid metabolic process	27	-0.363429338418254	-0.959059999797992	0.522788203753351	0.938737973967176	2704	EVM0005874;EVM0007260;EVM0002406;EVM0002790;EVM0008793;EVM0001773;EVM0002561;EVM0008921;EVM0000035;EVM0002827
GO:0000076	DNA replication checkpoint	15	0.334144604797992	0.948929939377113	0.522796352583587	0.938737973967176	3458	EVM0007626;EVM0004858;EVM0008761;EVM0005002;EVM0006621;EVM0007139;EVM0000055;EVM0006376;EVM0003092;EVM0006143
GO:0032786	positive regulation of DNA-templated transcription, elongation	18	0.320335526455899	0.940525574028276	0.523333333333333	0.938737973967176	3242	EVM0008910;EVM0000924;EVM0001608;EVM0004067;EVM0000810;EVM0006014;EVM0008396;EVM0001834;EVM0008137;EVM0003993;EVM0001114;EVM0002670;EVM0008996
GO:0043624	cellular protein complex disassembly	18	0.320230540831569	0.940217329527017	0.523333333333333	0.938737973967176	2441	EVM0002004;EVM0001093;EVM0002253;EVM0003958;EVM0002372;EVM0001170
GO:0030838	positive regulation of actin filament polymerization	10	-0.45255279940336	-0.971807550610244	0.523584905660377	0.938737973967176	3618	EVM0005982;EVM0006249;EVM0008750;EVM0007900;EVM0003944;EVM0006102
GO:0016567	protein ubiquitination	67	-0.318683633617207	-0.969409194971903	0.523809523809524	0.938737973967176	2740	EVM0006649;EVM0003321;EVM0005082;EVM0000607;EVM0003723;EVM0000324;EVM0001088;EVM0006148;EVM0001734;EVM0004474;EVM0006817;EVM0002917;EVM0001862;EVM0004335;EVM0006135;EVM0001945;EVM0002558;EVM0008917;EVM0008623;EVM0005516
GO:0051169	nuclear transport	66	0.240649971128746	0.971109817172866	0.525	0.938737973967176	2616	EVM0001093;EVM0007873;EVM0003226;EVM0009150;EVM0002322;EVM0004008;EVM0005198;EVM0004802;EVM0000200;EVM0001996;EVM0000162;EVM0000568;EVM0001523;EVM0000570;EVM0004133;EVM0001496;EVM0007625;EVM0001927;EVM0005541;EVM0000561;EVM0000484;EVM0001834;EVM0006919
GO:0019359	nicotinamide nucleotide biosynthetic process	12	-0.431774884528127	-0.970843004898041	0.525835866261398	0.938737973967176	2724	EVM0007631;EVM0008228;EVM0003808;EVM0000905;EVM0005725
GO:0007033	vacuole organization	42	-0.339548561194703	-0.96770572904388	0.528089887640449	0.938737973967176	2904	EVM0005817;EVM0008286;EVM0003393;EVM0004694;EVM0003587;EVM0006702;EVM0001457;EVM0003687;EVM0005634;EVM0001773;EVM0005886;EVM0007710;EVM0007820
GO:0007010	cytoskeleton organization	119	-0.30212578302998	-0.982384765811836	0.528361344537815	0.938737973967176	3123	EVM0007579;EVM0007724;EVM0008754;EVM0003659;EVM0001621;EVM0001209;EVM0008598;EVM0001501;EVM0008763;EVM0000534;EVM0007900;EVM0007001;EVM0003944;EVM0003723;EVM0008708;EVM0006102;EVM0003687;EVM0004276;EVM0003679;EVM0007713;EVM0004840;EVM0005926;EVM0008604;EVM0005634;EVM0000267;EVM0009018;EVM0003357;EVM0003967;EVM0007320;EVM0001008;EVM0002883;EVM0003955;EVM0005138;EVM0001895;EVM0007820;EVM0009031;EVM…
GO:0045454	cell redox homeostasis	19	-0.396854311962058	-0.970943277407845	0.531024531024531	0.938737973967176	2059	EVM0003540;EVM0001773;EVM0002561;EVM0002455;EVM0005438;EVM0007871;EVM0007457
GO:0009127	purine nucleoside monophosphate biosynthetic process	25	-0.366874882438721	-0.948294265483636	0.53133514986376	0.938737973967176	3623	EVM0006980;EVM0004650;EVM0006739;EVM0003280;EVM0001189;EVM0001172;EVM0002853;EVM0008228;EVM0000265;EVM0005725
GO:0009168	purine ribonucleoside monophosphate biosynthetic process	25	-0.366874882438721	-0.948294265483636	0.53133514986376	0.938737973967176	3623	EVM0006980;EVM0004650;EVM0006739;EVM0003280;EVM0001189;EVM0001172;EVM0002853;EVM0008228;EVM0000265;EVM0005725
GO:0051261	protein depolymerization	12	0.369838273975107	0.956686339608782	0.531976744186046	0.938737973967176	1053	EVM0002004;EVM0002253
GO:0044248	cellular catabolic process	346	-0.28977595139961	-0.991167387265969	0.533066132264529	0.938737973967176	2045	EVM0006900;EVM0000022;EVM0007713;EVM0004334;EVM0009076;EVM0008228;EVM0006817;EVM0008158;EVM0001382;EVM0003436;EVM0003565;EVM0003593;EVM0004566;EVM0008604;EVM0001364;EVM0003383;EVM0003184;EVM0001773;EVM0005911;EVM0004335;EVM0006870;EVM0006135;EVM0001779;EVM0001211;EVM0000057;EVM0005886;EVM0000416;EVM0000245;EVM0002278;EVM0006773;EVM0003808;EVM0002455;EVM0007012;EVM0002941;EVM0006932;EVM0007513;EVM…
GO:0006913	nucleocytoplasmic transport	67	0.238014504593252	0.964307890120723	0.533333333333333	0.938737973967176	2616	EVM0001093;EVM0007873;EVM0003226;EVM0009150;EVM0002322;EVM0004008;EVM0005198;EVM0004802;EVM0000200;EVM0001996;EVM0000162;EVM0000568;EVM0001523;EVM0000570;EVM0004133;EVM0001496;EVM0007625;EVM0001927;EVM0005541;EVM0000561;EVM0000484;EVM0001834;EVM0006919
GO:0009108	coenzyme biosynthetic process	47	-0.334459803027429	-0.968260727892732	0.533742331288344	0.938737973967176	3428	EVM0003426;EVM0005369;EVM0006897;EVM0004206;EVM0001341;EVM0006728;EVM0005815;EVM0001189;EVM0002000;EVM0005874;EVM0002406;EVM0007631;EVM0008228;EVM0000678;EVM0004566;EVM0005350;EVM0003808;EVM0008921;EVM0007753;EVM0000905;EVM0004031;EVM0003076;EVM0007200;EVM0005725
GO:0043570	maintenance of DNA repeat elements	17	-0.390814220527949	-0.949439303540264	0.534950071326676	0.938737973967176	1264	EVM0003605;EVM0003849
GO:0007131	reciprocal meiotic recombination	18	-0.391145578172525	-0.955736672736782	0.535612535612536	0.938737973967176	2167	EVM0004211;EVM0005502;EVM0001945;EVM0002759;EVM0003605;EVM0002269
GO:0035825	reciprocal DNA recombination	18	-0.391145578172525	-0.955736672736782	0.535612535612536	0.938737973967176	2167	EVM0004211;EVM0005502;EVM0001945;EVM0002759;EVM0003605;EVM0002269
GO:0006915	apoptotic process	14	-0.40992920552987	-0.953028088256995	0.537425149700599	0.938737973967176	1997	EVM0003920;EVM0000111;EVM0003819;EVM0005615
GO:0032502	developmental process	143	-0.297561313434362	-0.977204301470808	0.537981269510926	0.938737973967176	2556	EVM0005082;EVM0004325;EVM0001381;EVM0003587;EVM0004466;EVM0002603;EVM0001668;EVM0003687;EVM0008214;EVM0003918;EVM0008125;EVM0003747;EVM0007713;EVM0003400;EVM0004840;EVM0000265;EVM0004211;EVM0004004;EVM0004566;EVM0008604;EVM0005502;EVM0005427;EVM0009018;EVM0000307;EVM0003781;EVM0002569;EVM0005611;EVM0006401;EVM0005441;EVM0000367;EVM0005085;EVM0005665;EVM0005034;EVM0001638;EVM0003849;EVM0002940;EVM…
GO:0014070	response to organic cyclic compound	10	0.371518326322896	0.925373228250758	0.538251366120219	0.938737973967176	1529	EVM0000038;EVM0002882;EVM0003024;EVM0004008;EVM0002850
GO:0006534	cysteine metabolic process	10	-0.445950960134781	-0.957630824143013	0.539308176100629	0.938737973967176	1668	EVM0008862;EVM0006567;EVM0007169;EVM0004136
GO:0070201	regulation of establishment of protein localization	18	-0.38988728647301	-0.952662125587752	0.53988603988604	0.938737973967176	2866	EVM0006126;EVM0002603;EVM0007713;EVM0003414;EVM0005085;EVM0001638
GO:0032968	positive regulation of transcription elongation from RNA polymerase II promoter	18	0.315725734490978	0.926990930269196	0.54	0.938737973967176	3242	EVM0008910;EVM0000924;EVM0001608;EVM0004067;EVM0000810;EVM0006014;EVM0008396;EVM0008137;EVM0003993;EVM0001114;EVM0002670;EVM0005945;EVM0008996
GO:0006879	cellular iron ion homeostasis	25	0.295147419643099	0.943672938128933	0.541044776119403	0.938737973967176	1895	EVM0000755;EVM0001886;EVM0002825;EVM0005229;EVM0004576;EVM0000902;EVM0000803
GO:0055072	iron ion homeostasis	25	0.295147419643099	0.943672938128933	0.541044776119403	0.938737973967176	1895	EVM0000755;EVM0001886;EVM0002825;EVM0005229;EVM0004576;EVM0000902;EVM0000803
GO:0030952	establishment or maintenance of cytoskeleton polarity	14	0.341369737023529	0.940939098117573	0.541916167664671	0.938737973967176	3282	EVM0004283;EVM0001939;EVM0006705;EVM0008883;EVM0002003;EVM0003518;EVM0002996
GO:0042181	ketone biosynthetic process	14	-0.408656672398226	-0.950069626646223	0.541916167664671	0.938737973967176	1151	EVM0004206;EVM0001341;EVM0002000;EVM0007238;EVM0001421;EVM0004031;EVM0007200
GO:1901575	organic substance catabolic process	318	-0.28908430247838	-0.985214999510713	0.543346774193548	0.938737973967176	2102	EVM0000187;EVM0006661;EVM0004554;EVM0006900;EVM0000022;EVM0004334;EVM0003494;EVM0009076;EVM0008228;EVM0006817;EVM0008158;EVM0001382;EVM0003436;EVM0003565;EVM0003593;EVM0004004;EVM0004566;EVM0008604;EVM0001364;EVM0003383;EVM0003184;EVM0005911;EVM0004335;EVM0002594;EVM0006870;EVM0006135;EVM0001211;EVM0000416;EVM0000245;EVM0002278;EVM0006773;EVM0003808;EVM0007012;EVM0002941;EVM0006932;EVM0007513;EVM…
GO:0015807	L-amino acid transport	13	-0.422444877508783	-0.958553185045319	0.544072948328267	0.938737973967176	2841	EVM0008939;EVM0000659;EVM0006792;EVM0006066;EVM0005132;EVM0002827;EVM0001422
GO:1902475	L-alpha-amino acid transmembrane transport	13	-0.422444877508783	-0.958553185045319	0.544072948328267	0.938737973967176	2841	EVM0008939;EVM0000659;EVM0006792;EVM0006066;EVM0005132;EVM0002827;EVM0001422
GO:0030705	cytoskeleton-dependent intracellular transport	16	0.323587272294898	0.930910546417781	0.545454545454545	0.938737973967176	1787	EVM0002004;EVM0007462;EVM0006665;EVM0001663
GO:0051055	negative regulation of lipid biosynthetic process	10	-0.442090197320684	-0.949340259022654	0.54559748427673	0.938737973967176	2892	EVM0007837;EVM0009018;EVM0000307;EVM0002247
GO:0048585	negative regulation of response to stimulus	50	-0.330962177533366	-0.960662079912535	0.547911547911548	0.938737973967176	2378	EVM0008708;EVM0008784;EVM0006115;EVM0008523;EVM0009106;EVM0005427;EVM0004629;EVM0005807;EVM0002759;EVM0005085;EVM0005787
GO:0044264	cellular polysaccharide metabolic process	35	0.267498438975131	0.926898630412888	0.549107142857143	0.938737973967176	1611	EVM0008463;EVM0000084;EVM0006100;EVM0007275;EVM0007903;EVM0008174;EVM0002342;EVM0004373;EVM0003186
GO:0045842	positive regulation of mitotic metaphase/anaphase transition	13	0.34256204134934	0.929961458718819	0.549418604651163	0.938737973967176	4001	EVM0008818;Sphaceloma_arachidis_newGene_730;EVM0007740;EVM0006621;EVM0006516;EVM0000920;EVM0005825;EVM0008332
GO:1901970	positive regulation of mitotic sister chromatid separation	13	0.34256204134934	0.929961458718819	0.549418604651163	0.938737973967176	4001	EVM0008818;Sphaceloma_arachidis_newGene_730;EVM0007740;EVM0006621;EVM0006516;EVM0000920;EVM0005825;EVM0008332
GO:0051347	positive regulation of transferase activity	23	0.298628879703031	0.9292719024904	0.550185873605948	0.938737973967176	4056	EVM0003024;EVM0006292;EVM0004047;EVM0000208;EVM0001391;EVM0001213;EVM0008194;EVM0006532;EVM0007976;EVM0006143;EVM0004950;EVM0008978;EVM0000384;EVM0007965;EVM0005004
GO:0000967	rRNA 5'-end processing	26	-0.357401490947817	-0.932107907688568	0.550471063257066	0.938737973967176	6061	EVM0002073;EVM0002109;EVM0004520;EVM0004465;EVM0001187;EVM0001584;EVM0008721;EVM0005159;EVM0007723;EVM0006247;EVM0002344;EVM0001282;EVM0003718;EVM0002280;EVM0002704;EVM0005315;EVM0001937;EVM0005788;EVM0006858;EVM0003619;EVM0006455;EVM0003038;EVM0003844;EVM0002041;EVM0004337
GO:0000387	spliceosomal snRNP assembly	14	0.34016316634785	0.937613350694012	0.550898203592814	0.938737973967176	4491	EVM0002167;EVM0000132;EVM0004953;EVM0007161;EVM0000861;EVM0003543;EVM0007630;EVM0003417;EVM0003891;EVM0000193;EVM0004903;EVM0003705
GO:0000041	transition metal ion transport	27	-0.354677317627363	-0.935964139968745	0.550938337801609	0.938737973967176	309	EVM0001821;EVM0001628;EVM0003415
GO:0060258	negative regulation of filamentous growth	10	-0.437767440684277	-0.940057612789443	0.553459119496855	0.938737973967176	1206	EVM0000167;EVM0004325;EVM0002759;EVM0005085
GO:1900429	negative regulation of filamentous growth of a population of unicellular organisms	10	-0.437767440684277	-0.940057612789443	0.553459119496855	0.938737973967176	1206	EVM0000167;EVM0004325;EVM0002759;EVM0005085
GO:0010648	negative regulation of cell communication	42	-0.331555377996172	-0.944925337493111	0.554307116104869	0.938737973967176	2378	EVM0008708;EVM0008784;EVM0006115;EVM0009106;EVM0005427;EVM0004629;EVM0005807;EVM0002759;EVM0005085;EVM0005787
GO:0060631	regulation of meiosis I	13	-0.419507697026666	-0.951888543440977	0.554711246200608	0.938737973967176	2615	EVM0004211;EVM0002759;EVM0003605
GO:0009895	negative regulation of catabolic process	14	-0.405469674840671	-0.942660302917678	0.55688622754491	0.938737973967176	3051	EVM0002726;EVM0008988;EVM0006601;EVM0001364;EVM0005787
GO:0019363	pyridine nucleotide biosynthetic process	13	-0.418056095130732	-0.948594770229735	0.557750759878419	0.938737973967176	2724	EVM0007631;EVM0008228;EVM0003808;EVM0000905;EVM0005725
GO:0006302	double-strand break repair	60	0.240521956425023	0.949858285025074	0.561151079136691	0.938737973967176	1958	EVM0000785;EVM0006619;EVM0004042;EVM0002882;EVM0007628;EVM0000663;EVM0007155;EVM0007626;EVM0006991;EVM0006292;EVM0004142;EVM0008652;EVM0004858;EVM0005685;EVM0007427;EVM0008665;EVM0002584;EVM0002354
GO:0035966	response to topologically incorrect protein	30	0.27253305957986	0.917998241024525	0.564315352697095	0.938737973967176	1116	EVM0001737;EVM0008463;EVM0000792;EVM0007148;EVM0006010
GO:0009163	nucleoside biosynthetic process	10	-0.435260402167394	-0.934674022270083	0.564465408805031	0.938737973967176	2349	EVM0003565;EVM0000225
GO:0046390	ribose phosphate biosynthetic process	38	-0.335593082318136	-0.938577384831362	0.565051020408163	0.938737973967176	2983	EVM0005815;EVM0003280;EVM0001189;EVM0007260;EVM0001172;EVM0002853;EVM0008228;EVM0000265;EVM0004566;EVM0007753;EVM0001323;EVM0005725
GO:0000723	telomere maintenance	33	0.267803859071028	0.926255105839136	0.565217391304348	0.938737973967176	3313	EVM0006864;EVM0009030;EVM0005998;EVM0001961;EVM0001625;EVM0000568;EVM0008392;EVM0002657;EVM0007041;EVM0001144;EVM0007467;EVM0007139;EVM0002129;EVM0007586;EVM0006376;EVM0006821;EVM0007420
GO:0032446	protein modification by small protein conjugation	78	-0.306635128666668	-0.953311497340726	0.567147613762486	0.938737973967176	2743	EVM0005186;EVM0006649;EVM0007122;EVM0003321;EVM0005082;EVM0000607;EVM0008223;EVM0003723;EVM0000324;EVM0001088;EVM0006148;EVM0001734;EVM0004474;EVM0006817;EVM0002917;EVM0001862;EVM0008377;EVM0004335;EVM0006135;EVM0001945;EVM0002558;EVM0008917;EVM0008623;EVM0005516
GO:0045597	positive regulation of cell differentiation	12	-0.414841473396899	-0.932768340680873	0.56838905775076	0.938737973967176	3478	EVM0000117;EVM0000248;EVM0004466;EVM0005634;EVM0005085;EVM0005665
GO:0051094	positive regulation of developmental process	17	-0.379174613074419	-0.921162183073071	0.569186875891583	0.938737973967176	3478	EVM0000117;EVM0000248;EVM0003562;EVM0003772;EVM0004466;EVM0008793;EVM0005634;EVM0005085;EVM0005665
GO:0007186	G-protein coupled receptor signaling pathway	21	0.295066899131596	0.916379368000746	0.570469798657718	0.938737973967176	2047	EVM0008388;EVM0007333;EVM0006430;EVM0002089;EVM0002850;EVM0004470;EVM0006198;EVM0005493
GO:0031122	cytoplasmic microtubule organization	16	0.315321629698666	0.907131570776426	0.570532915360502	0.938737973967176	4001	EVM0007462;EVM0003564;EVM0001663;EVM0001170;EVM0005834;EVM0003518;EVM0005984;EVM0002978;EVM0007789;EVM0008332
GO:0009206	purine ribonucleoside triphosphate biosynthetic process	20	-0.376839450214319	-0.930878536256107	0.571018651362984	0.938737973967176	3623	EVM0006980;EVM0004650;EVM0006739;EVM0003280;EVM0001189;EVM0001172;EVM0008228;EVM0005725
GO:0022610	biological adhesion	14	0.33421584341883	0.921220366588744	0.57185628742515	0.938737973967176	494	EVM0006100;EVM0007333
GO:0007231	osmosensory signaling pathway	10	-0.428950446357226	-0.921124083548187	0.580188679245283	0.938737973967176	2257	EVM0008784;EVM0009106;EVM0005807;EVM0001851
GO:0006273	lagging strand elongation	14	0.330223912803788	0.91021715457172	0.580838323353293	0.938737973967176	1834	EVM0000458;EVM0000994;EVM0007155;EVM0002209;EVM0005685;EVM0005459;EVM0004767
GO:0060284	regulation of cell development	15	-0.393600449773125	-0.92472039962428	0.583952451708767	0.938737973967176	2387	EVM0000710;EVM0007709;EVM0000117;EVM0000248;EVM0004466;EVM0005634;EVM0005665;EVM0001638
GO:0000472	endonucleolytic cleavage to generate mature 5'-end of SSU-rRNA from (SSU-rRNA, 5.8S rRNA, LSU-rRNA)	24	-0.35732538330494	-0.921904634301772	0.585034013605442	0.938737973967176	6061	EVM0002073;EVM0002109;EVM0004465;EVM0001187;EVM0001584;EVM0008721;EVM0005159;EVM0007723;EVM0006247;EVM0002344;EVM0001282;EVM0003718;EVM0002280;EVM0002704;EVM0001937;EVM0005788;EVM0006858;EVM0003619;EVM0006455;EVM0003038;EVM0003844;EVM0002041;EVM0004337
GO:0000480	endonucleolytic cleavage in 5'-ETS of tricistronic rRNA transcript (SSU-rRNA, 5.8S rRNA, LSU-rRNA)	24	-0.35732538330494	-0.921904634301772	0.585034013605442	0.938737973967176	6061	EVM0002073;EVM0002109;EVM0004465;EVM0001187;EVM0001584;EVM0008721;EVM0005159;EVM0007723;EVM0006247;EVM0002344;EVM0001282;EVM0007193;EVM0003718;EVM0002280;EVM0001937;EVM0005788;EVM0006858;EVM0003619;EVM0006455;EVM0003038;EVM0003844;EVM0002041;EVM0004337
GO:0006030	chitin metabolic process	11	0.358496090366381	0.901158623503193	0.585227272727273	0.938737973967176	1611	EVM0007275;EVM0000779;EVM0003186
GO:0044774	mitotic DNA integrity checkpoint	25	0.283188864593015	0.905437927321334	0.585820895522388	0.938737973967176	3458	EVM0003024;EVM0007626;EVM0004858;EVM0008761;EVM0002653;EVM0008076;EVM0004738;EVM0005002;EVM0006919;EVM0006621;EVM0007139;EVM0000055;EVM0006376;EVM0007420;EVM0006143
GO:0051785	positive regulation of nuclear division	23	0.292362665487975	0.909772727424588	0.587360594795539	0.938737973967176	3338	EVM0000154;EVM0008672;EVM0008818;EVM0002850;EVM0003297;Sphaceloma_arachidis_newGene_730;EVM0007740;EVM0006621;EVM0006516;EVM0000920
GO:0032872	regulation of stress-activated MAPK cascade	10	-0.427127261595055	-0.917208994037368	0.591194968553459	0.938737973967176	2026	EVM0008784;EVM0009106;EVM0005807;EVM0001851
GO:0070302	regulation of stress-activated protein kinase signaling cascade	10	-0.427127261595055	-0.917208994037368	0.591194968553459	0.938737973967176	2026	EVM0008784;EVM0009106;EVM0005807;EVM0001851
GO:1901661	quinone metabolic process	12	-0.408309024811684	-0.918080172746456	0.592705167173252	0.938737973967176	769	EVM0001235;EVM0004206;EVM0001341;EVM0002000;EVM0004031;EVM0007200
GO:1901663	quinone biosynthetic process	12	-0.408309024811684	-0.918080172746456	0.592705167173252	0.938737973967176	769	EVM0001235;EVM0004206;EVM0001341;EVM0002000;EVM0004031;EVM0007200
GO:0015914	phospholipid transport	18	0.30662054032505	0.900257498407002	0.593333333333333	0.938737973967176	921	EVM0008247;EVM0002882;EVM0005519;EVM0003860
GO:0006303	double-strand break repair via nonhomologous end joining	11	-0.417156850788298	-0.916515074614225	0.593846153846154	0.938737973967176	969	EVM0003849
GO:0031669	cellular response to nutrient levels	93	-0.29777138111419	-0.943868042167335	0.59500542888165	0.938737973967176	1927	EVM0002192;EVM0003036;EVM0008523;EVM0002594;EVM0005427;EVM0004629;EVM0005807;EVM0007050;EVM0006401;EVM0003990;EVM0005085;EVM0007871;EVM0005917;EVM0005787;EVM0000174;EVM0005267
GO:0044242	cellular lipid catabolic process	17	-0.368831767123719	-0.896035399194043	0.599144079885877	0.938737973967176	1964	EVM0003436;EVM0000245;EVM0005201;EVM0000600;EVM0002217
GO:0044773	mitotic DNA damage checkpoint	18	0.304244637805309	0.893281696796931	0.603333333333333	0.938737973967176	3458	EVM0003024;EVM0007626;EVM0004858;EVM0008761;EVM0008076;EVM0004738;EVM0005002;EVM0007139;EVM0007420;EVM0006143
GO:0030261	chromosome condensation	10	-0.42176685339473	-0.905698104765893	0.60377358490566	0.938737973967176	3382	EVM0001879;EVM0007219;EVM0003183
GO:0033314	mitotic DNA replication checkpoint	13	0.33124839707308	0.899248034974805	0.604651162790698	0.938737973967176	3458	EVM0007626;EVM0004858;EVM0008761;EVM0005002;EVM0006621;EVM0007139;EVM0000055;EVM0006376;EVM0006143
GO:0006417	regulation of translation	45	0.245963189320181	0.910969942333287	0.606217616580311	0.938737973967176	3007	EVM0007333;EVM0005877;EVM0003024;EVM0000523;EVM0005373;EVM0006345;EVM0001426;EVM0006843;EVM0000924;EVM0009155;EVM0003058;EVM0002372;EVM0003389;EVM0005192;EVM0003311;EVM0008883;EVM0002491;EVM0001114
GO:0001300	chronological cell aging	11	-0.412104171474174	-0.905414078070996	0.609230769230769	0.938737973967176	3051	EVM0003310;EVM0003801;EVM0001209;EVM0001381;EVM0003687;EVM0003918;EVM0002569
GO:0018205	peptidyl-lysine modification	44	0.250488864185393	0.916804012222023	0.609375	0.938737973967176	2259	EVM0002010;EVM0000523;EVM0005373;EVM0002660;EVM0006906;EVM0007222;EVM0000100;EVM0008665;EVM0005265;EVM0002657;EVM0002654;EVM0008076;EVM0001144;EVM0000331
GO:0008360	regulation of cell shape	30	0.265572404462982	0.894552024394796	0.609958506224066	0.938737973967176	2866	EVM0007462;EVM0003485;EVM0002089;EVM0007465;EVM0003060;EVM0003564;EVM0006375;EVM0006198;EVM0003936;EVM0001939;EVM0001820;EVM0001170;EVM0005638;EVM0006705;EVM0005834
GO:0031668	cellular response to extracellular stimulus	94	-0.295070607158232	-0.936120407152046	0.610206297502714	0.938737973967176	1927	EVM0002192;EVM0003036;EVM0008523;EVM0002594;EVM0005427;EVM0004629;EVM0005807;EVM0007050;EVM0006401;EVM0003990;EVM0005085;EVM0007871;EVM0005917;EVM0005787;EVM0000174;EVM0005267
GO:0071496	cellular response to external stimulus	94	-0.295070607158232	-0.936120407152046	0.610206297502714	0.938737973967176	1927	EVM0002192;EVM0003036;EVM0008523;EVM0002594;EVM0005427;EVM0004629;EVM0005807;EVM0007050;EVM0006401;EVM0003990;EVM0005085;EVM0007871;EVM0005917;EVM0005787;EVM0000174;EVM0005267
GO:0060260	regulation of transcription initiation from RNA polymerase II promoter	11	-0.41036274947995	-0.901588084308803	0.613846153846154	0.938737973967176	257	EVM0004148;EVM0001341;EVM0002520;EVM0007301;EVM0000112
GO:2000142	regulation of DNA-templated transcription, initiation	11	-0.41036274947995	-0.901588084308803	0.613846153846154	0.938737973967176	257	EVM0004148;EVM0001341;EVM0002520;EVM0007301;EVM0000112
GO:0003333	amino acid transmembrane transport	15	-0.383057689018099	-0.899951357962489	0.615156017830609	0.938737973967176	2841	EVM0008939;EVM0000659;EVM0006792;EVM0006066;EVM0005132;EVM0002827;EVM0001422
GO:0072348	sulfur compound transport	12	0.347056264589539	0.897754534271949	0.616279069767442	0.938737973967176	2853	EVM0005746;EVM0007009;EVM0007590;EVM0002669;EVM0002655;EVM0002284;EVM0001597
GO:1905269	positive regulation of chromatin organization	12	0.34502746475894	0.892506496899091	0.616279069767442	0.938737973967176	3158	EVM0007626;EVM0003420;EVM0007474;EVM0008396;EVM0008137;EVM0002670
GO:0000746	conjugation	38	0.256384657565106	0.9146129748872	0.619266055045872	0.938737973967176	2139	EVM0008463;EVM0006100;EVM0002004;EVM0007333;EVM0007462;EVM0003485;EVM0001855;EVM0002089;EVM0003231;EVM0001663;EVM0001476;EVM0006198;EVM0001849;EVM0004733
GO:0000747	conjugation with cellular fusion	38	0.256384657565106	0.9146129748872	0.619266055045872	0.938737973967176	2139	EVM0008463;EVM0006100;EVM0002004;EVM0007333;EVM0007462;EVM0003485;EVM0001855;EVM0002089;EVM0003231;EVM0001663;EVM0001476;EVM0006198;EVM0001849;EVM0004733
GO:0045595	regulation of cell differentiation	22	-0.356005502705704	-0.896045837418218	0.620111731843575	0.938737973967176	871	EVM0000117;EVM0000248;EVM0007837;EVM0004466;EVM0005634;EVM0005085;EVM0005665;EVM0001638
GO:0007530	sex determination	16	-0.374161393493559	-0.890847195954654	0.623718887262079	0.938737973967176	2615	EVM0004325;EVM0004211;EVM0005502;EVM0003849
GO:0007531	mating type determination	16	-0.374161393493559	-0.890847195954654	0.623718887262079	0.938737973967176	2615	EVM0004325;EVM0004211;EVM0005502;EVM0003849
GO:0045165	cell fate commitment	16	-0.374161393493559	-0.890847195954654	0.623718887262079	0.938737973967176	2615	EVM0004325;EVM0004211;EVM0005502;EVM0003849
GO:0051783	regulation of nuclear division	69	0.230845434709297	0.936013710121245	0.625	0.938737973967176	2922	EVM0002004;EVM0000685;EVM0000154;EVM0008672;EVM0008818;EVM0002765;EVM0002850;EVM0002640;EVM0007515;EVM0003297;EVM0008868;EVM0004047;EVM0004099;EVM0000208;EVM0002653;EVM0004133;EVM0007474;EVM0004738;Sphaceloma_arachidis_newGene_730;EVM0006919;EVM0007740;EVM0006621;EVM0008883;EVM0001946
GO:0007007	inner mitochondrial membrane organization	18	-0.35996108191873	-0.879539552396516	0.625356125356125	0.938737973967176	3722	EVM0001785;EVM0004185;EVM0000845;EVM0004800;EVM0001644;EVM0006723;EVM0003920
GO:0042144	vacuole fusion, non-autophagic	18	-0.359720570183854	-0.878951878911063	0.626780626780627	0.938737973967176	2433	EVM0001457;EVM0005634;EVM0001773;EVM0007710
GO:0097576	vacuole fusion	18	-0.359720570183854	-0.878951878911063	0.626780626780627	0.938737973967176	2433	EVM0001457;EVM0005634;EVM0001773;EVM0007710
GO:0006997	nucleus organization	34	0.258420220965947	0.896569972557168	0.628205128205128	0.938737973967176	1860	EVM0008463;EVM0002004;EVM0009150;EVM0007462;EVM0004802;EVM0007515;EVM0000162;EVM0001663;EVM0003932
GO:0051056	regulation of small GTPase mediated signal transduction	23	-0.345818324726247	-0.886401594210027	0.631650750341064	0.938737973967176	2378	EVM0002603;EVM0008708;EVM0003167;EVM0004629;EVM0005085;EVM0005787
GO:0009201	ribonucleoside triphosphate biosynthetic process	21	-0.354881656006	-0.883128833776426	0.632102272727273	0.938737973967176	3623	EVM0006980;EVM0004650;EVM0006739;EVM0003280;EVM0001189;EVM0001172;EVM0008228;EVM0005725
GO:0006298	mismatch repair	20	-0.359487512325996	-0.888015331425768	0.632711621233859	0.938737973967176	1088	EVM0005676;EVM0002845;EVM0006641
GO:0071852	fungal-type cell wall organization or biogenesis	72	-0.292550631883852	-0.898802134451954	0.635955056179775	0.938737973967176	2369	EVM0000782;EVM0003687;EVM0008214;EVM0008125;EVM0007713;EVM0005926;EVM0004004;EVM0008604;EVM0002759;EVM0002311;EVM0002224;EVM0005611;EVM0000367;EVM0005034;EVM0006978;EVM0005917;EVM0009031
GO:0032271	regulation of protein polymerization	27	-0.334153444421229	-0.881803334133428	0.636729222520107	0.938737973967176	738	EVM0003213;EVM0006249;EVM0003769;EVM0008750;EVM0007724;EVM0001501;EVM0007900;EVM0003944;EVM0006102;EVM0003955;EVM0005138;EVM0006978
GO:0015748	organophosphate ester transport	44	-0.308682244693639	-0.888285897415402	0.637037037037037	0.938737973967176	3079	EVM0003801;EVM0005317;EVM0008002;EVM0003108;EVM0007837;EVM0001788;EVM0000782;EVM0004080;EVM0001364;EVM0003383;EVM0005911;EVM0009091;EVM0003946;EVM0009018;EVM0000245;EVM0002247;EVM0000908;EVM0003781;EVM0000584;EVM0007146
GO:0071478	cellular response to radiation	17	-0.357889297665542	-0.869451897275028	0.637660485021398	0.938737973967176	3018	EVM0002960;EVM0000607;EVM0001497;EVM0005502;EVM0005327;EVM0005665;EVM0003849
GO:2001251	negative regulation of chromosome organization	48	0.23900512382579	0.903515295116462	0.637837837837838	0.938737973967176	7177	EVM0002004;EVM0002765;EVM0007515;EVM0007427;EVM0003914;EVM0002653;EVM0004133;EVM0007474;EVM0006919;EVM0004315;EVM0002293;EVM0008883;EVM0001946;EVM0003993;EVM0008996;EVM0006241;EVM0008783;EVM0007092;EVM0000679;EVM0000625;EVM0000541;EVM0005455;EVM0003191;EVM0002285;EVM0006631;EVM0001842;EVM0003354;EVM0008780;EVM0000828;EVM0006399;EVM0001948;EVM0007499;EVM0004239;EVM0005299;EVM0002855;EVM0000138;EVM…
GO:0046890	regulation of lipid biosynthetic process	20	-0.357940648554874	-0.884194228613335	0.63845050215208	0.938737973967176	1536	EVM0006307;EVM0007837;EVM0004080;EVM0009018;EVM0000307;EVM0004479;EVM0002247;EVM0006323
GO:0006661	phosphatidylinositol biosynthetic process	20	0.289251122260216	0.887360716313504	0.639344262295082	0.938737973967176	2914	EVM0004641;EVM0000807;EVM0001755;EVM0001631;EVM0008577;EVM0006462;EVM0008898;EVM0008282;EVM0007344;EVM0001183;EVM0005454
GO:0000436	carbon catabolite activation of transcription from RNA polymerase II promoter	10	-0.411920158016003	-0.884553405340275	0.639937106918239	0.938737973967176	2186	EVM0001551;EVM0002192;EVM0008523
GO:0070646	protein modification by small protein removal	19	-0.357802911682657	-0.875400168937671	0.640692640692641	0.938737973967176	2780	EVM0006601;EVM0005045;EVM0001364;EVM0005191;EVM0007428
GO:0006914	autophagy	60	-0.296383521424531	-0.89395468559898	0.640787949015064	0.938737973967176	3072	EVM0003548;EVM0003816;EVM0005688;EVM0006599;EVM0008286;EVM0003393;EVM0004694;EVM0003587;EVM0006702;EVM0008999;EVM0001457;EVM0007329;EVM0007713;EVM0007335;EVM0001779;EVM0000057;EVM0005886;EVM0008442;EVM0006401;EVM0005917;EVM0000261
GO:0031136	positive regulation of conjugation	37	0.25371672061707	0.898184354152172	0.641255605381166	0.938737973967176	2500	EVM0005519;EVM0007538;EVM0006430;EVM0006531;EVM0008672;EVM0002089;EVM0007222;EVM0002286;EVM0004470;EVM0003206;EVM0006198;EVM0000924;EVM0005449;EVM0001496;EVM0005605;EVM0004738
GO:0031139	positive regulation of conjugation with cellular fusion	37	0.25371672061707	0.898184354152172	0.641255605381166	0.938737973967176	2500	EVM0005519;EVM0007538;EVM0006430;EVM0006531;EVM0008672;EVM0002089;EVM0007222;EVM0002286;EVM0004470;EVM0003206;EVM0006198;EVM0000924;EVM0005449;EVM0001496;EVM0005605;EVM0004738
GO:0009968	negative regulation of signal transduction	41	-0.312689484749671	-0.887343856355167	0.641509433962264	0.938737973967176	2378	EVM0008708;EVM0008784;EVM0006115;EVM0009106;EVM0004629;EVM0005807;EVM0002759;EVM0005085;EVM0005787
GO:0023057	negative regulation of signaling	41	-0.312689484749671	-0.887343856355167	0.641509433962264	0.938737973967176	2378	EVM0008708;EVM0008784;EVM0006115;EVM0009106;EVM0004629;EVM0005807;EVM0002759;EVM0005085;EVM0005787
GO:0006164	purine nucleotide biosynthetic process	34	-0.324611119360743	-0.892326852891224	0.643229166666667	0.938737973967176	2983	EVM0005815;EVM0003280;EVM0001189;EVM0001172;EVM0002853;EVM0008228;EVM0000265;EVM0004566;EVM0007753;EVM0005725
GO:0009152	purine ribonucleotide biosynthetic process	34	-0.324611119360743	-0.892326852891224	0.643229166666667	0.938737973967176	2983	EVM0005815;EVM0003280;EVM0001189;EVM0001172;EVM0002853;EVM0008228;EVM0000265;EVM0004566;EVM0007753;EVM0005725
GO:1901616	organic hydroxy compound catabolic process	17	-0.354485431292211	-0.861182585798917	0.646219686162625	0.938737973967176	2733	EVM0008326;EVM0004334;EVM0002039;EVM0008417;EVM0005170
GO:0009607	response to biotic stimulus	46	-0.306958284746881	-0.885075586548622	0.647348951911221	0.938737973967176	924	EVM0005085;EVM0002921;EVM0006978;EVM0005725
GO:0031577	spindle checkpoint	16	0.299508343450346	0.861639191432566	0.648902821316614	0.938737973967176	2884	EVM0002004;EVM0002765;EVM0002653;EVM0004133;EVM0006919;EVM0008883
GO:0071174	mitotic spindle checkpoint	16	0.299508343450346	0.861639191432566	0.648902821316614	0.938737973967176	2884	EVM0002004;EVM0002765;EVM0002653;EVM0004133;EVM0006919;EVM0008883
GO:0006928	movement of cell or subcellular component	18	0.297624039515063	0.873843197182989	0.65	0.938737973967176	4001	EVM0002004;EVM0007462;EVM0006665;EVM0001663;EVM0001170;EVM0003518;EVM0004878;EVM0005984;EVM0005218;EVM0007789;EVM0008332
GO:1903046	meiotic cell cycle process	126	-0.279165111469131	-0.913727146331071	0.651090342679128	0.938737973967176	2178	EVM0003374;EVM0001724;EVM0007900;EVM0004066;EVM0008899;EVM0003760;EVM0005524;EVM0005082;EVM0003587;EVM0002603;EVM0003687;EVM0008912;EVM0008214;EVM0006817;EVM0000265;EVM0004211;EVM0004004;EVM0008604;EVM0005634;EVM0005502;EVM0001945;EVM0009018;EVM0000307;EVM0000203;EVM0002759;EVM0003781;EVM0005611;EVM0003605;EVM0000367;EVM0005665;EVM0005034;EVM0002940;EVM0008902;EVM0001895;EVM0009031;EVM0002269
GO:0006643	membrane lipid metabolic process	39	0.247239989737383	0.894427684070002	0.652777777777778	0.938737973967176	2081	EVM0000084;EVM0005311;EVM0001038;EVM0008054;EVM0004724;EVM0004641;EVM0000807;EVM0005805;EVM0001755;EVM0000626;EVM0001631;EVM0008577;EVM0001003;EVM0007893;EVM0006462
GO:0044786	cell cycle DNA replication	49	0.237335299650306	0.907096839949565	0.656084656084656	0.938737973967176	1852	EVM0000458;EVM0000994;EVM0002400;EVM0007628;EVM0007155;EVM0007626;EVM0004142;EVM0002209;EVM0007615;EVM0005685;EVM0007427;EVM0006697;EVM0008868;EVM0005459;EVM0002324;EVM0004767;EVM0002584
GO:0033260	nuclear DNA replication	47	0.238547780436623	0.89526376297178	0.657754010695187	0.938737973967176	1852	EVM0000458;EVM0000994;EVM0002400;EVM0007628;EVM0007155;EVM0007626;EVM0004142;EVM0002209;EVM0007615;EVM0005685;EVM0007427;EVM0006697;EVM0008868;EVM0005459;EVM0002324;EVM0004767;EVM0002584
GO:1902600	hydrogen ion transmembrane transport	38	-0.312798631710462	-0.874826500301099	0.659438775510204	0.938737973967176	3623	EVM0006352;EVM0006980;EVM0002664;EVM0004650;EVM0004876;EVM0008098;EVM0006739;EVM0003280;EVM0005491;EVM0007809;EVM0000781;EVM0000348;EVM0003898;EVM0001172;EVM0006584;EVM0007517;EVM0008580;EVM0005267
GO:0034249	negative regulation of cellular amide metabolic process	15	0.303031809441477	0.860573393775071	0.659574468085106	0.938737973967176	3007	EVM0007333;EVM0003024;EVM0000924;EVM0009155;EVM0003311;EVM0002491;EVM0001114
GO:0009112	nucleobase metabolic process	16	-0.360398698908614	-0.858079363428421	0.664714494875549	0.938737973967176	1705	EVM0000416;EVM0006773;EVM0005890
GO:0016482	cytosolic transport	46	0.23486552317995	0.881952190162328	0.670157068062827	0.938737973967176	3146	EVM0006033;EVM0005545;EVM0003652;EVM0004704;EVM0000840;EVM0008948;EVM0004715;EVM0001476;EVM0006717;EVM0000956;EVM0000869;EVM0001241;EVM0006498;EVM0000412;EVM0004121;EVM0000801;EVM0000437;EVM0007112;EVM0003107
GO:0009156	ribonucleoside monophosphate biosynthetic process	26	-0.329638436728382	-0.859701487919883	0.670255720053836	0.938737973967176	3623	EVM0006980;EVM0004650;EVM0006739;EVM0003280;EVM0001189;EVM0001172;EVM0002853;EVM0008228;EVM0000265;EVM0005725
GO:0031570	DNA integrity checkpoint	31	0.261908283969068	0.893816522642005	0.670833333333333	0.938737973967176	3458	EVM0003024;EVM0007626;EVM0004858;EVM0008761;EVM0000724;EVM0002653;EVM0008076;EVM0004738;EVM0005002;EVM0006919;EVM0006621;EVM0007139;EVM0003689;EVM0000055;EVM0006376;EVM0003092;EVM0007420;EVM0006143
GO:0032200	telomere organization	31	0.259811327455676	0.886660222159532	0.670833333333333	0.938737973967176	3313	EVM0006864;EVM0009030;EVM0005998;EVM0001961;EVM0001625;EVM0000568;EVM0008392;EVM0002657;EVM0001144;EVM0007467;EVM0007139;EVM0002129;EVM0007586;EVM0006376;EVM0006821;EVM0007420
GO:0030436	asexual sporulation	24	-0.332612171018457	-0.85814419074003	0.672108843537415	0.938737973967176	2387	EVM0000248;EVM0001341;EVM0003772;EVM0004466;EVM0002603;EVM0001668;EVM0008125;EVM0006401;EVM0005085;EVM0005665
GO:1901361	organic cyclic compound catabolic process	97	-0.284026434939084	-0.903888891488839	0.673160173160173	0.938737973967176	2038	EVM0008228;EVM0003565;EVM0003593;EVM0003184;EVM0000416;EVM0006773;EVM0003808;EVM0006932;EVM0000905;EVM0004926;EVM0002590;EVM0003849;EVM0005890;EVM0005725;EVM0000174;EVM0002427
GO:0051098	regulation of binding	22	-0.343356734080839	-0.86420959784148	0.673184357541899	0.938737973967176	3719	EVM0003408;EVM0003213;EVM0007040;EVM0003769;EVM0006629;EVM0007306;EVM0001506;EVM0004211;EVM0005502;EVM0005138;EVM0006323
GO:1903829	positive regulation of cellular protein localization	14	-0.366192369879398	-0.851346060472461	0.673652694610778	0.938737973967176	3121	EVM0003839;EVM0006126;EVM0007713;EVM0003593;EVM0005085
GO:0000082	G1/S transition of mitotic cell cycle	26	0.270394036208733	0.865671936863495	0.67953667953668	0.938737973967176	6877	EVM0007515;EVM0003420;EVM0005449;EVM0001927;EVM0005778;EVM0008396;EVM0008137;EVM0005123;EVM0004687;EVM0008783;EVM0004070;EVM0005036;EVM0007421;EVM0001289;EVM0004329;EVM0009135;EVM0007070;EVM0006048;EVM0001555;EVM0003148;EVM0008123;EVM0001262;EVM0005944;EVM0007579;EVM0007286;EVM0004325
GO:0044843	cell cycle G1/S phase transition	26	0.270394036208733	0.865671936863495	0.67953667953668	0.938737973967176	6877	EVM0007515;EVM0003420;EVM0005449;EVM0001927;EVM0005778;EVM0008396;EVM0008137;EVM0005123;EVM0004687;EVM0008783;EVM0004070;EVM0005036;EVM0007421;EVM0001289;EVM0004329;EVM0009135;EVM0007070;EVM0006048;EVM0001555;EVM0003148;EVM0008123;EVM0001262;EVM0005944;EVM0007579;EVM0007286;EVM0004325
GO:0098662	inorganic cation transmembrane transport	77	-0.281382144934415	-0.873242103641595	0.680400890868597	0.938737973967176	1523	EVM0007809;EVM0000781;EVM0000348;EVM0003898;EVM0001172;EVM0006584;EVM0007517;EVM0000313;EVM0002213;EVM0003758;EVM0003012;EVM0008580;EVM0001543;EVM0001520;EVM0000881;EVM0001821;EVM0001628;EVM0003415;EVM0005267
GO:1902903	regulation of supramolecular fiber organization	31	-0.318356569595943	-0.861814473124293	0.681102362204724	0.938737973967176	3618	EVM0003213;EVM0006249;EVM0003769;EVM0008750;EVM0007724;EVM0001501;EVM0007900;EVM0003944;EVM0003723;EVM0006102;EVM0005926;EVM0003955;EVM0005138;EVM0006978
GO:0071265	L-methionine biosynthetic process	11	-0.383342580420557	-0.842223382003756	0.681538461538462	0.938737973967176	2443	EVM0001773;EVM0007169;EVM0004437
GO:0007163	establishment or maintenance of cell polarity	68	0.222752206689554	0.905434231893291	0.683333333333333	0.938737973967176	2908	EVM0005596;EVM0002004;EVM0005519;EVM0007462;EVM0003485;EVM0001568;EVM0005323;EVM0002089;EVM0002765;EVM0001370;EVM0003564;EVM0005198;EVM0003041;EVM0001663;EVM0006198;EVM0004283;EVM0000918;EVM0001188;EVM0003936;EVM0001939;EVM0001170;EVM0005395;EVM0006493;EVM0006705;EVM0005834;EVM0008883;EVM0002003
GO:0035822	gene conversion	10	-0.39033845470764	-0.838209062187943	0.683962264150943	0.938737973967176	1659	EVM0003849
GO:0031029	regulation of septation initiation signaling	11	0.330736972556403	0.831379986950317	0.684659090909091	0.938737973967176	3597	EVM0000685;EVM0003297;EVM0004047;EVM0004738;EVM0008883;EVM0007092;EVM0000679
GO:0034620	cellular response to unfolded protein	16	0.292092837582026	0.840305927701628	0.686520376175549	0.938737973967176	1116	EVM0008463;EVM0000792;EVM0007148;EVM0006010
GO:0000011	vacuole inheritance	10	-0.388473651397594	-0.834204601405699	0.687106918238994	0.938737973967176	3216	EVM0003769;EVM0004694;EVM0006702;EVM0003687;EVM0001773
GO:0070925	organelle assembly	73	0.223136833449475	0.918759317453949	0.6875	0.938737973967176	1708	EVM0002004;EVM0006798;EVM0007873;EVM0007981;EVM0008950;EVM0001653;EVM0009150;EVM0000025;EVM0002660;EVM0003564;EVM0008583;EVM0003297
GO:0070647	protein modification by small protein conjugation or removal	113	-0.278831520485702	-0.900809874649026	0.68895966029724	0.938737973967176	2780	EVM0004238;EVM0005186;EVM0006649;EVM0007122;EVM0003321;EVM0005082;EVM0000607;EVM0006601;EVM0008223;EVM0003723;EVM0000324;EVM0001088;EVM0002445;EVM0006148;EVM0001734;EVM0004474;EVM0005045;EVM0006817;EVM0002917;EVM0001364;EVM0001862;EVM0008377;EVM0004335;EVM0006135;EVM0001945;EVM0002558;EVM0007620;EVM0005191;EVM0008917;EVM0007428;EVM0008623;EVM0005516
GO:0007265	Ras protein signal transduction	16	0.291455734272383	0.83847307999443	0.689655172413793	0.938737973967176	2375	EVM0003485;EVM0002089;EVM0006414;EVM0006375;EVM0000208;EVM0006198;EVM0001927
GO:1901659	glycosyl compound biosynthetic process	12	-0.366956018262282	-0.825098207887927	0.689969604863222	0.938737973967176	289	EVM0003565;EVM0000225
GO:0006525	arginine metabolic process	10	-0.387197841756779	-0.831464939992225	0.690251572327044	0.938737973967176	412	EVM0008548;EVM0008939;EVM0003439
GO:0015986	ATP synthesis coupled proton transport	16	-0.350499663561712	-0.834510582590013	0.691068814055637	0.938737973967176	3623	EVM0002287;EVM0007486;EVM0002887;EVM0006980;EVM0004650;EVM0008266;EVM0006739;EVM0003280;EVM0007573;EVM0001172
GO:0030150	protein import into mitochondrial matrix	22	-0.335254232259825	-0.843816056241099	0.692737430167598	0.938737973967176	3936	EVM0001124;EVM0002968;EVM0001785;EVM0003719;EVM0003828;EVM0002712;EVM0007714;EVM0006670;EVM0005931;EVM0007385;EVM0006723;EVM0003225
GO:0036267	invasive filamentous growth	23	-0.325481084411577	-0.834273176055707	0.693042291950887	0.938737973967176	35	EVM0004238;EVM0005643
GO:0006334	nucleosome assembly	15	-0.355018665589464	-0.834076796678458	0.693907875185735	0.938737973967176	1104	EVM0003148;EVM0001724;EVM0003810;EVM0005676
GO:0051447	negative regulation of meiotic cell cycle	15	-0.355271254654971	-0.83467022654301	0.693907875185735	0.938737973967176	2764	EVM0007837;EVM0005524;EVM0004211;EVM0002759;EVM0005085
GO:0033048	negative regulation of mitotic sister chromatid segregation	20	0.279103227328325	0.856229140243985	0.695081967213115	0.938737973967176	3597	EVM0002004;EVM0002765;EVM0002653;EVM0004133;EVM0006919;EVM0008883;EVM0001946;EVM0008783;EVM0007092;EVM0000679
GO:0050000	chromosome localization	33	0.253932339173973	0.878277581635543	0.695652173913043	0.938737973967176	3568	EVM0002004;EVM0004858;EVM0003297;EVM0001663;EVM0004470;EVM0002653;EVM0004133;EVM0007394;EVM0006919;EVM0005834;EVM0005706;EVM0005871;EVM0003518;EVM0002211;EVM0003745
GO:0070914	UV-damage excision repair	12	-0.36138659064271	-0.812575386298485	0.697568389057751	0.938737973967176	3018	EVM0002960;EVM0000607;EVM0001497;EVM0005327;EVM0003849
GO:0045839	negative regulation of mitotic nuclear division	21	0.275037592195284	0.854175021509124	0.697986577181208	0.938737973967176	3597	EVM0002004;EVM0002765;EVM0002653;EVM0004133;EVM0006919;EVM0008883;EVM0001946;EVM0008783;EVM0007092;EVM0000679
GO:0050790	regulation of catalytic activity	173	-0.271615986308091	-0.903957215076676	0.698869475847893	0.938737973967176	1224	EVM0008086;EVM0001425;EVM0003605;EVM0001998;EVM0005085;Sphaceloma_arachidis_newGene_267;EVM0001638;EVM0002965;EVM0007071;EVM0007710;EVM0000740;EVM0001895;EVM0000261;EVM0001736;EVM0003317
GO:0035601	protein deacylation	13	-0.361433623737954	-0.82011493016455	0.700607902735562	0.938737973967176	402	EVM0007515;EVM0007474;EVM0005333;EVM0002293;EVM0004687;EVM0006241;EVM0001842;EVM0006781;EVM0000850;EVM0006703;EVM0000048;EVM0001243
GO:0098732	macromolecule deacylation	13	-0.361433623737954	-0.82011493016455	0.700607902735562	0.938737973967176	402	EVM0007515;EVM0007474;EVM0005333;EVM0002293;EVM0004687;EVM0006241;EVM0001842;EVM0006781;EVM0000850;EVM0006703;EVM0000048;EVM0001243
GO:0046578	regulation of Ras protein signal transduction	20	-0.338392453057936	-0.83590577155214	0.701578192252511	0.938737973967176	2378	EVM0002603;EVM0008708;EVM0003167;EVM0005085;EVM0005787
GO:0000726	non-recombinational repair	13	-0.359470346259725	-0.815660133858386	0.702127659574468	0.938737973967176	1891	EVM0003605;EVM0003849
GO:0006644	phospholipid metabolic process	65	-0.281441676582442	-0.85662861194753	0.702151755379388	0.938737973967176	2217	EVM0002466;EVM0004080;EVM0007116;EVM0008793;EVM0009018;EVM0000758;EVM0002247;EVM0002827;EVM0004129;EVM0008684;EVM0007381;EVM0005517;EVM0009059;EVM0003342
GO:0098739	import across plasma membrane	13	-0.358656810820212	-0.813814172341961	0.70516717325228	0.938737973967176	106	EVM0006792;EVM0005267
GO:0009408	response to heat	30	-0.310578488106802	-0.835871425388667	0.706964520367937	0.938737973967176	3190	EVM0004218;EVM0003801;EVM0002337;EVM0001042;EVM0002603;EVM0003400;EVM0000240;EVM0002759;EVM0005085;EVM0006146;EVM0007071
GO:0042157	lipoprotein metabolic process	20	0.277427765604103	0.851089181221029	0.708196721311475	0.938737973967176	2914	EVM0004641;EVM0000807;EVM0001755;EVM0001631;EVM0008577;EVM0006462;EVM0008898;EVM0008282;EVM0007344;EVM0001183;EVM0005454
GO:0030866	cortical actin cytoskeleton organization	29	-0.31252580615545	-0.83306883146519	0.708222811671088	0.938737973967176	3710	EVM0005982;EVM0003213;EVM0006249;EVM0003769;EVM0008750;EVM0007724;EVM0008598;EVM0007900;EVM0003944;EVM0006102;EVM0003687;EVM0003679;EVM0007320;EVM0009031
GO:0000086	G2/M transition of mitotic cell cycle	15	0.291254207189054	0.827126439280157	0.711246200607903	0.938737973967176	1732	EVM0002850;EVM0007515;EVM0008868
GO:0044839	cell cycle G2/M phase transition	15	0.291254207189054	0.827126439280157	0.711246200607903	0.938737973967176	1732	EVM0002850;EVM0007515;EVM0008868
GO:0002097	tRNA wobble base modification	17	0.291626768805192	0.83920720714043	0.714285714285714	0.938737973967176	6675	EVM0008135;EVM0004721;EVM0007294;EVM0005192;EVM0008783;EVM0008018;EVM0007362;EVM0002893;EVM0005723;EVM0003285;EVM0006161;EVM0000754;EVM0001156;EVM0001456;EVM0004978;EVM0006766;EVM0004238
GO:0051246	regulation of protein metabolic process	171	-0.268346602862247	-0.893035477367887	0.714727085478888	0.938737973967176	2026	EVM0007713;EVM0006817;EVM0008793;EVM0006115;EVM0005926;EVM0009106;EVM0001364;EVM0001512;EVM0003167;EVM0004335;EVM0002941;EVM0006932;EVM0005807;EVM0004841;EVM0005085;EVM0001352;EVM0001851;EVM0002965;EVM0005516;EVM0007071;EVM0007710;EVM0001895;EVM0003158;EVM0003317
GO:0006040	amino sugar metabolic process	14	0.294128998067602	0.810726447473227	0.718562874251497	0.938737973967176	1611	EVM0007275;EVM0000779;EVM0003186
GO:1901071	glucosamine-containing compound metabolic process	14	0.294128998067602	0.810726447473227	0.718562874251497	0.938737973967176	1611	EVM0007275;EVM0000779;EVM0003186
GO:0009142	nucleoside triphosphate biosynthetic process	25	-0.319438761067855	-0.825681887187906	0.720708446866485	0.938737973967176	3623	EVM0006980;EVM0004650;EVM0006739;EVM0003280;EVM0001189;EVM0008943;EVM0001172;EVM0008228;EVM0005725
GO:0090407	organophosphate biosynthetic process	107	-0.270871094342285	-0.872846521624054	0.721398305084746	0.938737973967176	2983	EVM0006728;EVM0005815;EVM0003280;EVM0007461;EVM0006072;EVM0004834;EVM0001189;EVM0007837;EVM0008943;EVM0007260;EVM0001172;EVM0007631;EVM0002853;EVM0007116;EVM0008228;EVM0008793;EVM0000265;EVM0004566;EVM0009018;EVM0000758;EVM0003808;EVM0001260;EVM0003605;EVM0007753;EVM0001323;EVM0000905;EVM0004129;EVM0008684;EVM0003076;EVM0005517;EVM0009059;EVM0003342;EVM0005725
GO:0046700	heterocycle catabolic process	88	-0.276165159776772	-0.867959067523975	0.721672167216722	0.938737973967176	1959	EVM0003565;EVM0003593;EVM0003184;EVM0000416;EVM0006773;EVM0003808;EVM0006932;EVM0000905;EVM0004926;EVM0002590;EVM0003849;EVM0005890;EVM0005725;EVM0000174
GO:0019236	response to pheromone	29	0.25676021873818	0.858393901199392	0.721774193548387	0.938737973967176	2208	EVM0005519;EVM0006430;EVM0006531;EVM0002089;EVM0007289;EVM0002286;EVM0004470;EVM0003914;EVM0006198;EVM0000924;EVM0005449;EVM0001496
GO:0071444	cellular response to pheromone	29	0.25676021873818	0.858393901199392	0.721774193548387	0.938737973967176	2208	EVM0005519;EVM0006430;EVM0006531;EVM0002089;EVM0007289;EVM0002286;EVM0004470;EVM0003914;EVM0006198;EVM0000924;EVM0005449;EVM0001496
GO:0045927	positive regulation of growth	18	0.282113996639536	0.828304720261304	0.723333333333333	0.938737973967176	2220	EVM0004082;EVM0006531;EVM0007465;EVM0002850;EVM0006198;EVM0001188
GO:0097435	supramolecular fiber organization	52	-0.284899212084919	-0.835367612121309	0.723970944309927	0.938737973967176	3216	EVM0001205;EVM0008750;EVM0008754;EVM0001209;EVM0008598;EVM0007900;EVM0007001;EVM0003944;EVM0004276;EVM0003679;EVM0007713;EVM0004840;EVM0000267;EVM0007320;EVM0002883;EVM0003955;EVM0005138;EVM0003158
GO:1901362	organic cyclic compound biosynthetic process	293	-0.268693042208469	-0.912356998791183	0.729838709677419	0.938737973967176	2746	EVM0004364;EVM0001189;EVM0003760;EVM0007837;EVM0007076;EVM0008988;EVM0001535;EVM0008943;EVM0003321;EVM0007260;EVM0002406;EVM0004325;EVM0001042;EVM0003911;EVM0007238;EVM0001172;EVM0004466;EVM0002457;EVM0007631;EVM0002853;EVM0007992;EVM0002445;EVM0001734;EVM0005140;EVM0001237;EVM0007621;EVM0001551;EVM0007503;EVM0008228;EVM0000678;EVM0000265;EVM0002192;EVM0004211;EVM0003565;EVM0004566;EVM0008283;EVM…
GO:0015672	monovalent inorganic cation transport	48	-0.28730678068174	-0.835307503884091	0.731946144430845	0.938737973967176	3623	EVM0004857;EVM0006352;EVM0006980;EVM0002664;EVM0004650;EVM0004876;EVM0008098;EVM0009117;EVM0006739;EVM0003280;EVM0005491;EVM0007809;EVM0000781;EVM0000348;EVM0003898;EVM0001172;EVM0006584;EVM0007517;EVM0008580;EVM0001543;EVM0005267
GO:0000045	autophagosome assembly	15	-0.340170596948617	-0.799192913859911	0.732540861812779	0.938737973967176	3434	EVM0000903;EVM0008540;EVM0005688;EVM0008286;EVM0003393;EVM0003587;EVM0003665;EVM0005886
GO:0030258	lipid modification	14	-0.339350438392439	-0.788942322692726	0.735029940119761	0.938737973967176	2995	EVM0003520;EVM0001120;EVM0007116;EVM0000245;EVM0002217
GO:0042710	biofilm formation	15	-0.337949867167764	-0.793975556685672	0.736998514115899	0.938737973967176	1815	EVM0008523;EVM0001779;EVM0008188
GO:0044010	single-species biofilm formation	15	-0.337949867167764	-0.793975556685672	0.736998514115899	0.938737973967176	1815	EVM0008523;EVM0001779;EVM0008188
GO:1903008	organelle disassembly	18	-0.321410662562234	-0.785344317720658	0.737891737891738	0.938737973967176	3434	EVM0000903;EVM0003816;EVM0005688;EVM0006599;EVM0008286;EVM0004694;EVM0003400;EVM0006932
GO:0032268	regulation of cellular protein metabolic process	167	-0.264674301933834	-0.879627459359998	0.739175257731959	0.938737973967176	2026	EVM0007713;EVM0006817;EVM0008793;EVM0006115;EVM0005926;EVM0009106;EVM0001364;EVM0001512;EVM0003167;EVM0004335;EVM0002941;EVM0006932;EVM0005807;EVM0005085;EVM0001352;EVM0001851;EVM0002965;EVM0005516;EVM0007071;EVM0007710;EVM0001895;EVM0003158;EVM0003317
GO:0071482	cellular response to light stimulus	16	-0.331066881901366	-0.788242743756939	0.739385065885798	0.938737973967176	3018	EVM0002960;EVM0000607;EVM0001497;EVM0005327;EVM0005665;EVM0003849
GO:0007021	tubulin complex assembly	11	-0.35661449297035	-0.783500398029188	0.741538461538462	0.938737973967176	3053	EVM0003242;EVM0003123;EVM0004276;EVM0003967;EVM0004326
GO:0051239	regulation of multicellular organismal process	10	-0.360884179070671	-0.774959232555911	0.742138364779874	0.938737973967176	610	EVM0005772;EVM0000248;EVM0003562;EVM0003772;EVM0001638
GO:0009260	ribonucleotide biosynthetic process	36	-0.292435857994403	-0.80976096944369	0.744818652849741	0.938737973967176	2983	EVM0005815;EVM0003280;EVM0001189;EVM0001172;EVM0002853;EVM0008228;EVM0000265;EVM0004566;EVM0007753;EVM0005725
GO:0000463	maturation of LSU-rRNA from tricistronic rRNA transcript (SSU-rRNA, 5.8S rRNA, LSU-rRNA)	23	-0.308421174011341	-0.79054521054717	0.744884038199181	0.938737973967176	4081	EVM0008964;EVM0001937;EVM0000241;EVM0000826;EVM0002599;EVM0004993;EVM0004410;EVM0007029;EVM0006585;EVM0004244;EVM0003588;EVM0003929;EVM0002274;EVM0002578
GO:0051101	regulation of DNA binding	17	-0.322563293980011	-0.783631334525949	0.748930099857347	0.938737973967176	3719	EVM0003408;EVM0007040;EVM0006629;EVM0001506;EVM0004211;EVM0005502;EVM0006323
GO:0043604	amide biosynthetic process	121	0.200998471084034	0.908800073881175	0.75	0.938737973967176	2658	EVM0001038;EVM0008054;EVM0006992;EVM0001093;EVM0007873;EVM0005877;EVM0008950;EVM0001407;EVM0008385;EVM0008505;EVM0001206;EVM0007775;EVM0000210;EVM0008479;EVM0005116;EVM0001223;EVM0000626;EVM0006345;EVM0008091;EVM0008756;EVM0001618;EVM0008135;EVM0000682;EVM0001523;EVM0003083;EVM0007893;EVM0003557;EVM0003958;EVM0003145;EVM0007294;EVM0008025;EVM0005365;EVM0006431;EVM0003058;EVM0004144;EVM0002372;EVM…
GO:1902275	regulation of chromatin organization	44	0.237729406743491	0.8701036456626	0.75	0.938737973967176	7188	EVM0007626;EVM0006906;EVM0007515;EVM0003914;EVM0003420;EVM0002487;EVM0000810;EVM0007474;EVM0008396;EVM0008137;EVM0004315;EVM0002293;EVM0004979;EVM0003993;EVM0002670;EVM0003056;EVM0008996;EVM0006241;EVM0001800;EVM0000541;EVM0003191;EVM0002285;EVM0003135;EVM0001842;EVM0000919;EVM0007421;EVM0008780;EVM0008679;EVM0006399;EVM0001948;EVM0007499;EVM0005299;EVM0002918;EVM0002855;EVM0000048;EVM0007073;EVM…
GO:0061919	process utilizing autophagic mechanism	62	-0.270509198574164	-0.818814857646837	0.750574712643678	0.938737973967176	3072	EVM0003548;EVM0003816;EVM0005688;EVM0006599;EVM0008286;EVM0007900;EVM0003393;EVM0004694;EVM0003587;EVM0006702;EVM0001457;EVM0007329;EVM0007713;EVM0001779;EVM0000057;EVM0005886;EVM0008442;EVM0006401;EVM0005917;EVM0000261
GO:0065009	regulation of molecular function	219	-0.2627465250899	-0.883941397986424	0.75076608784474	0.938737973967176	1916	EVM0005926;EVM0004211;EVM0003593;EVM0009106;EVM0001364;EVM0003167;EVM0004882;EVM0005502;EVM0004629;EVM0000307;EVM0004479;EVM0007320;EVM0005807;EVM0008086;EVM0001425;EVM0003605;EVM0001998;EVM0005085;EVM0006146;Sphaceloma_arachidis_newGene_267;EVM0005138;EVM0001638;EVM0006323;EVM0006978;EVM0002965;EVM0007071;EVM0007710;EVM0000740;EVM0001895;EVM0000261;EVM0001736;EVM0003317
GO:0030448	hyphal growth	16	-0.328059666140181	-0.781082812841915	0.752562225475842	0.938737973967176	871	EVM0005085;EVM0006978
GO:0034724	DNA replication-independent nucleosome organization	11	-0.353313816451273	-0.776248641812211	0.755384615384615	0.938737973967176	667	EVM0005250;EVM0005676
GO:0030950	establishment or maintenance of actin cytoskeleton polarity	11	0.312669221176399	0.785962727457299	0.755681818181818	0.938737973967176	3815	EVM0004283;EVM0001939;EVM0006705;EVM0002003;EVM0002996;EVM0000384
GO:0030865	cortical cytoskeleton organization	30	-0.297820640250172	-0.801535755401293	0.756898817345598	0.938737973967176	3710	EVM0005982;EVM0003213;EVM0006249;EVM0003769;EVM0008750;EVM0007724;EVM0008598;EVM0007900;EVM0003944;EVM0006102;EVM0003687;EVM0003679;EVM0007320;EVM0009031
GO:1901657	glycosyl compound metabolic process	22	-0.312207672892672	-0.785809161879075	0.758379888268156	0.938737973967176	1845	EVM0002853;EVM0003565;EVM0006773;EVM0001260;EVM0000905;EVM0000225
GO:0070897	DNA-templated transcriptional preinitiation complex assembly	15	-0.327114403831231	-0.768518842923152	0.759286775631501	0.938737973967176	3049	EVM0005602;EVM0001042;EVM0007503;EVM0005676
GO:0044262	cellular carbohydrate metabolic process	68	-0.269236483370241	-0.820061832724841	0.759637188208617	0.938737973967176	2085	EVM0007305;EVM0008125;EVM0004334;EVM0003400;EVM0003494;EVM0009076;EVM0008228;EVM0004004;EVM0008604;EVM0000240;EVM0005576;EVM0002039;EVM0004959;EVM0004723;EVM0005665;EVM0004151;EVM0008760;EVM0002965;EVM0005787
GO:0098660	inorganic ion transmembrane transport	86	-0.266120648897649	-0.836006941189449	0.760702524698134	0.938737973967176	1523	EVM0003012;EVM0008580;EVM0001543;EVM0008209;EVM0001520;EVM0000881;EVM0001821;EVM0001628;EVM0003415;EVM0005267
GO:0044403	symbiosis, encompassing mutualism through parasitism	26	-0.302248576778343	-0.788268363838031	0.761776581426649	0.938737973967176	607	EVM0008523;EVM0002921;EVM0005725
GO:0007275	multicellular organism development	15	0.276104423974784	0.78410290198323	0.762917933130699	0.938737973967176	1787	EVM0000084;EVM0000685;EVM0002850;EVM0007720;EVM0001663
GO:0032501	multicellular organismal process	15	0.276104423974784	0.78410290198323	0.762917933130699	0.938737973967176	1787	EVM0000084;EVM0000685;EVM0002850;EVM0007720;EVM0001663
GO:0072528	pyrimidine-containing compound biosynthetic process	16	0.271568615408114	0.781260914147126	0.764890282131661	0.938737973967176	2478	EVM0001310;EVM0002072;EVM0003609;EVM0007211;EVM0004108;EVM0008025;EVM0002516
GO:0006882	cellular zinc ion homeostasis	10	-0.349567844751151	-0.750658644532949	0.765723270440252	0.938737973967176	2021	EVM0003553;EVM0004344;EVM0004407;EVM0007871
GO:0055069	zinc ion homeostasis	10	-0.349567844751151	-0.750658644532949	0.765723270440252	0.938737973967176	2021	EVM0003553;EVM0004344;EVM0004407;EVM0007871
GO:0051123	RNA polymerase II transcriptional preinitiation complex assembly	14	-0.32696213690342	-0.760141253811648	0.770958083832335	0.938737973967176	2837	EVM0001042;EVM0007503;EVM0005676
GO:1901988	negative regulation of cell cycle phase transition	45	-0.276861156184912	-0.798026507574293	0.771322620519159	0.938737973967176	1359	EVM0005807;EVM0001851;EVM0003317
GO:1901991	negative regulation of mitotic cell cycle phase transition	45	-0.276861156184912	-0.798026507574293	0.771322620519159	0.938737973967176	1359	EVM0005807;EVM0001851;EVM0003317
GO:0032984	macromolecular complex disassembly	24	0.251263890631686	0.793262658832953	0.771535580524345	0.938737973967176	2441	EVM0002004;EVM0001093;EVM0002253;EVM0004689;EVM0003958;EVM0002372;EVM0001170
GO:0034502	protein localization to chromosome	22	0.258997588525204	0.802868627182475	0.776223776223776	0.938737973967176	3678	EVM0007515;EVM0003297;EVM0002653;EVM0006919;EVM0004285;EVM0006376;EVM0006821;EVM0005871;EVM0003518;EVM0000679;EVM0001754
GO:0000447	endonucleolytic cleavage in ITS1 to separate SSU-rRNA from 5.8S rRNA and LSU-rRNA from tricistronic rRNA transcript (SSU-rRNA, 5.8S rRNA, LSU-rRNA)	31	-0.28962520912507	-0.784036583012661	0.778215223097113	0.938737973967176	6091	EVM0007746;EVM0005801;EVM0002073;EVM0002109;EVM0004465;EVM0001584;EVM0008721;EVM0005075;EVM0005159;EVM0007723;EVM0006247;EVM0002344;EVM0001282;EVM0007193;EVM0003718;EVM0002280;EVM0002704;EVM0001294;EVM0001937;EVM0005788;EVM0005607;EVM0006858;EVM0003619;EVM0006455;EVM0003038;EVM0005584;EVM0003844;EVM0002041;EVM0004337
GO:1901989	positive regulation of cell cycle phase transition	27	0.245491198093641	0.796633823744089	0.78125	0.938737973967176	1708	EVM0000154;EVM0008672;EVM0008818;EVM0002089;EVM0002850;EVM0003297
GO:2000113	negative regulation of cellular macromolecule biosynthetic process	168	0.198663055550317	0.94328933180209	0.78125	0.938737973967176	3258	EVM0002750;EVM0007333;EVM0003024;EVM0007148;EVM0002253;EVM0004082;EVM0007628;EVM0006430;EVM0007155;EVM0007626;EVM0006852;EVM0006906;EVM0006292;EVM0007222;EVM0002850;EVM0006345;EVM0007289;EVM0007206;EVM0002640;EVM0007515;EVM0002087;EVM0007615;EVM0007427;EVM0007720;EVM0002324;EVM0002286;EVM0002584;EVM0004470;EVM0004689;EVM0003914;EVM0006122;EVM0000924;EVM0009155;EVM0003046;EVM0002657;EVM0001608;EVM…
GO:0030163	protein catabolic process	132	-0.257844472214105	-0.843743301862998	0.781477627471384	0.938737973967176	2809	EVM0003108;EVM0005186;EVM0002337;EVM0003397;EVM0001788;EVM0005082;EVM0003587;EVM0006601;EVM0000324;EVM0001088;EVM0004683;EVM0000782;EVM0006148;EVM0000022;EVM0006817;EVM0008158;EVM0001382;EVM0003593;EVM0001364;EVM0003383;EVM0005911;EVM0004335;EVM0006870;EVM0006135;EVM0001211;EVM0002278;EVM0002941;EVM0007513;EVM0003781;EVM0002311;EVM0006437;EVM0007620;EVM0004841;EVM0008917;EVM0005818;EVM0008623;EVM…
GO:0010647	positive regulation of cell communication	37	0.233476706707733	0.826532537996837	0.7847533632287	0.938737973967176	3097	EVM0004042;EVM0003485;EVM0002850;EVM0002640;EVM0003297;EVM0001618;EVM0004047;EVM0003276;EVM0004113;EVM0001188;EVM0007467;EVM0006671;EVM0002003;EVM0008246;EVM0004121;EVM0004232;EVM0000437;EVM0006532
GO:0140053	mitochondrial gene expression	43	-0.273045164982712	-0.781257094017393	0.784825870646766	0.938737973967176	2132	EVM0005398;EVM0000407;EVM0008503;EVM0009050;EVM0001423;EVM0008444;EVM0008236
GO:0006473	protein acetylation	21	0.258351834468396	0.802354623608242	0.785234899328859	0.938737973967176	2259	EVM0002660;EVM0007222;EVM0000100;EVM0005265;EVM0002654;EVM0007756;EVM0000331
GO:0090662	ATP hydrolysis coupled transmembrane transport	20	0.259365687526607	0.795678580163661	0.786885245901639	0.938737973967176	6979	EVM0005229;EVM0005519;EVM0004919;EVM0008036;EVM0009039;EVM0003498;EVM0000784;EVM0002287;EVM0002281;EVM0004429;EVM0001949;EVM0004857;EVM0006352;EVM0002664;EVM0002310;EVM0009117;EVM0007809;EVM0000781;EVM0000348;EVM0003898
GO:0099131	ATP hydrolysis coupled ion transmembrane transport	20	0.259365687526607	0.795678580163661	0.786885245901639	0.938737973967176	6979	EVM0005229;EVM0005519;EVM0004919;EVM0008036;EVM0009039;EVM0003498;EVM0000784;EVM0002287;EVM0002281;EVM0004429;EVM0001949;EVM0004857;EVM0006352;EVM0002664;EVM0002310;EVM0009117;EVM0007809;EVM0000781;EVM0000348;EVM0003898
GO:0046488	phosphatidylinositol metabolic process	31	-0.286306327831516	-0.775052129081031	0.78740157480315	0.938737973967176	506	EVM0002247;EVM0009059;EVM0006504
GO:0048731	system development	14	0.278857965304487	0.768633929487488	0.787425149700599	0.938737973967176	1787	EVM0000084;EVM0000685;EVM0002850;EVM0007720;EVM0001663
GO:0032008	positive regulation of TOR signaling	13	0.280548761033713	0.761612506817727	0.787790697674419	0.938737973967176	6778	EVM0004113;EVM0006671;EVM0004121;EVM0000437;EVM0001167;EVM0000655;EVM0003971;EVM0005444;EVM0001744;EVM0003214;EVM0006335;EVM0003393;EVM0008988
GO:0051253	negative regulation of RNA metabolic process	147	0.199352339165175	0.922499253951975	0.787878787878788	0.938737973967176	2947	EVM0002750;EVM0009030;EVM0007148;EVM0002253;EVM0004082;EVM0005116;EVM0007628;EVM0006430;EVM0007155;EVM0007626;EVM0006852;EVM0006906;EVM0006292;EVM0007222;EVM0002850;EVM0006345;EVM0007289;EVM0007206;EVM0002640;EVM0007515;EVM0007615;EVM0007720;EVM0002324;EVM0002286;EVM0002584;EVM0004470;EVM0004689;EVM0003914;EVM0006122;EVM0003046;EVM0002657;EVM0001608;EVM0003420;EVM0008076;EVM0001144;EVM0000331;EVM…
GO:0006515	misfolded or incompletely synthesized protein catabolic process	15	-0.315578273359392	-0.741415989798402	0.791976225854383	0.938737973967176	3525	EVM0006670;EVM0002337;EVM0004683;EVM0003593;EVM0007513
GO:0042274	ribosomal small subunit biogenesis	70	0.20837457992794	0.853319894583158	0.792792792792793	0.938737973967176	7059	EVM0007873;EVM0004365;EVM0001012;EVM0001285;EVM0003668;EVM0006358;EVM0004652;EVM0006996;EVM0001176;EVM0000879;EVM0003680;EVM0003375;EVM0008703;EVM0006030;EVM0008798;EVM0000998;EVM0007746;EVM0005801;EVM0002073;EVM0002109;EVM0007013;EVM0003712;EVM0008213;EVM0004960;EVM0006778;EVM0008204;EVM0008635;EVM0004404;EVM0003345;EVM0004465;EVM0001187;EVM0001584;EVM0008721;EVM0005075;EVM0005159;EVM0007723;EVM…
GO:0006885	regulation of pH	20	0.25872711792252	0.793719584890381	0.79344262295082	0.938737973967176	6985	EVM0007893;EVM0008982;EVM0006498;EVM0003498;EVM0005803;EVM0008294;EVM0008738;EVM0001931;EVM0002287;EVM0002281;EVM0001949;EVM0006352;EVM0002664;EVM0007579;EVM0005817;EVM0007809;EVM0000781;EVM0000348;EVM0003898;EVM0006702
GO:0030641	regulation of cellular pH	20	0.25872711792252	0.793719584890381	0.79344262295082	0.938737973967176	6985	EVM0007893;EVM0008982;EVM0006498;EVM0003498;EVM0005803;EVM0008294;EVM0008738;EVM0001931;EVM0002287;EVM0002281;EVM0001949;EVM0006352;EVM0002664;EVM0007579;EVM0005817;EVM0007809;EVM0000781;EVM0000348;EVM0003898;EVM0006702
GO:0051453	regulation of intracellular pH	20	0.25872711792252	0.793719584890381	0.79344262295082	0.938737973967176	6985	EVM0007893;EVM0008982;EVM0006498;EVM0003498;EVM0005803;EVM0008294;EVM0008738;EVM0001931;EVM0002287;EVM0002281;EVM0001949;EVM0006352;EVM0002664;EVM0007579;EVM0005817;EVM0007809;EVM0000781;EVM0000348;EVM0003898;EVM0006702
GO:0043455	regulation of secondary metabolic process	11	-0.330016758708796	-0.725063806720111	0.793846153846154	0.938737973967176	3477	EVM0001341;EVM0003562;EVM0004466;EVM0005140;EVM0005427;EVM0005665
GO:1900376	regulation of secondary metabolite biosynthetic process	11	-0.330016758708796	-0.725063806720111	0.793846153846154	0.938737973967176	3477	EVM0001341;EVM0003562;EVM0004466;EVM0005140;EVM0005427;EVM0005665
GO:0051054	positive regulation of DNA metabolic process	15	-0.313001594697947	-0.735362370390984	0.794947994056464	0.938737973967176	1819	EVM0007358;EVM0007219;EVM0001364;EVM0002759
GO:0009266	response to temperature stimulus	32	-0.282695680298475	-0.767715217643464	0.795039164490862	0.938737973967176	3190	EVM0004218;EVM0003801;EVM0002337;EVM0001042;EVM0002603;EVM0003400;EVM0000240;EVM0002759;EVM0005085;EVM0006146;EVM0007071
GO:0051051	negative regulation of transport	14	-0.317936026811649	-0.739156809841528	0.796407185628742	0.938737973967176	2699	EVM0002603;EVM0007713;EVM0005427;EVM0001638
GO:0071806	protein transmembrane transport	51	0.21450899761788	0.835445203185873	0.796791443850267	0.938737973967176	1484	EVM0001737;EVM0008463;EVM0007793;EVM0007607;EVM0001304;EVM0001103;EVM0006890;EVM0006276
GO:0006037	cell wall chitin metabolic process	10	0.292419454553886	0.728354741856455	0.797814207650273	0.938737973967176	262	EVM0007275
GO:0065002	intracellular protein transmembrane transport	50	0.216244450344048	0.829135909242679	0.797872340425532	0.938737973967176	1484	EVM0001737;EVM0008463;EVM0007793;EVM0007607;EVM0001304;EVM0001103;EVM0006890;EVM0006276
GO:0009067	aspartate family amino acid biosynthetic process	28	-0.285372309272379	-0.757272577550946	0.798666666666667	0.938737973967176	1695	EVM0007169;EVM0002068;EVM0004437;EVM0002404
GO:0032258	protein localization by the Cvt pathway	25	-0.290922071517665	-0.751972253562227	0.799727520435967	0.938737973967176	255	EVM0001749;EVM0004789;EVM0004838;EVM0001511;EVM0000201;EVM0000903;EVM0003816;EVM0005688;EVM0007900;EVM0003393;EVM0006702;EVM0005917
GO:0000470	maturation of LSU-rRNA	24	-0.290316056100303	-0.749019605200218	0.8	0.938737973967176	4081	EVM0008964;EVM0001937;EVM0000241;EVM0000826;EVM0002599;EVM0004993;EVM0004410;EVM0007029;EVM0006585;EVM0004244;EVM0003588;EVM0003929;EVM0002274;EVM0002578
GO:0045991	carbon catabolite activation of transcription	14	-0.315831093572242	-0.734263134362935	0.800898203592814	0.938737973967176	2186	EVM0001551;EVM0002192;EVM0008523
GO:0022411	cellular component disassembly	46	0.219463456693694	0.824115322125417	0.801047120418848	0.938737973967176	2441	EVM0006100;EVM0007275;EVM0002004;EVM0001093;EVM0002253;EVM0003297;EVM0000208;EVM0004689;EVM0003958;EVM0002372;EVM0007605;EVM0001170
GO:0009250	glucan biosynthetic process	11	-0.327265671554476	-0.719019526627991	0.803076923076923	0.938737973967176	675	EVM0003494;EVM0004151;EVM0002965
GO:0006865	amino acid transport	20	-0.303709136191536	-0.750230147042184	0.804878048780488	0.938737973967176	2841	EVM0005817;EVM0008939;EVM0000659;EVM0006792;EVM0006066;EVM0005132;EVM0002827;EVM0001422
GO:0009411	response to UV	14	-0.315413684927413	-0.733292717624051	0.805389221556886	0.938737973967176	3018	EVM0002960;EVM0000607;EVM0001497;EVM0005327;EVM0003849
GO:0034644	cellular response to UV	14	-0.315413684927413	-0.733292717624051	0.805389221556886	0.938737973967176	3018	EVM0002960;EVM0000607;EVM0001497;EVM0005327;EVM0003849
GO:0045851	pH reduction	19	0.258699584973928	0.779224752563835	0.805825242718447	0.938737973967176	6985	EVM0007893;EVM0008982;EVM0006498;EVM0003498;EVM0005803;EVM0008294;EVM0008738;EVM0001931;EVM0002287;EVM0002281;EVM0001949;EVM0006352;EVM0002664;EVM0007579;EVM0007809;EVM0000781;EVM0000348;EVM0003898;EVM0006702
GO:0051452	intracellular pH reduction	19	0.258699584973928	0.779224752563835	0.805825242718447	0.938737973967176	6985	EVM0007893;EVM0008982;EVM0006498;EVM0003498;EVM0005803;EVM0008294;EVM0008738;EVM0001931;EVM0002287;EVM0002281;EVM0001949;EVM0006352;EVM0002664;EVM0007579;EVM0007809;EVM0000781;EVM0000348;EVM0003898;EVM0006702
GO:0060341	regulation of cellular localization	46	0.218141326399702	0.819150541885735	0.806282722513089	0.938737973967176	2419	EVM0001595;EVM0001961;EVM0001568;EVM0007465;EVM0003060;EVM0002850;EVM0008270;EVM0006640;EVM0003297;EVM0008761;EVM0000208;EVM0006198;EVM0005449;EVM0001939;EVM0000561;EVM0000812
GO:0099132	ATP hydrolysis coupled cation transmembrane transport	18	0.259310491593956	0.761352172380844	0.806666666666667	0.938737973967176	6979	EVM0005229;EVM0004919;EVM0008036;EVM0009039;EVM0003498;EVM0000784;EVM0002287;EVM0002281;EVM0001949;EVM0004857;EVM0006352;EVM0002664;EVM0002310;EVM0009117;EVM0007809;EVM0000781;EVM0000348;EVM0003898
GO:0032436	positive regulation of proteasomal ubiquitin-dependent protein catabolic process	16	-0.310069967443659	-0.738250834667392	0.806734992679356	0.938737973967176	347	EVM0005516
GO:0045732	positive regulation of protein catabolic process	16	-0.310069967443659	-0.738250834667392	0.806734992679356	0.938737973967176	347	EVM0005516
GO:1901800	positive regulation of proteasomal protein catabolic process	16	-0.310069967443659	-0.738250834667392	0.806734992679356	0.938737973967176	347	EVM0005516
GO:1903052	positive regulation of proteolysis involved in cellular protein catabolic process	16	-0.310069967443659	-0.738250834667392	0.806734992679356	0.938737973967176	347	EVM0005516
GO:1903364	positive regulation of cellular protein catabolic process	16	-0.310069967443659	-0.738250834667392	0.806734992679356	0.938737973967176	347	EVM0005516
GO:1903828	negative regulation of cellular protein localization	12	-0.319306535101786	-0.717958656535998	0.806990881458967	0.938737973967176	2378	EVM0002603;EVM0001638
GO:0006356	regulation of transcription from RNA polymerase I promoter	17	0.266826723533362	0.767840724513345	0.807308970099668	0.938737973967176	3158	EVM0007515;EVM0001608;EVM0000810;EVM0008396;EVM0001834;EVM0008137;EVM0003993;EVM0003375;EVM0002670
GO:0033046	negative regulation of sister chromatid segregation	22	0.251969342133277	0.781081711851261	0.807692307692308	0.938737973967176	7049	EVM0002004;EVM0002765;EVM0002653;EVM0004133;EVM0006919;EVM0008883;EVM0001946;EVM0008783;EVM0007092;EVM0000679;EVM0000625;EVM0005455;EVM0002285;EVM0006631;EVM0003354;EVM0000828;EVM0000138;EVM0001205;EVM0006629;EVM0007579;EVM0003723;EVM0002603
GO:0034470	ncRNA processing	195	0.184250965645929	0.916689113916506	0.807692307692308	0.938737973967176	3863	EVM0006798;EVM0001093;EVM0000422;EVM0004365;EVM0009085;EVM0005116;EVM0004581;EVM0001012;EVM0001155;EVM0005543;EVM0001223;EVM0001285;EVM0004986;EVM0003512;EVM0002322;EVM0008118;EVM0004008;EVM0000100;EVM0001607;EVM0008091;EVM0008135;EVM0004642;EVM0002009;EVM0001523;EVM0006290;EVM0004721;EVM0007294;EVM0003842;EVM0006452;EVM0003668;EVM0004812;EVM0002092;EVM0004097;EVM0003358;EVM0003969;EVM0007106;EVM…
GO:0051985	negative regulation of chromosome segregation	22	0.251969342133277	0.781081711851261	0.807692307692308	0.938737973967176	7049	EVM0002004;EVM0002765;EVM0002653;EVM0004133;EVM0006919;EVM0008883;EVM0001946;EVM0008783;EVM0007092;EVM0000679;EVM0000625;EVM0005455;EVM0002285;EVM0006631;EVM0003354;EVM0000828;EVM0000138;EVM0001205;EVM0006629;EVM0007579;EVM0003723;EVM0002603
GO:0031134	sister chromatid biorientation	13	0.26629799000319	0.722925594037752	0.808139534883721	0.938737973967176	6912	EVM0001663;EVM0002653;EVM0005834;EVM0002211;EVM0003745;EVM0000679;EVM0001532;EVM0008332;EVM0003354;EVM0004213;EVM0001205;EVM0008899;EVM0003587
GO:0072395	signal transduction involved in cell cycle checkpoint	13	0.266605256005347	0.723759736485218	0.808139534883721	0.938737973967176	3148	EVM0003024;EVM0007465;EVM0002653;EVM0005002;EVM0007139;EVM0006376
GO:0090033	positive regulation of filamentous growth	13	0.271794084649663	0.737845975100866	0.808139534883721	0.938737973967176	2781	EVM0004082;EVM0006531;EVM0006198;EVM0001188;EVM0002293
GO:1900430	positive regulation of filamentous growth of a population of unicellular organisms	13	0.271794084649663	0.737845975100866	0.808139534883721	0.938737973967176	2781	EVM0004082;EVM0006531;EVM0006198;EVM0001188;EVM0002293
GO:0045841	negative regulation of mitotic metaphase/anaphase transition	17	0.26617588000517	0.765967808039259	0.81063122923588	0.938737973967176	2884	EVM0002004;EVM0002765;EVM0002653;EVM0004133;EVM0006919;EVM0008883
GO:1902100	negative regulation of metaphase/anaphase transition of cell cycle	17	0.26617588000517	0.765967808039259	0.81063122923588	0.938737973967176	2884	EVM0002004;EVM0002765;EVM0002653;EVM0004133;EVM0006919;EVM0008883
GO:1905819	negative regulation of chromosome separation	17	0.26617588000517	0.765967808039259	0.81063122923588	0.938737973967176	2884	EVM0002004;EVM0002765;EVM0002653;EVM0004133;EVM0006919;EVM0008883
GO:2000816	negative regulation of mitotic sister chromatid separation	17	0.26617588000517	0.765967808039259	0.81063122923588	0.938737973967176	2884	EVM0002004;EVM0002765;EVM0002653;EVM0004133;EVM0006919;EVM0008883
GO:0000271	polysaccharide biosynthetic process	26	0.24319293488191	0.778587064724403	0.810810810810811	0.938737973967176	1256	EVM0008463;EVM0000084;EVM0006190;EVM0007903;EVM0002342
GO:0048278	vesicle docking	19	0.254974992018729	0.768005967561888	0.812297734627832	0.938737973967176	7020	EVM0006414;EVM0004715;EVM0004113;EVM0000869;EVM0002586;EVM0000412;EVM0001579;EVM0008746;EVM0001925;EVM0008269;EVM0001712;EVM0001066;EVM0007554;EVM0006826;EVM0001416;EVM0002662;EVM0005994;EVM0004286;EVM0001457
GO:0000160	phosphorelay signal transduction system	17	-0.30129649339913	-0.731966028425356	0.813124108416548	0.938737973967176	793	EVM0001851;EVM0003585;EVM0004408
GO:0009124	nucleoside monophosphate biosynthetic process	28	-0.277858024329216	-0.737332444109583	0.814666666666667	0.938737973967176	2983	EVM0006980;EVM0004650;EVM0006739;EVM0003280;EVM0001189;EVM0001172;EVM0002853;EVM0008228;EVM0000265;EVM0005725
GO:0010570	regulation of filamentous growth	27	-0.282535949961002	-0.745589030571546	0.815013404825737	0.938737973967176	3499	EVM0008123;EVM0002343;EVM0003562;EVM0003772;EVM0003374;EVM0004325;EVM0002603;EVM0001551;EVM0002192;EVM0002759;EVM0003990;EVM0005085
GO:0000291	nuclear-transcribed mRNA catabolic process, exonucleolytic	11	0.293141945773525	0.736876633924625	0.815340909090909	0.938737973967176	6659	EVM0004812;EVM0003664;EVM0001635;EVM0004498;EVM0004520;EVM0006535;EVM0007915;EVM0003421;EVM0006879;EVM0007762;EVM0005763
GO:0007035	vacuolar acidification	18	0.258672057884656	0.759477690216591	0.816666666666667	0.938737973967176	6985	EVM0007893;EVM0008982;EVM0006498;EVM0003498;EVM0008294;EVM0008738;EVM0001931;EVM0002287;EVM0002281;EVM0001949;EVM0006352;EVM0002664;EVM0007579;EVM0007809;EVM0000781;EVM0000348;EVM0003898;EVM0006702
GO:0051321	meiotic cell cycle	144	-0.249189081775624	-0.819809348303672	0.81723779854621	0.938737973967176	1956	EVM0000265;EVM0004211;EVM0007373;EVM0004004;EVM0008604;EVM0005634;EVM0005502;EVM0001945;EVM0009018;EVM0000307;EVM0000203;EVM0002759;EVM0003781;EVM0005611;EVM0003605;EVM0000367;EVM0005665;EVM0005034;EVM0002940;EVM0008902;EVM0001895;EVM0009031;EVM0002269
GO:0006508	proteolysis	205	0.187553504351285	0.935583013972585	0.818181818181818	0.938737973967176	1418	EVM0009105;EVM0000559;EVM0005457;EVM0007449;EVM0008463;EVM0007195;EVM0005697;EVM0001641;EVM0007471;EVM0007055;EVM0004931;EVM0003337;EVM0000792;EVM0001399;EVM0000026;EVM0000704;EVM0004076;EVM0007538;EVM0000154;EVM0004641;EVM0001304;EVM0005663;EVM0002253;EVM0002263;EVM0006010;EVM0000875;EVM0001595;EVM0001568;EVM0008934;EVM0002408;EVM0008818;EVM0001531
GO:0051640	organelle localization	114	0.183901434582862	0.837686516455719	0.818181818181818	0.938737973967176	3687	EVM0002004;EVM0001093;EVM0003226;EVM0003860;EVM0001089;EVM0007462;EVM0004339;EVM0002322;EVM0001625;EVM0006594;EVM0001404;EVM0004858;EVM0006665;EVM0003297;EVM0006414;EVM0000162;EVM0001663;EVM0008459;EVM0001523;EVM0004715;EVM0004470;EVM0000570;EVM0004638;EVM0002504;EVM0002653;EVM0004133;EVM0004113;EVM0000183;EVM0000561;EVM0001170;EVM0000869;EVM0007394;EVM0006919;EVM0002586;EVM0000412;EVM0005834;EVM…
GO:0051303	establishment of chromosome localization	29	0.235869590706553	0.788552911879861	0.818548387096774	0.938737973967176	3568	EVM0002004;EVM0003297;EVM0001663;EVM0004470;EVM0002653;EVM0007394;EVM0006919;EVM0005834;EVM0005706;EVM0005871;EVM0003518;EVM0002211;EVM0003745
GO:0032543	mitochondrial translation	35	0.231077168909689	0.800696677717777	0.821428571428571	0.938737973967176	3829	EVM0008091;EVM0008756;EVM0008135;EVM0007294;EVM0006431;EVM0004144;EVM0007799;EVM0007643;EVM0008181;EVM0006865;EVM0004203;EVM0006017;EVM0000070;EVM0004973;EVM0002328;EVM0008573;EVM0004920;EVM0002320;EVM0001489;EVM0004030;EVM0005364
GO:1902407	assembly of actomyosin apparatus involved in mitotic cytokinesis	12	-0.309812686252547	-0.696611799469691	0.82370820668693	0.938737973967176	3618	EVM0003213;EVM0006249;EVM0003769;EVM0003687;EVM0007320
GO:1903475	mitotic actomyosin contractile ring assembly	12	-0.309812686252547	-0.696611799469691	0.82370820668693	0.938737973967176	3618	EVM0003213;EVM0006249;EVM0003769;EVM0003687;EVM0007320
GO:0000413	protein peptidyl-prolyl isomerization	10	0.282054008079949	0.702536616649057	0.827868852459016	0.938737973967176	6763	EVM0002476;EVM0004305;EVM0001986;EVM0007272;EVM0004628;EVM0001231;EVM0007408;EVM0007286;EVM0001724;EVM0006649
GO:0018208	peptidyl-proline modification	10	0.282054008079949	0.702536616649057	0.827868852459016	0.938737973967176	6763	EVM0002476;EVM0004305;EVM0002372;EVM0001986;EVM0004628;EVM0001231;EVM0007408;EVM0007286;EVM0001724;EVM0006649
GO:0007584	response to nutrient	32	-0.270834041909644	-0.735502626748283	0.828981723237598	0.938737973967176	3190	EVM0003562;EVM0002520;EVM0003108;EVM0001788;EVM0007621;EVM0001551;EVM0002192;EVM0008523;EVM0005807;EVM0007050;EVM0002115
GO:0042981	regulation of apoptotic process	12	-0.308296841865464	-0.693203433275994	0.829787234042553	0.938737973967176	425	EVM0002603;EVM0007713;EVM0002115
GO:0006950	response to stress	399	-0.255597189461821	-0.876914149109166	0.830150753768844	0.938737973967176	2026	EVM0004238;EVM0005186;EVM0004247;EVM0001189;EVM0007778;EVM0002337;EVM0002960;EVM0004294;EVM0007809;EVM0007076;EVM0008988;EVM0004864;EVM0005524;EVM0007122;EVM0007260;EVM0001042;EVM0001410;EVM0003587;EVM0006240;EVM0007502;EVM0000607;EVM0002457;EVM0002603;EVM0000324;EVM0001088;EVM0007992;EVM0008049;EVM0000782;EVM0008708;EVM0001734;EVM0008197;EVM0003687;EVM0008912;EVM0001497;EVM0003918;EVM0004260;EVM…
GO:0006289	nucleotide-excision repair	34	-0.267498172575884	-0.735328484615241	0.830729166666667	0.938737973967176	2303	EVM0007778;EVM0002960;EVM0007992;EVM0001734;EVM0008197;EVM0001497;EVM0001364;EVM0001945;EVM0006667;EVM0006437;EVM0005809;EVM0002845
GO:0060968	regulation of gene silencing	24	0.238394378194208	0.752632452764059	0.831460674157303	0.938737973967176	7177	EVM0007626;EVM0007515;EVM0000810;EVM0008396;EVM0008137;EVM0004315;EVM0002293;EVM0004979;EVM0003056;EVM0008996;EVM0006241;EVM0000541;EVM0003191;EVM0001842;EVM0006399;EVM0006048;EVM0007499;EVM0005299;EVM0000048;EVM0007413;EVM0002343;EVM0007076;EVM0004325;EVM0006148
GO:1905268	negative regulation of chromatin organization	24	0.238394378194208	0.752632452764059	0.831460674157303	0.938737973967176	7177	EVM0007515;EVM0003914;EVM0007474;EVM0004315;EVM0002293;EVM0003993;EVM0008996;EVM0006241;EVM0000541;EVM0003191;EVM0001842;EVM0008780;EVM0006399;EVM0001948;EVM0007499;EVM0005299;EVM0002855;EVM0000048;EVM0007073;EVM0002343;EVM0001724;EVM0007076;EVM0004325;EVM0006148
GO:0007154	cell communication	227	-0.249500193726339	-0.840552955109726	0.834862385321101	0.938737973967176	2099	EVM0000782;EVM0008708;EVM0007621;EVM0003918;EVM0001551;EVM0008784;EVM0007713;EVM0008728;EVM0001382;EVM0008793;EVM0002192;EVM0003414;EVM0003036;EVM0003593;EVM0008523;EVM0009106;EVM0005634;EVM0004882;EVM0002594;EVM0005427;EVM0004629;EVM0007320;EVM0006932;EVM0007513;EVM0002039;EVM0005807;EVM0002759;EVM0007050;EVM0006401;EVM0003605;EVM0003990;EVM0000939;EVM0005085;EVM0001851;EVM0006146;EVM0003585;EVM…
GO:2000241	regulation of reproductive process	81	0.197277851892183	0.842070190802493	0.83495145631068	0.938737973967176	2500	EVM0002750;EVM0005519;EVM0007538;EVM0006430;EVM0006531;EVM0003485;EVM0008672;EVM0006906;EVM0002089;EVM0007465;EVM0007222;EVM0002850;EVM0002640;EVM0007515;EVM0008868;EVM0002286;EVM0008761;EVM0004470;EVM0003206;EVM0006198;EVM0000924;EVM0005852;EVM0005449;EVM0001496;EVM0001144;EVM0005605;EVM0008829;EVM0007474;EVM0008006;EVM0004738
GO:1902806	regulation of cell cycle G1/S phase transition	14	0.267374450519666	0.736981187978934	0.835329341317365	0.938737973967176	1732	EVM0003024;EVM0002089;EVM0002850;EVM0008868
GO:2000045	regulation of G1/S transition of mitotic cell cycle	14	0.267374450519666	0.736981187978934	0.835329341317365	0.938737973967176	1732	EVM0003024;EVM0002089;EVM0002850;EVM0008868
GO:0000966	RNA 5'-end processing	29	-0.271929444347927	-0.724855163900377	0.835543766578249	0.938737973967176	6091	EVM0007746;EVM0002073;EVM0002109;EVM0004520;EVM0004465;EVM0001187;EVM0001584;EVM0008721;EVM0005159;EVM0007723;EVM0006247;EVM0002344;EVM0001282;EVM0003718;EVM0002280;EVM0002704;EVM0005315;EVM0008977;EVM0001937;EVM0005788;EVM0006858;EVM0003619;EVM0006455;EVM0003038;EVM0003844;EVM0002041;EVM0004337
GO:0034471	ncRNA 5'-end processing	29	-0.271929444347927	-0.724855163900377	0.835543766578249	0.938737973967176	6091	EVM0007746;EVM0002073;EVM0002109;EVM0004520;EVM0004465;EVM0001187;EVM0001584;EVM0008721;EVM0005159;EVM0007723;EVM0006247;EVM0002344;EVM0001282;EVM0003718;EVM0002280;EVM0002704;EVM0005315;EVM0008977;EVM0001937;EVM0005788;EVM0006858;EVM0003619;EVM0006455;EVM0003038;EVM0003844;EVM0002041;EVM0004337
GO:0006893	Golgi to plasma membrane transport	26	-0.278744607531842	-0.726969695109392	0.837146702557201	0.938737973967176	1536	EVM0002247;EVM0008442;EVM0001105
GO:0098876	vesicle-mediated transport to the plasma membrane	26	-0.278744607531842	-0.726969695109392	0.837146702557201	0.938737973967176	1536	EVM0002247;EVM0008442;EVM0001105
GO:0045833	negative regulation of lipid metabolic process	12	-0.303795188169055	-0.68308149437163	0.837386018237082	0.938737973967176	1536	EVM0007837;EVM0009018;EVM0000307;EVM0002247
GO:0031023	microtubule organizing center organization	10	0.278512612344271	0.693715752179536	0.83879781420765	0.938737973967176	2441	EVM0009150;EVM0007624;EVM0004133;EVM0001170
GO:0002183	cytoplasmic translational initiation	17	-0.294459714581818	-0.71535684130315	0.838801711840228	0.938737973967176	328	EVM0003083;EVM0003557;EVM0003058;EVM0000812;EVM0006039;EVM0001588;EVM0008213;EVM0001997;EVM0005235;EVM0001411;EVM0000536;EVM0006444;EVM0001563;EVM0008471;EVM0003666;EVM0008099
GO:0044257	cellular protein catabolic process	127	-0.244757456014356	-0.800393111087187	0.839583333333333	0.938737973967176	2809	EVM0003108;EVM0005186;EVM0002337;EVM0003397;EVM0001788;EVM0005082;EVM0003587;EVM0006601;EVM0000324;EVM0001088;EVM0004683;EVM0000782;EVM0006148;EVM0000022;EVM0006817;EVM0008158;EVM0001382;EVM0003593;EVM0001364;EVM0003383;EVM0005911;EVM0004335;EVM0006870;EVM0006135;EVM0001211;EVM0002278;EVM0002941;EVM0007513;EVM0003781;EVM0006437;EVM0007620;EVM0004841;EVM0008917;EVM0005818;EVM0008623;EVM0000957;EVM…
GO:0031938	regulation of chromatin silencing at telomere	16	0.25306119791102	0.72801793579135	0.84012539184953	0.938737973967176	3312	EVM0007515;EVM0000810;EVM0008396;EVM0008137;EVM0004315;EVM0002293;EVM0003056;EVM0006241
GO:0072527	pyrimidine-containing compound metabolic process	17	0.256225421251159	0.737333616689365	0.843853820598007	0.938737973967176	2478	EVM0001310;EVM0002072;EVM0003609;EVM0007211;EVM0004108;EVM0008025;EVM0002516
GO:0000097	sulfur amino acid biosynthetic process	23	-0.279929649283519	-0.717515729069554	0.844474761255116	0.938737973967176	1695	EVM0007169;EVM0004437;EVM0004136
GO:0031329	regulation of cellular catabolic process	42	-0.258692031502622	-0.737266445960697	0.846441947565543	0.938737973967176	2728	EVM0003801;EVM0001979;EVM0004066;EVM0002726;EVM0008988;EVM0006601;EVM0007713;EVM0006817;EVM0001364;EVM0004629;EVM0006401;EVM0005516;EVM0005787
GO:0051445	regulation of meiotic cell cycle	35	-0.262592848799199	-0.727149257885214	0.847043701799486	0.938737973967176	2764	EVM0007837;EVM0005524;EVM0004325;EVM0008197;EVM0004211;EVM0005634;EVM0002759;EVM0003605;EVM0005085;EVM0005665
GO:0031935	regulation of chromatin silencing	23	0.241278179213382	0.7508082702852	0.847583643122677	0.938737973967176	3312	EVM0007626;EVM0007515;EVM0000810;EVM0008396;EVM0008137;EVM0004315;EVM0002293;EVM0004979;EVM0003056;EVM0008996;EVM0006241
GO:0006665	sphingolipid metabolic process	24	-0.275951716530438	-0.711959402267916	0.847619047619048	0.938737973967176	989	EVM0002827;EVM0002527;EVM0000261
GO:0000001	mitochondrion inheritance	14	-0.300865176399756	-0.699469469409322	0.850299401197605	0.938737973967176	3614	EVM0006249;EVM0000845;EVM0008976;EVM0003769;EVM0008750;EVM0007900;EVM0003754;EVM0003687;EVM0008784
GO:0042147	retrograde transport, endosome to Golgi	29	0.230737730510227	0.77139621402385	0.850806451612903	0.938737973967176	1637	EVM0006033;EVM0005545;EVM0003652;EVM0004704;EVM0000840;EVM0008948
GO:0031060	regulation of histone methylation	13	0.251536124193795	0.682851199900437	0.851744186046512	0.938737973967176	3158	EVM0006906;EVM0000810;EVM0008396;EVM0008137;EVM0002670
GO:0032781	positive regulation of ATPase activity	16	0.247572616692772	0.712228136320248	0.852664576802508	0.938737973967176	3739	EVM0002004;EVM0001012;EVM0002322;EVM0000924;EVM0006915;EVM0004442;EVM0004878;EVM0006701;EVM0002040
GO:0044272	sulfur compound biosynthetic process	42	-0.255554834696644	-0.728325505932558	0.852684144818976	0.938737973967176	2443	EVM0006567;EVM0005815;EVM0004809;EVM0005140;EVM0001237;EVM0000678;EVM0004566;EVM0001773;EVM0007169;EVM0002594;EVM0005350;EVM0007753;EVM0004437;EVM0004136
GO:0033554	cellular response to stress	374	-0.251897186367496	-0.86283064184124	0.852705410821643	0.938737973967176	2759	EVM0004238;EVM0005186;EVM0004247;EVM0001189;EVM0007778;EVM0002960;EVM0004294;EVM0007809;EVM0007076;EVM0008988;EVM0004864;EVM0005524;EVM0007122;EVM0007260;EVM0001042;EVM0001410;EVM0003587;EVM0006240;EVM0007502;EVM0000607;EVM0002457;EVM0002603;EVM0000324;EVM0001088;EVM0007992;EVM0008049;EVM0000782;EVM0008708;EVM0001734;EVM0008197;EVM0003687;EVM0008912;EVM0001497;EVM0003918;EVM0004260;EVM0008784;EVM…
GO:0006475	internal protein amino acid acetylation	18	0.246365503886886	0.723344861332072	0.853333333333333	0.938737973967176	2259	EVM0002660;EVM0007222;EVM0000100;EVM0005265;EVM0002654;EVM0000331
GO:0018393	internal peptidyl-lysine acetylation	18	0.246365503886886	0.723344861332072	0.853333333333333	0.938737973967176	2259	EVM0002660;EVM0007222;EVM0000100;EVM0005265;EVM0002654;EVM0000331
GO:0018394	peptidyl-lysine acetylation	18	0.246365503886886	0.723344861332072	0.853333333333333	0.938737973967176	2259	EVM0002660;EVM0007222;EVM0000100;EVM0005265;EVM0002654;EVM0000331
GO:0009165	nucleotide biosynthetic process	52	-0.251681204368923	-0.737967385626938	0.853510895883777	0.938737973967176	2983	EVM0005815;EVM0003280;EVM0001189;EVM0008943;EVM0001172;EVM0007631;EVM0002853;EVM0008228;EVM0000265;EVM0004566;EVM0003808;EVM0003605;EVM0007753;EVM0000905;EVM0005725
GO:0051788	response to misfolded protein	10	-0.309440011343387	-0.664488519087459	0.855345911949686	0.938737973967176	3525	EVM0008117;EVM0003400;EVM0003593
GO:0071218	cellular response to misfolded protein	10	-0.309440011343387	-0.664488519087459	0.855345911949686	0.938737973967176	3525	EVM0008117;EVM0003400;EVM0003593
GO:1900428	regulation of filamentous growth of a population of unicellular organisms	26	-0.270478667609565	-0.705412012331962	0.855989232839839	0.938737973967176	3499	EVM0008123;EVM0002343;EVM0003562;EVM0003772;EVM0004325;EVM0002603;EVM0001551;EVM0002192;EVM0002759;EVM0003990;EVM0005085
GO:0035335	peptidyl-tyrosine dephosphorylation	11	-0.301670642146382	-0.662785929496879	0.858461538461538	0.938737973967176	1224	EVM0007969;EVM0005807;EVM0008689
GO:0016485	protein processing	29	0.228186558522405	0.762867204015916	0.858870967741935	0.938737973967176	1418	EVM0000026;EVM0000704;EVM0007538;EVM0004641;EVM0001531
GO:0031333	negative regulation of protein complex assembly	14	0.256286710784729	0.706419346389458	0.859281437125748	0.938737973967176	2360	EVM0007462;EVM0000924;EVM0001939;EVM0000183
GO:0009894	regulation of catabolic process	44	-0.249718266791084	-0.718606977015117	0.861728395061728	0.938737973967176	2728	EVM0003801;EVM0001979;EVM0004066;EVM0002726;EVM0008988;EVM0006601;EVM0007713;EVM0006817;EVM0001364;EVM0004629;EVM0006401;EVM0005516;EVM0005787
GO:0071310	cellular response to organic substance	91	-0.239970881984438	-0.759867167464467	0.862894450489663	0.938737973967176	2099	EVM0008784;EVM0007713;EVM0003400;EVM0008728;EVM0003593;EVM0009106;EVM0004882;EVM0002561;EVM0006932;EVM0002759;EVM0007050;EVM0001352;EVM0006146;EVM0007146;EVM0000957;EVM0005170;EVM0005643
GO:0008219	cell death	17	-0.28365074268148	-0.689097656723889	0.864479315263909	0.938737973967176	2387	EVM0004466;EVM0008728;EVM0003920;EVM0006401;EVM0000111;EVM0003819
GO:0012501	programmed cell death	17	-0.28365074268148	-0.689097656723889	0.864479315263909	0.938737973967176	2387	EVM0004466;EVM0008728;EVM0003920;EVM0006401;EVM0000111;EVM0003819
GO:0046822	regulation of nucleocytoplasmic transport	11	-0.300057556716121	-0.659241897771927	0.864615384615385	0.938737973967176	871	EVM0005085
GO:0009086	methionine biosynthetic process	20	-0.285359651675398	-0.704902776784844	0.866571018651363	0.938737973967176	2618	EVM0004809;EVM0006819;EVM0001773;EVM0007169;EVM0004437
GO:0051603	proteolysis involved in cellular protein catabolic process	120	-0.234420761936009	-0.762443090492179	0.866736621196222	0.938737973967176	2809	EVM0003108;EVM0005186;EVM0002337;EVM0003397;EVM0001788;EVM0005082;EVM0003587;EVM0006601;EVM0000324;EVM0001088;EVM0004683;EVM0000782;EVM0006148;EVM0000022;EVM0008158;EVM0001382;EVM0003593;EVM0001364;EVM0003383;EVM0005911;EVM0006870;EVM0006135;EVM0001211;EVM0002278;EVM0002941;EVM0007513;EVM0003781;EVM0006437;EVM0007620;EVM0004841;EVM0008917;EVM0008623;EVM0000957;EVM0005917
GO:1901136	carbohydrate derivative catabolic process	16	-0.28729698852301	-0.684030263630996	0.866764275256223	0.938737973967176	2634	EVM0004683;EVM0003565;EVM0006773;EVM0000905;EVM0000957
GO:0043543	protein acylation	22	0.234875930080049	0.728093711664905	0.867132867132867	0.938737973967176	2259	EVM0002660;EVM0007222;EVM0000100;EVM0005265;EVM0002654;EVM0007756;EVM0000331
GO:1902904	negative regulation of supramolecular fiber organization	19	-0.284457447360348	-0.695953245052637	0.867243867243867	0.938737973967176	738	EVM0003213;EVM0003769;EVM0007724;EVM0001501;EVM0006102;EVM0005926;EVM0003955;EVM0005138
GO:0071963	establishment or maintenance of cell polarity regulating cell shape	19	0.238639344749699	0.718801633884803	0.867313915857605	0.938737973967176	2866	EVM0007462;EVM0003485;EVM0002089;EVM0003564;EVM0006198;EVM0001939;EVM0001170;EVM0006705;EVM0005834
GO:0051494	negative regulation of cytoskeleton organization	20	-0.283900134787692	-0.701297440498274	0.868005738880918	0.938737973967176	738	EVM0003213;EVM0003769;EVM0007724;EVM0001501;EVM0006102;EVM0005926;EVM0003955;EVM0005138
GO:0000727	double-strand break repair via break-induced replication	16	0.242638028006791	0.698032087701169	0.86833855799373	0.938737973967176	2825	EVM0007628;EVM0007155;EVM0006292;EVM0004142;EVM0007427;EVM0002584;EVM0005003;EVM0004315;EVM0006621
GO:1901879	regulation of protein depolymerization	10	0.265360873123106	0.660957563638321	0.868852459016393	0.938737973967176	470	EVM0002004
GO:1902115	regulation of organelle assembly	10	0.267951695558141	0.66741075194874	0.868852459016393	0.938737973967176	3083	EVM0001449;EVM0008868;EVM0003276;EVM0000924;EVM0003389;EVM0008263
GO:0019439	aromatic compound catabolic process	89	-0.24155230633222	-0.758748969253021	0.869900771775083	0.938737973967176	2038	EVM0008228;EVM0003565;EVM0003593;EVM0003184;EVM0000416;EVM0006773;EVM0003808;EVM0006932;EVM0000905;EVM0004926;EVM0003849;EVM0005890;EVM0005725;EVM0002427
GO:0000280	nuclear division	98	0.180612491643569	0.793342301652097	0.87012987012987	0.938737973967176	1787	EVM0000030;EVM0000785;EVM0002004;EVM0009150;EVM0000154;EVM0007155;EVM0007462;EVM0007626;EVM0004938;EVM0006991;EVM0003505;EVM0008672;EVM0002992;EVM0003564;EVM0006665;EVM0003297;EVM0008868;EVM0001663
GO:0010558	negative regulation of macromolecule biosynthetic process	169	0.188918481441713	0.894007670646333	0.870967741935484	0.938737973967176	3258	EVM0002750;EVM0007333;EVM0003024;EVM0007148;EVM0002253;EVM0004082;EVM0007628;EVM0006430;EVM0007155;EVM0007626;EVM0006852;EVM0006906;EVM0006292;EVM0007222;EVM0002850;EVM0006345;EVM0007289;EVM0007206;EVM0002640;EVM0007515;EVM0002087;EVM0007615;EVM0007427;EVM0007720;EVM0002324;EVM0002286;EVM0002584;EVM0004470;EVM0004689;EVM0003914;EVM0006122;EVM0000924;EVM0009155;EVM0003046;EVM0002657;EVM0001608;EVM…
GO:0040008	regulation of growth	41	-0.25207434895186	-0.715331457551986	0.871698113207547	0.938737973967176	2541	EVM0003562;EVM0003772;EVM0003374;EVM0004325;EVM0002603;EVM0001551;EVM0002192;EVM0008523;EVM0002759;EVM0003990;EVM0005085;EVM0005787
GO:0036180	filamentous growth of a population of unicellular organisms in response to biotic stimulus	25	-0.265805460353819	-0.687051106121627	0.871934604904632	0.938737973967176	924	EVM0008793;EVM0003990;EVM0005085;EVM0006978
GO:0042026	protein refolding	11	0.263501730293806	0.662369445422951	0.872159090909091	0.938737973967176	3061	EVM0006276;EVM0006354;EVM0005420;EVM0004442
GO:0045815	positive regulation of gene expression, epigenetic	15	0.238166152536964	0.676362836458822	0.872340425531915	0.938737973967176	7177	EVM0007222;EVM0007515;EVM0004315;EVM0002293;EVM0006241;EVM0000541;EVM0003191;EVM0001842;EVM0006399;EVM0007499;EVM0005299;EVM0000048;EVM0002343;EVM0004325;EVM0006148
GO:0051301	cell division	89	0.190155760007946	0.838439039772897	0.873684210526316	0.938737973967176	2884	EVM0005596;EVM0005319;EVM0000685;EVM0005898;EVM0000779;EVM0003485;EVM0001568;EVM0003060;EVM0002765;EVM0005198;EVM0003297;EVM0006414;EVM0006375;EVM0004047;EVM0003041;EVM0006109;EVM0000208;EVM0007693;EVM0001849;EVM0000918;EVM0000546;EVM0003936;EVM0000183;EVM0001820;EVM0004738;EVM0005638;EVM0006493;EVM0002586;EVM0006705;EVM0005084;EVM0008883
GO:0000731	DNA synthesis involved in DNA repair	17	-0.279565941018649	-0.679174089355693	0.874465049928673	0.938737973967176	1290	EVM0008486;EVM0003849
GO:1901264	carbohydrate derivative transport	24	-0.266648016030237	-0.687955721006989	0.877551020408163	0.938737973967176	2756	EVM0001788;EVM0000782;EVM0001364;EVM0003383;EVM0005911;EVM0000245;EVM0003781;EVM0000584
GO:0090605	submerged biofilm formation	13	0.241416354276399	0.655378815752996	0.877906976744186	0.938737973967176	210	EVM0006100
GO:0090609	single-species submerged biofilm formation	13	0.241416354276399	0.655378815752996	0.877906976744186	0.938737973967176	210	EVM0006100
GO:0007034	vacuolar transport	80	-0.237731593183336	-0.740066304247172	0.877913429522753	0.938737973967176	2822	EVM0005817;EVM0003108;EVM0000348;EVM0003397;EVM0001788;EVM0004694;EVM0006702;EVM0001457;EVM0007042;EVM0007329;EVM0000782;EVM0000904;EVM0008158;EVM0002213;EVM0003414;EVM0003383;EVM0005911;EVM0001779;EVM0001211;EVM0009018;EVM0002278;EVM0003781;EVM0003674;EVM0008902
GO:0032005	signal transduction involved in conjugation with cellular fusion	12	-0.284642141800274	-0.640015994834898	0.878419452887538	0.938737973967176	2995	EVM0003374;EVM0008013;EVM0008784;EVM0004882;EVM0006146
GO:0043618	regulation of transcription from RNA polymerase II promoter in response to stress	18	-0.277029972457846	-0.676903227085548	0.878917378917379	0.938737973967176	3190	Sphaceloma_arachidis_newGene_396;EVM0007286;EVM0001506;EVM0001042;EVM0008523;EVM0002759;EVM0006323
GO:0043620	regulation of DNA-templated transcription in response to stress	18	-0.277029972457846	-0.676903227085548	0.878917378917379	0.938737973967176	3190	Sphaceloma_arachidis_newGene_396;EVM0007286;EVM0001506;EVM0001042;EVM0008523;EVM0002759;EVM0006323
GO:1903827	regulation of cellular protein localization	32	-0.252320308192204	-0.685224974485358	0.879895561357702	0.938737973967176	2866	EVM0003839;EVM0006126;EVM0003723;EVM0002603;EVM0007713;EVM0003414;EVM0003593;EVM0005085;EVM0001638
GO:1901293	nucleoside phosphate biosynthetic process	54	-0.239341699990666	-0.708797731723026	0.879904875148633	0.938737973967176	2983	EVM0005815;EVM0003280;EVM0001189;EVM0008943;EVM0001172;EVM0007631;EVM0002853;EVM0008228;EVM0000265;EVM0004566;EVM0003808;EVM0003605;EVM0007753;EVM0000905;EVM0005725
GO:0031936	negative regulation of chromatin silencing	14	0.238140821101893	0.656402677596314	0.880239520958084	0.938737973967176	7177	EVM0007515;EVM0004315;EVM0002293;EVM0006241;EVM0000541;EVM0003191;EVM0001842;EVM0006399;EVM0007499;EVM0005299;EVM0000048;EVM0002343;EVM0004325;EVM0006148
GO:0060969	negative regulation of gene silencing	14	0.238140821101893	0.656402677596314	0.880239520958084	0.938737973967176	7177	EVM0007515;EVM0004315;EVM0002293;EVM0006241;EVM0000541;EVM0003191;EVM0001842;EVM0006399;EVM0007499;EVM0005299;EVM0000048;EVM0002343;EVM0004325;EVM0006148
GO:0006874	cellular calcium ion homeostasis	17	0.239604552667995	0.689504150412754	0.880398671096346	0.938737973967176	1800	EVM0005119;EVM0004919;EVM0002850;EVM0001370;EVM0008036
GO:0043038	amino acid activation	12	0.248032244196333	0.641602225899185	0.880813953488372	0.938737973967176	972	EVM0008385;EVM0008505;EVM0001206
GO:0043039	tRNA aminoacylation	12	0.248032244196333	0.641602225899185	0.880813953488372	0.938737973967176	972	EVM0008385;EVM0008505;EVM0001206
GO:0031146	SCF-dependent proteasomal ubiquitin-dependent protein catabolic process	15	0.234032439093965	0.664623594254869	0.881458966565349	0.938737973967176	200	EVM0008876
GO:0000750	pheromone-dependent signal transduction involved in conjugation with cellular fusion	11	-0.292317529721286	-0.642236660041126	0.881538461538461	0.938737973967176	2285	EVM0008013;EVM0008784;EVM0004882;EVM0006146
GO:0045892	negative regulation of transcription, DNA-templated	139	0.191873673693174	0.877745424912002	0.883720930232558	0.938737973967176	3258	EVM0002750;EVM0007148;EVM0002253;EVM0004082;EVM0007628;EVM0006430;EVM0007155;EVM0007626;EVM0006852;EVM0006906;EVM0006292;EVM0007222;EVM0002850;EVM0006345;EVM0007289;EVM0007206;EVM0002640;EVM0007515;EVM0007615;EVM0007720;EVM0002324;EVM0002286;EVM0002584;EVM0004470;EVM0004689;EVM0003914;EVM0006122;EVM0003046;EVM0002657;EVM0001608;EVM0003420;EVM0008076;EVM0001144;EVM0000331;EVM0002372;EVM0007467;EVM…
GO:0044270	cellular nitrogen compound catabolic process	87	-0.233990585412192	-0.734618185945609	0.884361233480176	0.938737973967176	1959	EVM0003565;EVM0003593;EVM0003184;EVM0000416;EVM0006773;EVM0003808;EVM0006932;EVM0000905;EVM0004926;EVM0002590;EVM0003849;EVM0005890;EVM0005725
GO:0016042	lipid catabolic process	21	-0.277791808407999	-0.691289480986453	0.884943181818182	0.938737973967176	1964	EVM0003436;EVM0000245;EVM0005201;EVM0000600;EVM0002217
GO:0042546	cell wall biogenesis	42	0.210796930157213	0.765342602348097	0.885572139303483	0.938737973967176	889	EVM0008463;EVM0000084;EVM0006100;EVM0007903;EVM0006033
GO:0045862	positive regulation of proteolysis	19	-0.274241799397302	-0.670959653159821	0.886002886002886	0.938737973967176	1956	EVM0008793;EVM0005516
GO:1902905	positive regulation of supramolecular fiber organization	18	0.231751436475846	0.680437025623914	0.886666666666667	0.938737973967176	7238	EVM0002004;EVM0002211;EVM0003745;EVM0002978;EVM0008995;EVM0001838;EVM0004213;EVM0007561;EVM0006044;EVM0006187;EVM0007861;EVM0005982;EVM0003213;EVM0006249;EVM0008750;EVM0007900;EVM0003944;EVM0006102
GO:0030968	endoplasmic reticulum unfolded protein response	14	-0.28359139450741	-0.6593103416581	0.887724550898204	0.938737973967176	1997	EVM0009106;EVM0006932;EVM0000957
GO:0032273	positive regulation of protein polymerization	14	0.231652839821315	0.638519442521113	0.889221556886228	0.938737973967176	7238	EVM0002004;EVM0002211;EVM0003745;EVM0002978;EVM0008995;EVM0001838;EVM0004213;EVM0007561;EVM0005982;EVM0006249;EVM0008750;EVM0007900;EVM0003944;EVM0006102
GO:0016075	rRNA catabolic process	11	-0.289889410383275	-0.636901956866423	0.889230769230769	0.938737973967176	1833	EVM0003664;EVM0001635;EVM0004498;EVM0004520;EVM0005331;EVM0007915;EVM0007854;EVM0008882;EVM0003593;EVM0006932
GO:0071459	protein localization to chromosome, centromeric region	13	0.233923981938733	0.635039091360429	0.88953488372093	0.938737973967176	3252	EVM0003297;EVM0002653;EVM0006919;EVM0005871;EVM0003518
GO:0016573	histone acetylation	19	0.231691588306568	0.697874411308014	0.889967637540453	0.938737973967176	2259	EVM0002660;EVM0007222;EVM0000100;EVM0005265;EVM0002654;EVM0000331
GO:0015985	energy coupled proton transport, down electrochemical gradient	14	-0.281546054029977	-0.654555211019083	0.890718562874252	0.938737973967176	3623	EVM0002287;EVM0007486;EVM0002887;EVM0006980;EVM0004650;EVM0006739;EVM0003280;EVM0001172
GO:0045835	negative regulation of meiotic nuclear division	10	-0.290885054253866	-0.62464378180019	0.891509433962264	0.938737973967176	2764	EVM0005524;EVM0004211;EVM0002759
GO:0006073	cellular glucan metabolic process	23	-0.257450834954369	-0.659898028003301	0.892223738062756	0.938737973967176	2506	EVM0002603;EVM0007305;EVM0003494;EVM0004004;EVM0008604;EVM0004723;EVM0004151;EVM0002965
GO:0044042	glucan metabolic process	23	-0.257450834954369	-0.659898028003301	0.892223738062756	0.938737973967176	2506	EVM0002603;EVM0007305;EVM0003494;EVM0004004;EVM0008604;EVM0004723;EVM0004151;EVM0002965
GO:0034501	protein localization to kinetochore	12	0.241530119551042	0.624782728664019	0.892441860465116	0.938737973967176	3252	EVM0003297;EVM0002653;EVM0006919;EVM0005871;EVM0003518
GO:0006383	transcription from RNA polymerase III promoter	17	-0.268771788154618	-0.652950905962602	0.893009985734665	0.938737973967176	990	EVM0005676
GO:0055074	calcium ion homeostasis	18	0.228248028581029	0.670150796188847	0.893333333333333	0.938737973967176	1800	EVM0005119;EVM0004919;EVM0002850;EVM0001370;EVM0008036
GO:0006366	transcription from RNA polymerase II promoter	99	0.179382105057917	0.785480107198272	0.894736842105263	0.938737973967176	3188	EVM0000054;EVM0004897;EVM0009085;EVM0006852;EVM0007515;EVM0002286;EVM0005265;EVM0001546;EVM0004689;EVM0003914;EVM0006122;EVM0000924;EVM0003046;EVM0004812;EVM0001608;EVM0003420;EVM0001496;EVM0004067;EVM0007467;EVM0003346;EVM0007106;EVM0000810;EVM0007439;EVM0005335;EVM0000632;EVM0003560;EVM0007474;EVM0003664;EVM0003248;EVM0008396;Sphaceloma_arachidis_newGene_781;EVM0001834;EVM0008137;EVM0008366;EVM…
GO:0030490	maturation of SSU-rRNA	56	0.207905982905983	0.808047555704493	0.894736842105263	0.938737973967176	7470	EVM0001012;EVM0001285;EVM0003668;EVM0006358;EVM0006996;EVM0001176;EVM0003680;EVM0003375;EVM0008703;EVM0008798;EVM0007746;EVM0005801;EVM0002073;EVM0002109;EVM0003712;EVM0008213;EVM0004960;EVM0008635;EVM0004404;EVM0003345;EVM0004465;EVM0001187;EVM0001584;EVM0008721;EVM0005075;EVM0005159;EVM0007723;EVM0006247;EVM0002207;EVM0002344;EVM0001282;EVM0007193;EVM0003718;EVM0007319;EVM0002280;EVM0002704;EVM…
GO:0043248	proteasome assembly	11	0.257097288676236	0.646270475455112	0.894886363636364	0.938737973967176	6998	EVM0005541;EVM0006996;EVM0006621;EVM0008475;EVM0006022;EVM0003149;EVM0005510;EVM0003899;EVM0002704;EVM0002266;EVM0009129
GO:0051651	maintenance of location in cell	29	0.219192139498963	0.732797302718525	0.895161290322581	0.938737973967176	1965	EVM0008786;EVM0003545;EVM0004560;EVM0000455;EVM0001404;EVM0001370;EVM0008761;EVM0008032
GO:0031334	positive regulation of protein complex assembly	25	-0.256116725363539	-0.662007767722444	0.896457765667575	0.938737973967176	3697	EVM0005982;EVM0006249;EVM0001341;EVM0008750;EVM0002520;EVM0007301;EVM0007900;EVM0003944;EVM0006102;EVM0007713;EVM0000112
GO:0042398	cellular modified amino acid biosynthetic process	11	-0.285276479482091	-0.626767110222769	0.896923076923077	0.938737973967176	2589	EVM0006897;EVM0005874;EVM0002406;EVM0008793;EVM0008921
GO:0070071	proton-transporting two-sector ATPase complex assembly	11	-0.284423179160021	-0.624892365490968	0.898461538461538	0.938737973967176	6742	EVM0005439;EVM0006659;EVM0008391;EVM0002726;EVM0007738
GO:0006995	cellular response to nitrogen starvation	15	-0.275830960409907	-0.648034106886873	0.898959881129272	0.938737973967176	3434	EVM0000903;EVM0001341;EVM0008988;EVM0004629;EVM0006401
GO:0043562	cellular response to nitrogen levels	15	-0.275830960409907	-0.648034106886873	0.898959881129272	0.938737973967176	3434	EVM0000903;EVM0001341;EVM0008988;EVM0004629;EVM0006401
GO:0015031	protein transport	290	0.161590307137822	0.83431164221852	0.9	0.938737973967176	2613	EVM0001737;EVM0008463;EVM0004277;EVM0001293;EVM0007793;EVM0003425;EVM0008786;EVM0001093;EVM0000410;EVM0006103;EVM0000026;EVM0007873;EVM0000704;EVM0005519;EVM0003226;EVM0007607;EVM0001073;EVM0007981;EVM0003545;EVM0006033;EVM0003860;EVM0001304;EVM0005730;EVM0001089;EVM0003652;EVM0006010;EVM0001103;EVM0004704;EVM0001595;EVM0006890;EVM0004339;EVM0006948;EVM0002322;EVM0004008;EVM0006276;EVM0001625;EVM…
GO:0015833	peptide transport	289	0.166900255058629	0.859585144260646	0.9	0.938737973967176	2613	EVM0001737;EVM0008463;EVM0004277;EVM0001293;EVM0007793;EVM0003425;EVM0008786;EVM0001093;EVM0000410;EVM0006103;EVM0000026;EVM0007873;EVM0000704;EVM0005519;EVM0003226;EVM0007607;EVM0001073;EVM0007981;EVM0003545;EVM0006033;EVM0003860;EVM0001304;EVM0005730;EVM0001089;EVM0003652;EVM0006010;EVM0001103;EVM0004704;EVM0001595;EVM0006890;EVM0004339;EVM0006948;EVM0002322;EVM0004008;EVM0006276;EVM0001625;EVM…
GO:0031297	replication fork processing	11	-0.28322763886033	-0.622265701911297	0.9	0.938737973967176	2615	EVM0008912;EVM0004211;EVM0003605
GO:0045184	establishment of protein localization	290	0.166188358207718	0.858051974216636	0.9	0.938737973967176	2613	EVM0001737;EVM0008463;EVM0004277;EVM0001293;EVM0007793;EVM0003425;EVM0008786;EVM0001093;EVM0000410;EVM0006103;EVM0000026;EVM0007873;EVM0000704;EVM0005519;EVM0003226;EVM0007607;EVM0001073;EVM0007981;EVM0003545;EVM0006033;EVM0003860;EVM0001304;EVM0005730;EVM0001089;EVM0003652;EVM0006010;EVM0001103;EVM0004704;EVM0001595;EVM0006890;EVM0004339;EVM0006948;EVM0002322;EVM0004008;EVM0006276;EVM0001625;EVM…
GO:0071897	DNA biosynthetic process	26	-0.253616114109776	-0.661434245425362	0.900403768506057	0.938737973967176	1891	EVM0004211;EVM0001945;EVM0005327;EVM0003605;EVM0008486;EVM0003849
GO:0051052	regulation of DNA metabolic process	69	0.197423748837395	0.800498116187755	0.901785714285714	0.938737973967176	3313	EVM0001961;EVM0008672;EVM0006292;EVM0004858;EVM0007515;EVM0002087;EVM0007427;EVM0004767;EVM0008761;EVM0005069;EVM0001608;EVM0002487;EVM0000331;EVM0007741;EVM0008829;EVM0000810;EVM0005778;EVM0007474;EVM0008396;EVM0005002;EVM0008137;EVM0004315;EVM0002293;EVM0007139;EVM0003993;EVM0006593;EVM0007263;EVM0000055;EVM0002670;EVM0003092;EVM0006241;EVM0007420
GO:0033692	cellular polysaccharide biosynthetic process	23	0.22469050160248	0.699190815380271	0.903345724907063	0.938737973967176	176	EVM0008463;EVM0000084
GO:0030004	cellular monovalent inorganic cation homeostasis	22	-0.263743739303744	-0.663828165441582	0.903631284916201	0.938737973967176	3797	EVM0006352;EVM0002664;EVM0007773;EVM0007579;EVM0005817;EVM0007809;EVM0000781;EVM0000348;EVM0003898;EVM0006702
GO:0055067	monovalent inorganic cation homeostasis	22	-0.263743739303744	-0.663828165441582	0.903631284916201	0.938737973967176	3797	EVM0006352;EVM0002664;EVM0007773;EVM0007579;EVM0005817;EVM0007809;EVM0000781;EVM0000348;EVM0003898;EVM0006702
GO:0072657	protein localization to membrane	64	-0.231863198345283	-0.704626614698031	0.904545454545455	0.938737973967176	1536	EVM0003920;EVM0002247;EVM0005611;EVM0003115;EVM0006146;EVM0004534;EVM0003158
GO:0031573	intra-S DNA damage checkpoint	11	0.254862482645027	0.640652799890441	0.90625	0.938737973967176	3313	EVM0007626;EVM0008761;EVM0004738;EVM0005002;EVM0007139;EVM0007420
GO:0044011	single-species biofilm formation on inanimate substrate	11	0.254261724607203	0.639142662678428	0.90625	0.938737973967176	210	EVM0006100
GO:0051703	intraspecies interaction between organisms	11	0.254261724607203	0.639142662678428	0.90625	0.938737973967176	210	EVM0006100
GO:0010562	positive regulation of phosphorus metabolic process	50	-0.237260275274249	-0.688679749523953	0.906633906633907	0.938737973967176	1473	EVM0004479;EVM0002247;EVM0001851;EVM0006323;EVM0000261
GO:0045937	positive regulation of phosphate metabolic process	50	-0.237260275274249	-0.688679749523953	0.906633906633907	0.938737973967176	1473	EVM0004479;EVM0002247;EVM0001851;EVM0006323;EVM0000261
GO:0070838	divalent metal ion transport	29	0.208848203300246	0.698215731667487	0.907258064516129	0.938737973967176	1800	EVM0000755;EVM0002825;EVM0005119;EVM0004919;EVM0002806;EVM0007527;EVM0008036
GO:0072511	divalent inorganic cation transport	29	0.208848203300246	0.698215731667487	0.907258064516129	0.938737973967176	1800	EVM0000755;EVM0002825;EVM0005119;EVM0004919;EVM0002806;EVM0007527;EVM0008036
GO:0000920	cell separation after cytokinesis	15	0.223528295186863	0.634793106203145	0.908814589665654	0.938737973967176	3487	EVM0003060;EVM0006414;EVM0000183;EVM0001820;EVM0005638;EVM0002586;EVM0003547;EVM0003447
GO:1905037	autophagosome organization	13	-0.285145667073217	-0.647012904942187	0.908814589665654	0.938737973967176	3434	EVM0000903;EVM0005688;EVM0008286;EVM0003393;EVM0003587;EVM0005886
GO:0022603	regulation of anatomical structure morphogenesis	43	-0.233108412769287	-0.666987094104635	0.909203980099503	0.938737973967176	2178	EVM0007713;EVM0004840;EVM0008793;EVM0005634;EVM0005085;EVM0005665;EVM0001638;EVM0006978
GO:0032104	regulation of response to extracellular stimulus	21	0.219057440584907	0.680319343002722	0.909395973154362	0.938737973967176	2940	EVM0004042;EVM0004082;EVM0006531;EVM0001618;EVM0002286;EVM0003276;EVM0007467;EVM0002293;EVM0008246;EVM0004232
GO:0032107	regulation of response to nutrient levels	21	0.219057440584907	0.680319343002722	0.909395973154362	0.938737973967176	2940	EVM0004042;EVM0004082;EVM0006531;EVM0001618;EVM0002286;EVM0003276;EVM0007467;EVM0002293;EVM0008246;EVM0004232
GO:0000018	regulation of DNA recombination	20	-0.262937661481836	-0.649515397890566	0.90961262553802	0.938737973967176	3095	EVM0002074;EVM0005524;EVM0004211;EVM0002759;EVM0003605
GO:0019725	cellular homeostasis	119	-0.223555358093018	-0.726907104397631	0.909663865546218	0.938737973967176	3323	EVM0002255;EVM0004622;EVM0004206;EVM0007773;EVM0008098;EVM0002310;EVM0007579;EVM0008180;EVM0009117;EVM0003772;EVM0001506;EVM0006307;EVM0005817;EVM0007809;EVM0000781;EVM0000348;EVM0004864;EVM0003754;EVM0003898;EVM0006702;EVM0000607;EVM0006584;EVM0001472;EVM0001734;EVM0004407;EVM0003319;EVM0003494;EVM0003036;EVM0003540;EVM0001364;EVM0001773;EVM0005427;EVM0003758;EVM0002044;EVM0006565;EVM0002561;EVM…
GO:0010638	positive regulation of organelle organization	71	0.191647084321365	0.791814286614634	0.910714285714286	0.938737973967176	2825	EVM0002004;EVM0000154;EVM0001449;EVM0003485;EVM0007626;EVM0008672;EVM0008818;EVM0002850;EVM0003297;EVM0008868;EVM0006375;EVM0004047;EVM0005069;EVM0003420;EVM0007741;EVM0007474;Sphaceloma_arachidis_newGene_730;EVM0008396;EVM0008137;EVM0007740;EVM0006621
GO:1901987	regulation of cell cycle phase transition	82	0.187533791877102	0.803370445638075	0.911764705882353	0.938737973967176	2207	EVM0002004;EVM0007333;EVM0003024;EVM0000685;EVM0000154;EVM0007626;EVM0008672;EVM0008818;EVM0002089;EVM0007465;EVM0002765;EVM0002850;EVM0004802;EVM0004858;EVM0003297;EVM0008868;EVM0004047;EVM0000162;EVM0008761;EVM0000208;EVM0000570;EVM0002653;EVM0004133;EVM0008076
GO:0009719	response to endogenous stimulus	24	0.215076860838256	0.679016957243934	0.913857677902622	0.938737973967176	2947	EVM0002882;EVM0003024;EVM0004082;EVM0002850;EVM0003297;EVM0000251;EVM0004133;EVM0000091;EVM0006919;EVM0007101;EVM0007139;EVM0004298
GO:0071495	cellular response to endogenous stimulus	24	0.215076860838256	0.679016957243934	0.913857677902622	0.938737973967176	2947	EVM0002882;EVM0003024;EVM0004082;EVM0002850;EVM0003297;EVM0000251;EVM0004133;EVM0000091;EVM0006919;EVM0007101;EVM0007139;EVM0004298
GO:0000096	sulfur amino acid metabolic process	26	-0.247671568192909	-0.645930789516336	0.913862718707941	0.938737973967176	1695	EVM0007169;EVM0004437;EVM0004136
GO:0022414	reproductive process	191	-0.227474282814551	-0.762301684453142	0.914198161389173	0.938737973967176	1956	EVM0004840;EVM0000265;EVM0004211;EVM0006489;EVM0007373;EVM0004004;EVM0008604;EVM0005634;EVM0004882;EVM0005502;EVM0001945;EVM0009018;EVM0000307;EVM0007320;EVM0000203;EVM0005807;EVM0002759;EVM0003781;EVM0005611;EVM0003605;EVM0005441;EVM0000367;EVM0005665;EVM0005034;EVM0003849;EVM0002940;EVM0008902;EVM0008907;EVM0001895;EVM0009031;EVM0002269
GO:0031338	regulation of vesicle fusion	19	0.218594658887179	0.658425366242102	0.915857605177994	0.938737973967176	3099	EVM0003425;EVM0006351;EVM0004715;EVM0004113;EVM0000183;EVM0000869;EVM0003142;EVM0000412;EVM0001877
GO:0006301	postreplication repair	21	0.214195314383731	0.665219200802813	0.916107382550336	0.938737973967176	1884	EVM0006864;EVM0001449;EVM0007626;EVM0004858;EVM0005459;EVM0002324;EVM0009084
GO:0010506	regulation of autophagy	19	-0.264301865372191	-0.646640622652518	0.917748917748918	0.938737973967176	3381	EVM0001341;EVM0003801;EVM0001979;EVM0004066;EVM0008988;EVM0004629;EVM0006401
GO:0048285	organelle fission	103	0.172648342659194	0.766885294574082	0.917808219178082	0.938737973967176	1787	EVM0000030;EVM0000785;EVM0002004;EVM0009150;EVM0000154;EVM0007155;EVM0007462;EVM0007626;EVM0004938;EVM0006991;EVM0003505;EVM0008672;EVM0002992;EVM0003564;EVM0006665;EVM0003297;EVM0008868;EVM0001663
GO:0032386	regulation of intracellular transport	23	-0.246985570588596	-0.63307346043594	0.918144611186903	0.938737973967176	2369	EVM0007713;EVM0003414;EVM0005085;EVM0001638
GO:0051049	regulation of transport	72	-0.226213560671938	-0.694995016297339	0.919101123595506	0.938737973967176	1067	EVM0004312;EVM0003839;EVM0000746;EVM0004286;EVM0006126;EVM0004482;EVM0002603;EVM0007713;EVM0003414;EVM0005634;EVM0005427;EVM0001425;EVM0005085;EVM0001352;EVM0001638;EVM0003158
GO:0006360	transcription from RNA polymerase I promoter	14	0.2223882511384	0.612982868026428	0.919161676646707	0.938737973967176	3181	EVM0004689;EVM0003914;EVM0000019;EVM0008396;EVM0008137;EVM0002670;EVM0003612
GO:0000910	cytokinesis	60	0.196819940157291	0.777272285637755	0.920863309352518	0.938737973967176	2749	EVM0005596;EVM0000685;EVM0000779;EVM0003485;EVM0001568;EVM0002765;EVM0005198;EVM0003297;EVM0006375;EVM0004047;EVM0003041;EVM0000208;EVM0001849;EVM0000918;EVM0000546;EVM0003936;EVM0004738;EVM0005638;EVM0006493;EVM0006705
GO:0032880	regulation of protein localization	41	-0.232026001736765	-0.658438665824015	0.922012578616352	0.938737973967176	2866	EVM0006126;EVM0007502;EVM0003723;EVM0002603;EVM0007713;EVM0003414;EVM0003593;EVM0005807;EVM0005085;EVM0001638
GO:0034250	positive regulation of cellular amide metabolic process	14	-0.269237072869567	-0.625938550811784	0.922155688622755	0.938737973967176	2865	EVM0004957;EVM0005140;EVM0001512;EVM0006932
GO:0006413	translational initiation	20	-0.25887732365284	-0.639485446586871	0.922525107604017	0.938737973967176	328	EVM0000682;EVM0003083;EVM0003557;EVM0003058;EVM0000812;EVM0006039;EVM0000070;EVM0001588;EVM0008213;EVM0001997;EVM0005235;EVM0001411;EVM0005752;EVM0000536;EVM0006444;EVM0001563;EVM0008471;EVM0003666;EVM0008099
GO:0010033	response to organic substance	126	0.18104486553737	0.81273383250015	0.923076923076923	0.938737973967176	1549	EVM0000364;EVM0001737;EVM0008463;EVM0007195;EVM0000038;EVM0005697;EVM0004931;EVM0000792;EVM0002882;EVM0005519;EVM0003024;EVM0007148;EVM0004641;EVM0001304;EVM0006010;EVM0004082;EVM0006430;EVM0006531;EVM0001595;EVM0002089;EVM0004008;EVM0006276;EVM0002850;EVM0007289
GO:0023014	signal transduction by protein phosphorylation	13	-0.277623934749534	-0.629945635672779	0.924012158054711	0.938737973967176	1206	EVM0003585
GO:0045185	maintenance of protein location	30	0.200337425964603	0.67481502952487	0.925311203319502	0.938737973967176	2050	EVM0008786;EVM0003545;EVM0004560;EVM0000455;EVM0001370;EVM0008761;EVM0008032;EVM0009155
GO:1903320	regulation of protein modification by small protein conjugation or removal	12	-0.251434060914029	-0.56534784207809	0.925531914893617	0.938737973967176	2553	EVM0008223;EVM0000324;EVM0001352
GO:0010941	regulation of cell death	15	-0.263950439382678	-0.620122146526115	0.925705794947994	0.938737973967176	425	EVM0002603;EVM0007713;EVM0002115
GO:0043067	regulation of programmed cell death	15	-0.263950439382678	-0.620122146526115	0.925705794947994	0.938737973967176	425	EVM0002603;EVM0007713;EVM0002115
GO:0007264	small GTPase mediated signal transduction	40	0.19846644171355	0.723442035006537	0.925925925925926	0.938737973967176	2027	EVM0005596;EVM0003485;EVM0002089;EVM0002765;EVM0001370;EVM0008327;EVM0006640;EVM0006414;EVM0006375;EVM0000208;EVM0006198
GO:0045931	positive regulation of mitotic cell cycle	40	0.195138671778596	0.711311779468165	0.925925925925926	0.938737973967176	2825	EVM0000154;EVM0008818;EVM0002089;EVM0002850;EVM0003297;EVM0006375;EVM0004047;EVM0000208;Sphaceloma_arachidis_newGene_730;EVM0006919;EVM0007740;EVM0006621
GO:1901992	positive regulation of mitotic cell cycle phase transition	26	0.204483910711363	0.654659346503777	0.926640926640927	0.938737973967176	3338	EVM0000154;EVM0008818;EVM0002089;EVM0002850;EVM0003297;Sphaceloma_arachidis_newGene_730;EVM0007740;EVM0006621;EVM0006516;EVM0000920
GO:0000429	carbon catabolite regulation of transcription from RNA polymerase II promoter	16	-0.25662559115048	-0.61100421439003	0.928257686676427	0.938737973967176	3131	EVM0003108;EVM0001788;EVM0007621;EVM0001551;EVM0002192;EVM0008523
GO:0019985	translesion synthesis	11	0.242964328427983	0.61074417727338	0.928977272727273	0.938737973967176	2785	EVM0006864;EVM0007626;EVM0002324;EVM0009084;EVM0001300;EVM0007101
GO:0006468	protein phosphorylation	53	-0.225774927406928	-0.66584963309579	0.929256594724221	0.938737973967176	2079	EVM0007713;EVM0002423;EVM0004606;EVM0002759;EVM0008924;EVM0001851;EVM0003585;EVM0002730;EVM0007200
GO:0000466	maturation of 5.8S rRNA from tricistronic rRNA transcript (SSU-rRNA, 5.8S rRNA, LSU-rRNA)	54	-0.222602008117924	-0.659224023382168	0.929845422116528	0.938737973967176	7333	EVM0004812;EVM0003664;EVM0006358;EVM0003746;EVM0001635;EVM0000242;EVM0004498;EVM0003612;EVM0003056;EVM0008798;EVM0007746;EVM0005801;EVM0002073;EVM0002109;EVM0004520;EVM0005331;EVM0000572;EVM0004465;EVM0001584;EVM0008721;EVM0005075;EVM0005159;EVM0007723;EVM0006247;EVM0002344;EVM0001282;EVM0007193;EVM0003718;EVM0007915;EVM0002280;EVM0002704;EVM0000298;EVM0008882;EVM0002875;EVM0008964;EVM0001294;EVM…
GO:1902679	negative regulation of RNA biosynthetic process	140	0.18048347410698	0.830501016492468	0.930232558139535	0.938737973967176	3258	EVM0002750;EVM0007148;EVM0002253;EVM0004082;EVM0007628;EVM0006430;EVM0007155;EVM0007626;EVM0006852;EVM0006906;EVM0006292;EVM0007222;EVM0002850;EVM0006345;EVM0007289;EVM0007206;EVM0002640;EVM0007515;EVM0007615;EVM0007720;EVM0002324;EVM0002286;EVM0002584;EVM0004470;EVM0004689;EVM0003914;EVM0006122;EVM0003046;EVM0002657;EVM0001608;EVM0003420;EVM0008076;EVM0001144;EVM0000331;EVM0002372;EVM0007467;EVM…
GO:1903507	negative regulation of nucleic acid-templated transcription	140	0.18048347410698	0.830501016492468	0.930232558139535	0.938737973967176	3258	EVM0002750;EVM0007148;EVM0002253;EVM0004082;EVM0007628;EVM0006430;EVM0007155;EVM0007626;EVM0006852;EVM0006906;EVM0006292;EVM0007222;EVM0002850;EVM0006345;EVM0007289;EVM0007206;EVM0002640;EVM0007515;EVM0007615;EVM0007720;EVM0002324;EVM0002286;EVM0002584;EVM0004470;EVM0004689;EVM0003914;EVM0006122;EVM0003046;EVM0002657;EVM0001608;EVM0003420;EVM0008076;EVM0001144;EVM0000331;EVM0002372;EVM0007467;EVM…
GO:0071554	cell wall organization or biogenesis	83	-0.21979579918879	-0.687462167989187	0.93046357615894	0.938737973967176	1206	EVM0000782;EVM0003687;EVM0008214;EVM0008125;EVM0007713;EVM0005926;EVM0004004;EVM0008604;EVM0002759;EVM0002311;EVM0002224;EVM0005611;EVM0000367;EVM0005034;EVM0006978;EVM0005917;EVM0009031
GO:0034248	regulation of cellular amide metabolic process	51	0.191535964678762	0.745972451997103	0.93048128342246	0.938737973967176	3007	EVM0007333;EVM0005877;EVM0003024;EVM0000523;EVM0005373;EVM0006345;EVM0001426;EVM0006843;EVM0000924;EVM0009155;EVM0003058;EVM0002372;EVM0003389;EVM0005192;EVM0003311;EVM0008883;EVM0004298;EVM0002491;EVM0001114
GO:0000460	maturation of 5.8S rRNA	55	-0.222625787843179	-0.662863260022973	0.931442080378251	0.938737973967176	7333	EVM0004812;EVM0003664;EVM0006358;EVM0003746;EVM0001635;EVM0000242;EVM0004498;EVM0003612;EVM0003056;EVM0008798;EVM0007746;EVM0005801;EVM0002073;EVM0002109;EVM0004520;EVM0005331;EVM0000572;EVM0000788;EVM0004465;EVM0001584;EVM0008721;EVM0005075;EVM0005159;EVM0007723;EVM0006247;EVM0002344;EVM0001282;EVM0007193;EVM0003718;EVM0007915;EVM0002280;EVM0002704;EVM0000298;EVM0008882;EVM0002875;EVM0008964;EVM…
GO:0036170	filamentous growth of a population of unicellular organisms in response to starvation	21	0.203274712037384	0.631303452524083	0.932885906040268	0.938737973967176	2781	EVM0007333;EVM0004082;EVM0004605;EVM0002089;EVM0001631;EVM0001608;EVM0004885;EVM0002293
GO:1902533	positive regulation of intracellular signal transduction	27	0.203347002703922	0.659873354193066	0.93359375	0.938737973967176	3393	EVM0003485;EVM0002850;EVM0002640;EVM0003297;EVM0004047;EVM0004113;EVM0001188;EVM0006671;EVM0002003;EVM0004121;EVM0000437;EVM0006532;EVM0001167;EVM0000655
GO:0006470	protein dephosphorylation	31	-0.234510490042696	-0.634837015220938	0.934383202099738	0.938737973967176	2728	EVM0001545;EVM0007773;EVM0004066;EVM0007969;EVM0007609;EVM0008784;EVM0006115;EVM0009106;EVM0000307;EVM0005807;EVM0008689
GO:0010508	positive regulation of autophagy	13	-0.273037334525548	-0.619538360103104	0.934650455927052	0.938737973967176	3381	EVM0001341;EVM0001979;EVM0004066;EVM0004629;EVM0006401
GO:0090151	establishment of protein localization to mitochondrial membrane	13	-0.27232726297034	-0.617927164448731	0.934650455927052	0.938737973967176	3722	EVM0001785;EVM0003719;EVM0001644;EVM0006723;EVM0003920;EVM0003115
GO:0000281	mitotic cytokinesis	51	0.19077723782836	0.743017449108012	0.935828877005348	0.938737973967176	2235	EVM0005596;EVM0000779;EVM0003485;EVM0001568;EVM0002765;EVM0005198;EVM0003297;EVM0006375;EVM0003041;EVM0000208;EVM0001849;EVM0000918;EVM0000546;EVM0003936
GO:0035967	cellular response to topologically incorrect protein	26	-0.235383319490916	-0.613882871203529	0.936742934051144	0.938737973967176	2001	EVM0008728;EVM0003593;EVM0009106;EVM0006932;EVM0000957
GO:0031324	negative regulation of cellular metabolic process	239	-0.226235793717394	-0.763544159702161	0.936927772126144	0.938737973967176	2026	EVM0004407;EVM0007713;EVM0006115;EVM0004211;EVM0003593;EVM0007219;EVM0009106;EVM0001364;EVM0003167;EVM0006870;EVM0005427;EVM0009018;EVM0000307;EVM0002247;EVM0002578;EVM0005807;EVM0002759;EVM0002678;EVM0006437;EVM0007050;EVM0003605;EVM0000939;EVM0005085;EVM0006323;EVM0008623;EVM0002965;EVM0007071;EVM0007710;EVM0005787;EVM0001895;EVM0003158;EVM0003317
GO:0097659	nucleic acid-templated transcription	119	0.170113258386765	0.770796176292787	0.94	0.938737973967176	3188	EVM0000054;EVM0009157;EVM0004897;EVM0009085;EVM0006852;EVM0002034;EVM0007515;EVM0002286;EVM0005265;EVM0005053;EVM0001546;EVM0004689;EVM0003914;EVM0006122;EVM0000924;EVM0003046;EVM0004812;EVM0001608;EVM0003420;EVM0002156;EVM0001496;EVM0004067;EVM0007467;EVM0003346;EVM0007106;EVM0000810;EVM0007439;EVM0005335;EVM0000632;EVM0003560;EVM0007474;EVM0003664;EVM0000019;EVM0003248;EVM0008396;Sphaceloma_ara…
GO:0032270	positive regulation of cellular protein metabolic process	77	0.175675916236791	0.737307318691074	0.942307692307692	0.938737973967176	3355	EVM0007333;EVM0003024;EVM0000523;EVM0003485;EVM0008818;EVM0006292;EVM0002850;EVM0002640;EVM0004047;EVM0000208;EVM0008309;EVM0003420;EVM0001391;EVM0007756;EVM0001188;EVM0002372;EVM0000810;EVM0000812;EVM0007474;Sphaceloma_arachidis_newGene_730;EVM0008396;EVM0001213;EVM0008137;EVM0003389;EVM0007740;EVM0006621;EVM0008194;EVM0006532;EVM0006376;EVM0002670;EVM0006516;EVM0000920;EVM0007976
GO:0051247	positive regulation of protein metabolic process	77	0.175675916236791	0.737307318691074	0.942307692307692	0.938737973967176	3355	EVM0007333;EVM0003024;EVM0000523;EVM0003485;EVM0008818;EVM0006292;EVM0002850;EVM0002640;EVM0004047;EVM0000208;EVM0008309;EVM0003420;EVM0001391;EVM0007756;EVM0001188;EVM0002372;EVM0000810;EVM0000812;EVM0007474;Sphaceloma_arachidis_newGene_730;EVM0008396;EVM0001213;EVM0008137;EVM0003389;EVM0007740;EVM0006621;EVM0008194;EVM0006532;EVM0006376;EVM0002670;EVM0006516;EVM0000920;EVM0007976
GO:0051172	negative regulation of nitrogen compound metabolic process	221	-0.221690444405344	-0.745933348292599	0.942798774259448	0.938737973967176	2026	EVM0004407;EVM0007713;EVM0006115;EVM0004211;EVM0003593;EVM0007219;EVM0009106;EVM0001364;EVM0003167;EVM0006870;EVM0005427;EVM0009018;EVM0002578;EVM0005807;EVM0002759;EVM0002678;EVM0006437;EVM0007050;EVM0003605;EVM0000939;EVM0005085;EVM0006323;EVM0002965;EVM0007071;EVM0007710;EVM0005787;EVM0001895;EVM0003158;EVM0003317
GO:0040020	regulation of meiotic nuclear division	18	-0.238117645097459	-0.581823695690571	0.943019943019943	0.938737973967176	2764	EVM0005524;EVM0004211;EVM0002759;EVM0003605
GO:0043408	regulation of MAPK cascade	21	-0.247970048132982	-0.617077540394093	0.943181818181818	0.938737973967176	2026	EVM0006115;EVM0009106;EVM0005807;EVM0001851
GO:0006284	base-excision repair	15	-0.258181326693081	-0.606568259088036	0.943536404160475	0.938737973967176	1531	EVM0001497;EVM0008477;EVM0003605;EVM0003849
GO:0032507	maintenance of protein location in cell	25	0.205654203560646	0.657536856487908	0.944029850746269	0.938737973967176	1965	EVM0008786;EVM0003545;EVM0004560;EVM0000455;EVM0001370;EVM0008761;EVM0008032
GO:0045786	negative regulation of cell cycle	86	-0.213821400880533	-0.671711030509805	0.945115257958288	0.938737973967176	1891	EVM0009106;EVM0006870;EVM0006259;EVM0006932;EVM0005807;EVM0002759;EVM0003605;EVM0005085;EVM0001851;EVM0003317
GO:0032272	negative regulation of protein polymerization	10	0.231554327025303	0.576752638922596	0.945355191256831	0.938737973967176	7238	EVM0007462;EVM0001939;EVM0008332;EVM0007561;EVM0006044;EVM0007861;EVM0005982;EVM0003213;EVM0003769;EVM0006102
GO:0006887	exocytosis	35	-0.224025480556018	-0.620351859079962	0.946015424164524	0.938737973967176	122	EVM0003786;EVM0003548;EVM0008598;EVM0000534;EVM0004286;EVM0003687;EVM0005634;EVM0001779;EVM0000261
GO:0010565	regulation of cellular ketone metabolic process	14	0.211553106036668	0.583117269075302	0.946107784431138	0.938737973967176	821	EVM0002638;EVM0006244
GO:0033262	regulation of nuclear cell cycle DNA replication	14	0.209821867763941	0.578345347014576	0.946107784431138	0.938737973967176	3313	EVM0001961;EVM0008672;EVM0008761;EVM0007139;EVM0003092;EVM0007420
GO:0043254	regulation of protein complex assembly	60	-0.217453200461493	-0.655884330264781	0.946697566628042	0.938737973967176	738	EVM0005138;EVM0006978;EVM0000112
GO:0043410	positive regulation of MAPK cascade	12	0.217481243057075	0.562573830224629	0.947674418604651	0.938737973967176	2220	EVM0003485;EVM0002850;EVM0002640;EVM0001188
GO:0019941	modification-dependent protein catabolic process	109	-0.208724886008929	-0.673243476881318	0.948093220338983	0.938737973967176	2809	EVM0003108;EVM0005186;EVM0003397;EVM0001788;EVM0005082;EVM0003587;EVM0006601;EVM0000324;EVM0001088;EVM0000782;EVM0006148;EVM0000022;EVM0008158;EVM0001382;EVM0003593;EVM0001364;EVM0003383;EVM0005911;EVM0006870;EVM0006135;EVM0001211;EVM0002278;EVM0002941;EVM0003781;EVM0006437;EVM0007620;EVM0004841;EVM0008917;EVM0008623;EVM0000957
GO:0048311	mitochondrion distribution	16	-0.241682246193999	-0.575425351406952	0.948755490483163	0.938737973967176	3614	EVM0006249;EVM0000845;EVM0008976;EVM0003769;EVM0008750;EVM0007900;EVM0003754;EVM0003687;EVM0008784
GO:0018105	peptidyl-serine phosphorylation	11	0.234647101279898	0.589837000962276	0.948863636363636	0.938737973967176	3338	EVM0000763;EVM0008761;EVM0002653;EVM0005123;EVM0000920
GO:0018209	peptidyl-serine modification	11	0.234647101279898	0.589837000962276	0.948863636363636	0.938737973967176	3338	EVM0000763;EVM0008761;EVM0002653;EVM0005123;EVM0000920
GO:0045930	negative regulation of mitotic cell cycle	65	-0.213528777453898	-0.649921015474069	0.949037372593431	0.938737973967176	1614	EVM0006259;EVM0005807;EVM0003605;EVM0001851;EVM0003317
GO:0000902	cell morphogenesis	14	0.206145261596441	0.568211283809252	0.949101796407186	0.938737973967176	2220	EVM0005338;EVM0003485;EVM0006198;EVM0004733;EVM0001188
GO:0007346	regulation of mitotic cell cycle	112	0.164794658400683	0.739433789940968	0.949152542372881	0.938737973967176	2207	EVM0002004;EVM0007333;EVM0003024;EVM0000685;EVM0000154;EVM0006531;EVM0007626;EVM0001961;EVM0008672;EVM0008818;EVM0002089;EVM0007465;EVM0002765;EVM0002850;EVM0004802;EVM0004858;EVM0003297;EVM0008868;EVM0006375;EVM0004047;EVM0000162;EVM0002286;EVM0008761;EVM0004099;EVM0000208;EVM0000570;EVM0002653;EVM0004133;EVM0001391;EVM0008076
GO:0046916	cellular transition metal ion homeostasis	44	-0.218751279511308	-0.629494180413007	0.949382716049383	0.938737973967176	695	EVM0001472;EVM0004407;EVM0003036;EVM0005427;EVM0006565;EVM0007871;EVM0001628;EVM0003415
GO:0055076	transition metal ion homeostasis	44	-0.218751279511308	-0.629494180413007	0.949382716049383	0.938737973967176	695	EVM0001472;EVM0004407;EVM0003036;EVM0005427;EVM0006565;EVM0007871;EVM0001628;EVM0003415
GO:0048315	conidium formation	18	-0.231724028175134	-0.566201343029328	0.95014245014245	0.938737973967176	2387	EVM0000710;EVM0008100;EVM0000117;EVM0000248;EVM0004466;EVM0001668;EVM0008125;EVM0005665
GO:0061794	conidium development	18	-0.231724028175134	-0.566201343029328	0.95014245014245	0.938737973967176	2387	EVM0000710;EVM0008100;EVM0000117;EVM0000248;EVM0004466;EVM0001668;EVM0008125;EVM0005665
GO:1902531	regulation of intracellular signal transduction	65	-0.211054722699348	-0.642390694748273	0.950169875424689	0.938737973967176	2810	EVM0001189;EVM0003393;EVM0008988;EVM0003723;EVM0002603;EVM0008708;EVM0008784;EVM0006115;EVM0009106;EVM0003167;EVM0004629;EVM0005807;EVM0002759;EVM0005085;EVM0001851;EVM0005787
GO:0006555	methionine metabolic process	19	-0.239501791663981	-0.585964792453885	0.950937950937951	0.938737973967176	1695	EVM0001773;EVM0007169;EVM0004437
GO:0000749	response to pheromone involved in conjugation with cellular fusion	24	0.196961720050189	0.621825831569056	0.951310861423221	0.938737973967176	2500	EVM0005519;EVM0006430;EVM0006531;EVM0002089;EVM0004470;EVM0006198;EVM0000924;EVM0005449;EVM0001496;EVM0004738
GO:0032101	regulation of response to external stimulus	25	0.202854431283934	0.648585162674517	0.951492537313433	0.938737973967176	2940	EVM0004042;EVM0004082;EVM0006531;EVM0002850;EVM0001618;EVM0002286;EVM0003276;EVM0007467;EVM0002293;EVM0008246;EVM0004232
GO:0044089	positive regulation of cellular component biogenesis	37	-0.22464397591111	-0.62593582822524	0.952503209242619	0.938737973967176	3697	EVM0005982;EVM0003213;EVM0006249;EVM0001341;EVM0008750;EVM0003772;EVM0002520;EVM0007301;EVM0007900;EVM0004066;EVM0003944;EVM0002603;EVM0006102;EVM0007713;EVM0005634;EVM0000112
GO:0071417	cellular response to organonitrogen compound	12	0.212790053442265	0.550438804358416	0.953488372093023	0.938737973967176	1529	EVM0003024;EVM0004082;EVM0002850
GO:0030100	regulation of endocytosis	11	-0.249421862057153	-0.547992670099387	0.953846153846154	0.938737973967176	2902	EVM0004799;EVM0004312;EVM0003839;EVM0006126;EVM0001352
GO:0045727	positive regulation of translation	11	-0.250481336047362	-0.550320388993019	0.953846153846154	0.938737973967176	2865	EVM0004957;EVM0001512;EVM0006932
GO:0032508	DNA duplex unwinding	20	0.198271553300884	0.608254813972289	0.954098360655738	0.938737973967176	2389	EVM0000994;EVM0004938;EVM0004142;EVM0000100;EVM0007427;EVM0002584;EVM0005003;EVM0007467;EVM0007106
GO:0009966	regulation of signal transduction	85	-0.206700159448081	-0.648693697773709	0.95618838992333	0.938737973967176	2937	EVM0004312;EVM0000876;EVM0003467;EVM0001189;EVM0003393;EVM0008988;EVM0003723;EVM0002603;EVM0008708;EVM0008784;EVM0006115;EVM0009106;EVM0003167;EVM0004882;EVM0004629;EVM0005807;EVM0002759;EVM0005085;EVM0001352;EVM0001851;EVM0002965;EVM0005787
GO:0006023	aminoglycan biosynthetic process	10	0.217945991920051	0.542857167029991	0.956284153005464	0.938737973967176	7366	EVM0000779;EVM0003186;EVM0006493;EVM0008153;EVM0004432;EVM0008660;EVM0008100;EVM0000167;EVM0002603;EVM0008125
GO:0006031	chitin biosynthetic process	10	0.217945991920051	0.542857167029991	0.956284153005464	0.938737973967176	7366	EVM0000779;EVM0003186;EVM0006493;EVM0008153;EVM0004432;EVM0008660;EVM0008100;EVM0000167;EVM0002603;EVM0008125
GO:0046349	amino sugar biosynthetic process	10	0.217945991920051	0.542857167029991	0.956284153005464	0.938737973967176	7366	EVM0000779;EVM0003186;EVM0006493;EVM0008153;EVM0004432;EVM0008660;EVM0008100;EVM0000167;EVM0002603;EVM0008125
GO:1901073	glucosamine-containing compound biosynthetic process	10	0.217945991920051	0.542857167029991	0.956284153005464	0.938737973967176	7366	EVM0000779;EVM0003186;EVM0006493;EVM0008153;EVM0004432;EVM0008660;EVM0008100;EVM0000167;EVM0002603;EVM0008125
GO:0007006	mitochondrial membrane organization	37	-0.223046130702918	-0.621483678730873	0.956354300385109	0.938737973967176	3469	EVM0000794;EVM0001785;EVM0003719;EVM0004185;EVM0000845;EVM0004800;EVM0007922;EVM0004145;EVM0001644;EVM0006723;EVM0004080;EVM0003225;EVM0009091;EVM0003920;EVM0003115
GO:0032006	regulation of TOR signaling	18	0.202102910767008	0.593387059702522	0.956666666666667	0.938737973967176	3393	EVM0008385;EVM0003276;EVM0004113;EVM0006671;EVM0004121;EVM0000437;EVM0008263;EVM0001167;EVM0000655
GO:0000003	reproduction	207	-0.213959532830937	-0.71888481883493	0.957099080694586	0.938737973967176	2197	EVM0003687;EVM0008912;EVM0008214;EVM0008125;EVM0006817;EVM0004840;EVM0000265;EVM0004211;EVM0006489;EVM0007373;EVM0004004;EVM0008604;EVM0005634;EVM0004882;EVM0005502;EVM0001945;EVM0009018;EVM0000307;EVM0007320;EVM0000203;EVM0005807;EVM0002759;EVM0003781;EVM0005611;EVM0006401;EVM0003605;EVM0005441;EVM0000367;EVM0005085;EVM0005665;EVM0005034;EVM0003849;EVM0002940;EVM0008902;EVM0008907;EVM0001895;EVM…
GO:0006906	vesicle fusion	19	0.196445674151325	0.591710774674142	0.957928802588997	0.938737973967176	7570	EVM0008948;EVM0005011;EVM0000869;EVM0002121;EVM0008746;EVM0001712;EVM0001066;EVM0008738;EVM0007554;EVM0008368;EVM0002861;EVM0004598;EVM0002309;EVM0000199;EVM0003786;EVM0000746;EVM0004286;EVM0001457;EVM0003414
GO:0022406	membrane docking	30	-0.215156008187234	-0.579057359512145	0.959264126149803	0.938737973967176	202	EVM0002997;EVM0004286;EVM0001457;EVM0004904;EVM0004534
GO:0140056	organelle localization by membrane tethering	30	-0.215156008187234	-0.579057359512145	0.959264126149803	0.938737973967176	202	EVM0002997;EVM0004286;EVM0001457;EVM0004904;EVM0004534
GO:1901137	carbohydrate derivative biosynthetic process	101	0.161726128199545	0.711459396239644	0.961038961038961	0.938737973967176	1965	EVM0000084;EVM0006190;EVM0000963;EVM0007903;EVM0000272;EVM0006713;EVM0004641;EVM0008764;EVM0000779;EVM0000807;EVM0004605;EVM0001155;EVM0002342;EVM0001755;EVM0000626;EVM0003609;EVM0005490;EVM0003243;EVM0003186;EVM0002268;EVM0001631;EVM0008577;EVM0004108;EVM0008032
GO:1901990	regulation of mitotic cell cycle phase transition	81	0.176888077473655	0.755037505326916	0.961165048543689	0.938737973967176	2207	EVM0002004;EVM0007333;EVM0003024;EVM0000685;EVM0000154;EVM0007626;EVM0008818;EVM0002089;EVM0007465;EVM0002765;EVM0002850;EVM0004802;EVM0004858;EVM0003297;EVM0008868;EVM0004047;EVM0000162;EVM0008761;EVM0000208;EVM0000570;EVM0002653;EVM0004133;EVM0008076
GO:0090174	organelle membrane fusion	22	0.196508409623164	0.609157938351258	0.961538461538462	0.938737973967176	7570	EVM0008948;EVM0005011;EVM0000869;EVM0002121;EVM0008746;EVM0001712;EVM0001066;EVM0008738;EVM0007554;EVM0008368;EVM0002861;EVM0004598;EVM0006153;EVM0004511;EVM0002309;EVM0000199;EVM0003786;EVM0007922;EVM0000746;EVM0004286;EVM0001457;EVM0003414
GO:0006816	calcium ion transport	15	-0.235434868182171	-0.553127989351633	0.962852897473997	0.938737973967176	1523	EVM0002255;EVM0002310;EVM0009117;EVM0003758;EVM0000881
GO:0070588	calcium ion transmembrane transport	15	-0.235434868182171	-0.553127989351633	0.962852897473997	0.938737973967176	1523	EVM0002255;EVM0002310;EVM0009117;EVM0003758;EVM0000881
GO:0031670	cellular response to nutrient	29	-0.221153530591402	-0.589506881273482	0.962864721485411	0.938737973967176	3190	EVM0003562;EVM0002520;EVM0003108;EVM0001788;EVM0007621;EVM0001551;EVM0002192;EVM0008523;EVM0005807;EVM0007050
GO:0036177	filamentous growth of a population of unicellular organisms in response to pH	11	0.222081288502416	0.558250071982989	0.963068181818182	0.938737973967176	2831	EVM0007333;EVM0004082;EVM0001188;EVM0002293;EVM0003171
GO:1904029	regulation of cyclin-dependent protein kinase activity	11	0.225674886705213	0.567283369965532	0.963068181818182	0.938737973967176	3625	EVM0008868;EVM0001213;EVM0007976;EVM0004070;EVM0004950
GO:0051053	negative regulation of DNA metabolic process	30	-0.214258348606153	-0.576641454926719	0.963206307490145	0.938737973967176	1891	EVM0003593;EVM0006870;EVM0002759;EVM0003605
GO:0000002	mitochondrial genome maintenance	24	-0.217680649876266	-0.561619211214813	0.963265306122449	0.938737973967176	2914	EVM0007922;EVM0000328;EVM0002337;EVM0001237;EVM0000502;EVM0007358;EVM0007522
GO:0016241	regulation of macroautophagy	13	-0.242378345402945	-0.549971244395494	0.963525835866261	0.938737973967176	1545	EVM0001979;EVM0004066;EVM0004629;EVM0006401
GO:0051345	positive regulation of hydrolase activity	60	0.18186301244733	0.71820507233635	0.964028776978417	0.938737973967176	2117	EVM0002004;EVM0003425;EVM0005338;EVM0001089;EVM0001012;EVM0003485;EVM0001595;EVM0002322;EVM0002765;EVM0002850;EVM0008585;EVM0006351;EVM0006640;EVM0000724;EVM0000924;EVM0008309
GO:0045017	glycerolipid biosynthetic process	35	0.190889217496492	0.661442941259692	0.964285714285714	0.938737973967176	2516	EVM0002863;EVM0004641;EVM0000807;EVM0001755;EVM0002850;EVM0001631;EVM0008577;EVM0006462;EVM0008898;EVM0007625;EVM0008284;EVM0008282;EVM0007344
GO:0045013	carbon catabolite repression of transcription	11	-0.237971988279851	-0.522836708020621	0.964615384615385	0.938737973967176	3131	EVM0003108;EVM0001788;EVM0007621;EVM0005807
GO:0043900	regulation of multi-organism process	59	0.180831561564208	0.716687776800515	0.964788732394366	0.938737973967176	2535	EVM0002750;EVM0005519;EVM0007538;EVM0006430;EVM0006531;EVM0003485;EVM0008672;EVM0002089;EVM0007222;EVM0002850;EVM0002286;EVM0004470;EVM0003206;EVM0006198;EVM0000924;EVM0005449;EVM0001496;EVM0005605;EVM0004738;EVM0007111
GO:0044764	multi-organism cellular process	52	-0.210167762164645	-0.616243689617604	0.964891041162228	0.938737973967176	1815	EVM0008523;EVM0008604;EVM0004882;EVM0001779;EVM0007320;EVM0005807;EVM0005441;EVM0008188;EVM0008907
GO:0000917	barrier septum assembly	11	-0.234645140136969	-0.515527451398941	0.966153846153846	0.938737973967176	2052	EVM0008086
GO:0090529	cell septum assembly	11	-0.234645140136969	-0.515527451398941	0.966153846153846	0.938737973967176	2052	EVM0008086
GO:0071467	cellular response to pH	13	-0.239129484707717	-0.542599381383344	0.966565349544073	0.938737973967176	2369	EVM0000782;EVM0005140;EVM0008793;EVM0003979
GO:0042254	ribosome biogenesis	166	0.156869837248157	0.742746343590362	0.966666666666667	0.938737973967176	3687	EVM0006798;EVM0001093;EVM0002010;EVM0007873;EVM0005877;EVM0003226;EVM0008950;EVM0004365;EVM0005116;EVM0001012;EVM0005543;EVM0001223;EVM0001285;EVM0004986;EVM0002322;EVM0000100;EVM0008843;EVM0000162;EVM0001523;EVM0000570;EVM0003842;EVM0006452;EVM0003668;EVM0004812;EVM0008984;EVM0007106;EVM0000561;EVM0006039;EVM0003664;EVM0008396;EVM0006358;EVM0000837;EVM0003746;EVM0004652;EVM0005395;EVM0008736;EVM…
GO:0048308	organelle inheritance	30	0.180375026635414	0.607573838679713	0.966804979253112	0.938737973967176	7723	EVM0003860;EVM0004339;EVM0002504;EVM0008982;EVM0001758;EVM0007112;EVM0001579;EVM0000457;EVM0003447;EVM0005218;EVM0003278;EVM0002040;EVM0008738;EVM0007554;EVM0001416;EVM0006153;EVM0001511;EVM0003310;EVM0006249;EVM0000845;EVM0008976;EVM0003769;EVM0008750;EVM0007900;EVM0004694;EVM0003754;EVM0006702;EVM0003687;EVM0008784;EVM0001773
GO:0006900	vesicle budding from membrane	17	-0.21801635780029	-0.529646282140568	0.967189728958631	0.938737973967176	2258	EVM0001364;EVM0003383;EVM0005911;EVM0009018
GO:0051646	mitochondrion localization	17	-0.223519064620632	-0.543014491014938	0.967189728958631	0.938737973967176	3614	EVM0006249;EVM0000845;EVM0008976;EVM0003769;EVM0008750;EVM0007900;EVM0003754;EVM0003687;EVM0008784
GO:0051235	maintenance of location	40	-0.211126091744976	-0.594988450386293	0.968193384223919	0.938737973967176	506	EVM0008902
GO:0001522	pseudouridine synthesis	10	-0.229226335636264	-0.492238439500824	0.968553459119497	0.938737973967176	840	EVM0002091;EVM0000687;EVM0005056
GO:0045934	negative regulation of nucleobase-containing compound metabolic process	170	0.149439996377454	0.713660704189019	0.96875	0.938737973967176	3344	EVM0002750;EVM0009030;EVM0007148;EVM0002253;EVM0004082;EVM0005116;EVM0007628;EVM0006430;EVM0007155;EVM0007626;EVM0006852;EVM0006906;EVM0006292;EVM0007222;EVM0002850;EVM0006345;EVM0007289;EVM0007206;EVM0002640;EVM0007515;EVM0002087;EVM0007615;EVM0007427;EVM0007720;EVM0002324;EVM0002286;EVM0002584;EVM0004470;EVM0004689;EVM0003914;EVM0006122;EVM0003046;EVM0008025;EVM0002657;EVM0001608;EVM0003420;EVM…
GO:0045990	carbon catabolite regulation of transcription	23	-0.208210692206829	-0.53368568496133	0.969986357435198	0.938737973967176	2756	EVM0003108;EVM0001788;EVM0007621;EVM0001551;EVM0002192;EVM0008523;EVM0005807
GO:0032956	regulation of actin cytoskeleton organization	45	-0.203425109451319	-0.586353939589601	0.970333745364648	0.938737973967176	738	EVM0008750;EVM0007724;EVM0007946;EVM0001501;EVM0007900;EVM0003944;EVM0003723;EVM0002603;EVM0006102;EVM0003955;EVM0005138;EVM0006978
GO:0032970	regulation of actin filament-based process	45	-0.203425109451319	-0.586353939589601	0.970333745364648	0.938737973967176	738	EVM0008750;EVM0007724;EVM0007946;EVM0001501;EVM0007900;EVM0003944;EVM0003723;EVM0002603;EVM0006102;EVM0003955;EVM0005138;EVM0006978
GO:0080135	regulation of cellular response to stress	61	0.17304671295053	0.689360889152408	0.971428571428571	0.938737973967176	3158	EVM0007333;EVM0004042;EVM0002850;EVM0004858;EVM0002640;EVM0001618;EVM0002286;EVM0004767;EVM0003276;EVM0007624;EVM0001608;EVM0002487;EVM0000331;EVM0002372;EVM0007467;EVM0000810;EVM0000561;EVM0008396;EVM0005002;EVM0008137;EVM0004885;EVM0004675;EVM0008246;EVM0004232;EVM0003993;EVM0004442;EVM0002670
GO:0000079	regulation of cyclin-dependent protein serine/threonine kinase activity	16	0.189893617021277	0.546294573111096	0.971786833855799	0.938737973967176	7631	EVM0008868;EVM0001213;EVM0007976;EVM0004070;EVM0004950;EVM0004761;EVM0002008;EVM0004329;EVM0001887;EVM0007500;EVM0005151;EVM0003286;EVM0007795;EVM0001979;EVM0002360;EVM0009106
GO:0010948	negative regulation of cell cycle process	71	-0.205284683950833	-0.629550774118842	0.973033707865169	0.938737973967176	1359	EVM0006259;EVM0006932;EVM0005807;EVM0002759;EVM0001851;EVM0003317
GO:0016192	vesicle-mediated transport	251	-0.20843233188044	-0.70336536327077	0.973496432212029	0.938737973967176	2822	EVM0003467;EVM0000534;EVM0003108;EVM0007900;EVM0004286;EVM0004153;EVM0007837;EVM0006126;EVM0003393;EVM0007809;EVM0001788;EVM0004694;EVM0003944;EVM0004695;EVM0007173;EVM0006702;EVM0001457;EVM0004482;EVM0007329;EVM0000782;EVM0003687;EVM0003751;EVM0003679;EVM0001580;EVM0004194;EVM0008158;EVM0007866;EVM0003414;EVM0008812;EVM0001364;EVM0003383;EVM0005634;EVM0001773;EVM0005911;EVM0000267;EVM0001779;EVM…
GO:0055088	lipid homeostasis	12	0.201222246949155	0.520515556198487	0.973837209302326	0.938737973967176	1055	EVM0006033;EVM0003652
GO:0006352	DNA-templated transcription, initiation	34	-0.208391028600646	-0.572848247121592	0.973958333333333	0.938737973967176	2119	EVM0005602;EVM0001042;EVM0001054;EVM0007503;EVM0007899;EVM0002643;EVM0003183;EVM0005676
GO:0060627	regulation of vesicle-mediated transport	45	0.18171619234087	0.673019364057354	0.974093264248705	0.938737973967176	2608	EVM0003425;EVM0001595;EVM0001568;EVM0002850;EVM0006351;EVM0008270;EVM0006640;EVM0007645;EVM0004715;EVM0001849;EVM0004113;EVM0001939;EVM0000183;EVM0000869;EVM0003142
GO:0032392	DNA geometric change	25	-0.207708316231471	-0.536882230438506	0.974114441416894	0.938737973967176	2717	EVM0005524;EVM0001734;EVM0004211;EVM0001945;EVM0006259;EVM0003605;EVM0005809
GO:2000242	negative regulation of reproductive process	20	-0.221783888136177	-0.547856284781162	0.974175035868006	0.938737973967176	2764	EVM0007837;EVM0005524;EVM0002603;EVM0004211;EVM0002759;EVM0005085
GO:0006367	transcription initiation from RNA polymerase II promoter	21	-0.220413476745004	-0.548502559577584	0.974431818181818	0.938737973967176	2837	EVM0001042;EVM0007503;EVM0003183;EVM0005676
GO:1903432	regulation of TORC1 signaling	11	0.213556677928305	0.536821591903847	0.974431818181818	0.938737973967176	3393	EVM0003276;EVM0004113;EVM0006671;EVM0008263;EVM0001167;EVM0000655
GO:0031497	chromatin assembly	32	0.184386079720257	0.633285008451117	0.974576271186441	0.938737973967176	2917	EVM0006906;EVM0002640;EVM0007615;EVM0003914;EVM0006122;EVM0002657;EVM0001144;EVM0004067;EVM0007467;EVM0004885;EVM0002293;EVM0008366;EVM0004979;EVM0004382
GO:0018130	heterocycle biosynthetic process	268	-0.203097881897037	-0.687690127789664	0.975683890577508	0.938737973967176	2724	EVM0003760;EVM0007076;EVM0008988;EVM0008943;EVM0003321;EVM0002406;EVM0004325;EVM0001042;EVM0003911;EVM0007238;EVM0001172;EVM0004466;EVM0007631;EVM0002853;EVM0007992;EVM0002445;EVM0001734;EVM0005140;EVM0001237;EVM0007621;EVM0001551;EVM0007503;EVM0008228;EVM0000678;EVM0000265;EVM0002192;EVM0004211;EVM0003565;EVM0004566;EVM0008283;EVM0002594;EVM0005427;EVM0001945;EVM0005350;EVM0000416;EVM0006667;EVM…
GO:0009896	positive regulation of catabolic process	32	-0.204370978606739	-0.55500922460302	0.976501305483029	0.938737973967176	2010	EVM0001341;EVM0003974;EVM0001979;EVM0004066;EVM0007713;EVM0006817;EVM0004629;EVM0006401;EVM0005516
GO:0031331	positive regulation of cellular catabolic process	32	-0.204370978606739	-0.55500922460302	0.976501305483029	0.938737973967176	2010	EVM0001341;EVM0003974;EVM0001979;EVM0004066;EVM0007713;EVM0006817;EVM0004629;EVM0006401;EVM0005516
GO:0009268	response to pH	18	-0.207231019988981	-0.506354402515474	0.977207977207977	0.938737973967176	2369	EVM0003772;EVM0002603;EVM0000782;EVM0008708;EVM0005140;EVM0008793;EVM0003979
GO:0000154	rRNA modification	11	0.207975777997696	0.52279277475765	0.977272727272727	0.938737973967176	3174	EVM0005543;EVM0003842;EVM0000837;EVM0005395;EVM0008736;EVM0002547
GO:0061640	cytoskeleton-dependent cytokinesis	52	0.188378729713243	0.731255184883153	0.977272727272727	0.938737973967176	2235	EVM0005596;EVM0000779;EVM0003485;EVM0001568;EVM0002765;EVM0005198;EVM0003297;EVM0006375;EVM0003041;EVM0000208;EVM0001849;EVM0000918;EVM0000546;EVM0003936
GO:0032774	RNA biosynthetic process	124	0.182314136466389	0.816015968798919	0.978723404255319	0.938737973967176	3188	EVM0000054;EVM0009157;EVM0004897;EVM0009085;EVM0006852;EVM0006292;EVM0002209;EVM0002034;EVM0007515;EVM0005685;EVM0002286;EVM0005265;EVM0005053;EVM0001546;EVM0004689;EVM0003914;EVM0006122;EVM0000924;EVM0003046;EVM0004812;EVM0001608;EVM0003420;EVM0002156;EVM0001496;EVM0004067;EVM0007467;EVM0003346;EVM0007106;EVM0000810;EVM0007439;EVM0005335;EVM0000632;EVM0003560;EVM0007474;EVM0003664;EVM0000019;EVM…
GO:0045910	negative regulation of DNA recombination	12	-0.214365487640516	-0.481999397428582	0.978723404255319	0.938737973967176	3018	EVM0005524;EVM0004211;EVM0002759
GO:0043902	positive regulation of multi-organism process	49	0.176829547347953	0.67584351693734	0.978835978835979	0.938737973967176	2535	EVM0005519;EVM0007538;EVM0006430;EVM0006531;EVM0008672;EVM0002089;EVM0007222;EVM0002850;EVM0002286;EVM0004470;EVM0003206;EVM0006198;EVM0000924;EVM0005449;EVM0001496;EVM0005605;EVM0004738;EVM0007111
GO:0006626	protein targeting to mitochondrion	39	-0.191208874897409	-0.536931196318433	0.979643765903308	0.938737973967176	3974	EVM0004753;EVM0001124;EVM0000794;EVM0002968;EVM0001785;EVM0003719;EVM0003828;EVM0002712;EVM0006670;EVM0004622;EVM0005931;EVM0004313;EVM0001644;EVM0006723;EVM0003225;EVM0003920;EVM0003115
GO:0044182	filamentous growth of a population of unicellular organisms	69	-0.198891228777887	-0.608067946250373	0.979775280898876	0.938737973967176	1206	EVM0003183;EVM0003990;EVM0005085;EVM0006978;EVM0005643
GO:0043603	cellular amide metabolic process	153	-0.199518022202328	-0.659432064568446	0.980351602895553	0.938737973967176	1835	EVM0004566;EVM0003184;EVM0001773;EVM0004335;EVM0003364;EVM0000407;EVM0005350;EVM0002561;EVM0008921;EVM0002941;EVM0006932;EVM0000035;EVM0009050;EVM0005201;EVM0007753;EVM0004129;EVM0008684;EVM0003979;EVM0005830;EVM0005517;EVM0002590;EVM0005890;EVM0003658;EVM0008099
GO:0015931	nucleobase-containing compound transport	77	0.164448468632674	0.690186008803738	0.980769230769231	0.938737973967176	2598	EVM0002137;EVM0007009;EVM0001093;EVM0007873;EVM0003226;EVM0002322;EVM0004008;EVM0005198;EVM0004802;EVM0000200;EVM0001996;EVM0000162;EVM0000568;EVM0001523;EVM0000570;EVM0007590;EVM0004133;EVM0001496;EVM0001927;EVM0005541;EVM0000561;EVM0000484;EVM0001834
GO:0032889	regulation of vacuole fusion, non-autophagic	10	-0.218626920696519	-0.469477357293232	0.981132075471698	0.938737973967176	1067	EVM0001425
GO:0030003	cellular cation homeostasis	88	-0.189253546200478	-0.594804687233355	0.981298129812981	0.938737973967176	3323	EVM0002255;EVM0004622;EVM0004206;EVM0007773;EVM0008098;EVM0002310;EVM0007579;EVM0008180;EVM0009117;EVM0003772;EVM0001506;EVM0005817;EVM0007809;EVM0000781;EVM0000348;EVM0003898;EVM0006702;EVM0006584;EVM0001472;EVM0004407;EVM0003319;EVM0003494;EVM0003036;EVM0005427;EVM0003758;EVM0002044;EVM0006565;EVM0007871;EVM0007146;EVM0001628;EVM0003415
GO:0006873	cellular ion homeostasis	91	-0.186374153162279	-0.590153266433357	0.981501632208923	0.938737973967176	3323	EVM0002255;EVM0004622;EVM0004206;EVM0007773;EVM0008098;EVM0002310;EVM0007579;EVM0008180;EVM0009117;EVM0003772;EVM0001506;EVM0005817;EVM0007809;EVM0000781;EVM0000348;EVM0003754;EVM0003898;EVM0006702;EVM0006584;EVM0001472;EVM0004407;EVM0003319;EVM0003494;EVM0003036;EVM0005427;EVM0003758;EVM0002044;EVM0006565;EVM0007871;EVM0007146;EVM0001628;EVM0003415
GO:0006511	ubiquitin-dependent protein catabolic process	118	-0.194084576281726	-0.629726833074645	0.982086406743941	0.938737973967176	2809	EVM0003108;EVM0005186;EVM0003397;EVM0001788;EVM0005082;EVM0003587;EVM0006601;EVM0000324;EVM0001088;EVM0000782;EVM0006148;EVM0008197;EVM0000022;EVM0008158;EVM0001382;EVM0003593;EVM0001364;EVM0003383;EVM0005911;EVM0006870;EVM0006135;EVM0001211;EVM0002278;EVM0002941;EVM0003781;EVM0006437;EVM0007620;EVM0004841;EVM0008917;EVM0008623;EVM0000957
GO:0016197	endosomal transport	63	-0.195785353019699	-0.594413737127374	0.982876712328767	0.938737973967176	3089	EVM0003520;EVM0003816;EVM0003108;EVM0003393;EVM0001788;EVM0004694;EVM0006702;EVM0001457;EVM0007329;EVM0000782;EVM0003414;EVM0003383;EVM0005634;EVM0005911;EVM0001211;EVM0002278;EVM0003781;EVM0003674;EVM0005818
GO:0009272	fungal-type cell wall biogenesis	34	0.186914993049453	0.648487837222902	0.982905982905983	0.938737973967176	889	EVM0008463;EVM0006100;EVM0007903;EVM0006033
GO:0017038	protein import	59	-0.197833862081219	-0.595666788469558	0.983720930232558	0.938737973967176	3475	EVM0003106;EVM0001785;EVM0003719;EVM0003828;EVM0002712;EVM0006670;EVM0004622;EVM0005931;EVM0000107;EVM0008167;EVM0008763;EVM0004313;EVM0001644;EVM0001120;EVM0004864;EVM0006723;EVM0009100;EVM0002917;EVM0003225;EVM0001862;EVM0005199;EVM0003920;EVM0002789;EVM0003115
GO:0030702	chromatin silencing at centromere	19	0.173213633143567	0.521733927174957	0.983818770226537	0.938737973967176	3258	EVM0007155;EVM0000331;EVM0002293;EVM0004979;EVM0007263;EVM0003612;EVM0000114;EVM0008996;EVM0006180
GO:2000243	positive regulation of reproductive process	49	0.169275135854816	0.646970514045651	0.984126984126984	0.938737973967176	2500	EVM0005519;EVM0007538;EVM0006430;EVM0006531;EVM0008672;EVM0002089;EVM0007222;EVM0002850;EVM0002286;EVM0004470;EVM0003206;EVM0006198;EVM0000924;EVM0005449;EVM0001496;EVM0005605;EVM0008006;EVM0004738
GO:0007117	budding cell bud growth	11	-0.206122558099188	-0.452861870442645	0.984615384615385	0.938737973967176	2178	EVM0005997;EVM0003769;EVM0003687;EVM0004840;EVM0006489
GO:0016584	nucleosome positioning	11	-0.207655502392345	-0.45622982796406	0.984615384615385	0.938737973967176	7464	EVM0007467;EVM0004885;EVM0002293;EVM0008366;EVM0000446;EVM0005250;EVM0002343;EVM0003562;EVM0008936;EVM0002759
GO:0051031	tRNA transport	11	-0.206166932482722	-0.452959363247471	0.984615384615385	0.938737973967176	7478	EVM0000484;EVM0004203;EVM0004442;EVM0001154;EVM0003345;EVM0002389;EVM0008977;EVM0001563;EVM0003225;EVM0002959
GO:0000478	endonucleolytic cleavage involved in rRNA processing	37	-0.191352521583155	-0.53317431991826	0.985879332477535	0.938737973967176	6857	EVM0006358;EVM0006996;EVM0003612;EVM0008798;EVM0007746;EVM0005801;EVM0002073;EVM0002109;EVM0004465;EVM0001187;EVM0001584;EVM0008721;EVM0005075;EVM0005159;EVM0007723;EVM0006247;EVM0002344;EVM0001282;EVM0007193;EVM0003718;EVM0002280;EVM0002704;EVM0001294;EVM0001937;EVM0005788;EVM0005607;EVM0006858;EVM0003619;EVM0006455;EVM0003038;EVM0005584;EVM0003844;EVM0002041;EVM0004337;EVM0002578
GO:0019954	asexual reproduction	40	-0.191618923253083	-0.540014004279293	0.986005089058524	0.938737973967176	3309	EVM0003769;EVM0001341;EVM0003772;EVM0008598;EVM0004238;EVM0004466;EVM0002603;EVM0001668;EVM0003687;EVM0008125;EVM0004840;EVM0006489;EVM0006401;EVM0005085;EVM0005665
GO:0044088	regulation of vacuole organization	15	-0.208228958962804	-0.489210737072129	0.986627043090639	0.938737973967176	2728	EVM0006702;EVM0004629;EVM0001425
GO:0019438	aromatic compound biosynthetic process	255	-0.197591463188702	-0.667752382586526	0.986761710794297	0.938737973967176	2727	EVM0001189;EVM0003760;EVM0007076;EVM0008988;EVM0001535;EVM0008943;EVM0003321;EVM0002406;EVM0004325;EVM0001042;EVM0003911;EVM0007238;EVM0001172;EVM0004466;EVM0007631;EVM0002853;EVM0007992;EVM0002445;EVM0001734;EVM0001237;EVM0007621;EVM0001551;EVM0007503;EVM0008228;EVM0000265;EVM0002192;EVM0004211;EVM0003565;EVM0004566;EVM0008283;EVM0002594;EVM0005427;EVM0001945;EVM0000416;EVM0006667;EVM0006773;EVM…
GO:0022604	regulation of cell morphogenesis	33	0.189696894998397	0.656105995498346	0.98695652173913	0.938737973967176	2866	EVM0007462;EVM0003485;EVM0002089;EVM0007465;EVM0003060;EVM0003564;EVM0006375;EVM0006198;EVM0003936;EVM0001939;EVM0001820;EVM0001170;EVM0005638;EVM0006705;EVM0005834
GO:0046474	glycerophospholipid biosynthetic process	33	0.172974278400881	0.598267362925352	0.98695652173913	0.938737973967176	2516	EVM0002863;EVM0004641;EVM0000807;EVM0001755;EVM0001631;EVM0008577;EVM0006462;EVM0008898;EVM0007625;EVM0008284;EVM0008282;EVM0007344
GO:0050801	ion homeostasis	94	-0.182412011991902	-0.578707613678762	0.986970684039088	0.938737973967176	3323	EVM0002255;EVM0004622;EVM0004206;EVM0007773;EVM0008098;EVM0002310;EVM0007579;EVM0008180;EVM0009117;EVM0003772;EVM0001506;EVM0005817;EVM0007809;EVM0000781;EVM0000348;EVM0003754;EVM0003898;EVM0006702;EVM0006584;EVM0001472;EVM0004407;EVM0003319;EVM0003494;EVM0003036;EVM0005427;EVM0003758;EVM0002044;EVM0006565;EVM0007871;EVM0007146;EVM0001628;EVM0003415
GO:0000479	endonucleolytic cleavage of tricistronic rRNA transcript (SSU-rRNA, 5.8S rRNA, LSU-rRNA)	36	-0.187943343751303	-0.520419025492615	0.987046632124352	0.938737973967176	6857	EVM0006358;EVM0003612;EVM0008798;EVM0007746;EVM0005801;EVM0002073;EVM0002109;EVM0004465;EVM0001187;EVM0001584;EVM0008721;EVM0005075;EVM0005159;EVM0007723;EVM0006247;EVM0002344;EVM0001282;EVM0007193;EVM0003718;EVM0002280;EVM0002704;EVM0001294;EVM0001937;EVM0005788;EVM0005607;EVM0006858;EVM0003619;EVM0006455;EVM0003038;EVM0005584;EVM0003844;EVM0002041;EVM0004337;EVM0002578
GO:0016579	protein deubiquitination	22	-0.200936589194865	-0.50574609932901	0.987430167597765	0.938737973967176	2780	EVM0006601;EVM0005045;EVM0001364;EVM0005191
GO:0055080	cation homeostasis	89	-0.186741266366267	-0.586579964910523	0.98787210584344	0.938737973967176	3323	EVM0002255;EVM0004622;EVM0004206;EVM0007773;EVM0008098;EVM0002310;EVM0007579;EVM0008180;EVM0009117;EVM0003772;EVM0001506;EVM0005817;EVM0007809;EVM0000781;EVM0000348;EVM0003898;EVM0006702;EVM0006584;EVM0001472;EVM0004407;EVM0003319;EVM0003494;EVM0003036;EVM0005427;EVM0003758;EVM0002044;EVM0006565;EVM0007871;EVM0007146;EVM0001628;EVM0003415
GO:0048523	negative regulation of cellular process	329	-0.194552472891019	-0.663893818554112	0.987951807228916	0.938737973967176	2026	EVM0004407;EVM0007713;EVM0006115;EVM0005926;EVM0004211;EVM0003593;EVM0007219;EVM0009106;EVM0001364;EVM0003167;EVM0006870;EVM0005427;EVM0004629;EVM0009018;EVM0000307;EVM0006259;EVM0002247;EVM0002578;EVM0006932;EVM0005807;EVM0002759;EVM0002678;EVM0006437;EVM0007050;EVM0003605;EVM0000939;EVM0005085;EVM0005665;EVM0001851;EVM0003955;EVM0005138;EVM0001638;EVM0006323;EVM0008623;EVM0002965;EVM0007071;EVM…
GO:0000912	assembly of actomyosin apparatus involved in cytokinesis	15	-0.200936070630784	-0.472076908549606	0.988112927191679	0.938737973967176	7528	EVM0002902;EVM0005982;EVM0003213;EVM0006249;EVM0003769;EVM0003687;EVM0007320
GO:0000915	actomyosin contractile ring assembly	15	-0.200936070630784	-0.472076908549606	0.988112927191679	0.938737973967176	7528	EVM0002902;EVM0005982;EVM0003213;EVM0006249;EVM0003769;EVM0003687;EVM0007320
GO:0002098	tRNA wobble uridine modification	16	-0.188191489361702	-0.448068302918827	0.988286969253294	0.938737973967176	7648	EVM0001156;EVM0004978;EVM0006766;EVM0004238;EVM0005556;EVM0000825
GO:0080134	regulation of response to stress	77	-0.185512021815572	-0.575718506299658	0.988864142538975	0.938737973967176	2087	EVM0008784;EVM0004211;EVM0008523;EVM0007219;EVM0009106;EVM0001773;EVM0005427;EVM0005807;EVM0002759;EVM0005085;EVM0001851;EVM0005725
GO:0022607	cellular component assembly	376	-0.201018460388534	-0.688844498567775	0.988977955911824	0.938737973967176	3227	EVM0003769;EVM0002343;EVM0004244;EVM0001205;EVM0003786;EVM0003562;EVM0008750;EVM0009146;EVM0007579;EVM0007724;EVM0008754;EVM0003174;EVM0007306;EVM0008936;EVM0001621;EVM0005113;EVM0006728;EVM0003242;EVM0003929;EVM0005688;EVM0008598;EVM0005103;EVM0008471;EVM0005225;EVM0005602;EVM0008763;EVM0002274;EVM0003844;EVM0000746;EVM0003501;EVM0000534;EVM0007301;EVM0001724;EVM0008286;EVM0007900;EVM0004066;EVM…
GO:0090068	positive regulation of cell cycle process	51	0.164754179628117	0.641665807046135	0.989304812834225	0.938737973967176	1890	EVM0000154;EVM0008672;EVM0008818;EVM0002089;EVM0002850;EVM0003297;EVM0008868;EVM0006375;EVM0004047;EVM0002286;EVM0000208
GO:0008361	regulation of cell size	13	-0.208069489705469	-0.472122358884053	0.98936170212766	0.938737973967176	2942	EVM0004864;EVM0003758;EVM0003102
GO:0007165	signal transduction	166	-0.19340603013994	-0.643103578844629	0.989711934156379	0.938737973967176	2285	EVM0000782;EVM0008708;EVM0006836;EVM0003918;EVM0008784;EVM0007713;EVM0008728;EVM0001382;EVM0003414;EVM0003593;EVM0009106;EVM0005634;EVM0004882;EVM0005529;EVM0007320;EVM0006932;EVM0007513;EVM0002039;EVM0005807;EVM0002759;EVM0003605;EVM0000939;EVM0001851;EVM0006146;EVM0003585;EVM0001638;EVM0006323;EVM0004408;EVM0000957;EVM0007820
GO:0070585	protein localization to mitochondrion	41	-0.181927573727887	-0.516270366361312	0.989937106918239	0.938737973967176	3974	EVM0004753;EVM0001124;EVM0000794;EVM0002968;EVM0001785;EVM0003719;EVM0003828;EVM0002712;EVM0006670;EVM0004622;EVM0005931;EVM0004313;EVM0001644;EVM0006723;EVM0003225;EVM0003920;EVM0003115
GO:0072655	establishment of protein localization to mitochondrion	41	-0.181927573727887	-0.516270366361312	0.989937106918239	0.938737973967176	3974	EVM0004753;EVM0001124;EVM0000794;EVM0002968;EVM0001785;EVM0003719;EVM0003828;EVM0002712;EVM0006670;EVM0004622;EVM0005931;EVM0004313;EVM0001644;EVM0006723;EVM0003225;EVM0003920;EVM0003115
GO:0034605	cellular response to heat	25	-0.180287376806917	-0.466004879997864	0.990463215258856	0.938737973967176	3190	EVM0004218;EVM0003801;EVM0001042;EVM0002603;EVM0003400;EVM0000240;EVM0002759;EVM0005085
GO:0042592	homeostatic process	158	-0.188358646316891	-0.624318673782105	0.990721649484536	0.938737973967176	2688	EVM0000781;EVM0000348;EVM0004864;EVM0007260;EVM0003754;EVM0003898;EVM0006702;EVM0000607;EVM0006584;EVM0001472;EVM0001734;EVM0008214;EVM0004407;EVM0003319;EVM0003494;EVM0004211;EVM0003036;EVM0003540;EVM0001364;EVM0001773;EVM0006870;EVM0001779;EVM0005427;EVM0001945;EVM0003758;EVM0002044;EVM0006565;EVM0002561;EVM0002455;EVM0002558;EVM0003605;EVM0001352;EVM0005438;EVM0007871;EVM0007146;EVM0007457;EVM…
GO:0006892	post-Golgi vesicle-mediated transport	62	-0.183982984269198	-0.556905280367097	0.990804597701149	0.938737973967176	293	EVM0004694;EVM0004695;EVM0006702;EVM0001457;EVM0003414;EVM0009018;EVM0002247;EVM0008442;EVM0001105;EVM0000261
GO:0031325	positive regulation of cellular metabolic process	240	-0.190429351062974	-0.64270735059617	0.990853658536585	0.938737973967176	2241	EVM0005140;EVM0001668;EVM0007621;EVM0004080;EVM0001551;EVM0003747;EVM0007713;EVM0006817;EVM0008793;EVM0002192;EVM0003593;EVM0007358;EVM0008523;EVM0007219;EVM0001364;EVM0001512;EVM0005427;EVM0004629;EVM0000307;EVM0004479;EVM0002247;EVM0006932;EVM0002759;EVM0000368;EVM0005008;EVM0006401;EVM0007791;EVM0001352;EVM0005665;EVM0001851;EVM0005676;EVM0004326;EVM0006323;EVM0005516;EVM0002940;EVM0000112;EVM…
GO:0031032	actomyosin structure organization	19	-0.181653719272108	-0.444433768834161	0.991341991341991	0.938737973967176	7710	EVM0000208;EVM0001849;EVM0000546;EVM0005638;EVM0000995;EVM0003900;EVM0004432;EVM0007945;EVM0008995;EVM0008332;EVM0007561;EVM0002902;EVM0005982;EVM0003213;EVM0006249;EVM0003769;EVM0003687;EVM0007320
GO:0044837	actomyosin contractile ring organization	19	-0.181653719272108	-0.444433768834161	0.991341991341991	0.938737973967176	7710	EVM0000208;EVM0001849;EVM0000546;EVM0005638;EVM0000995;EVM0003900;EVM0004432;EVM0007945;EVM0008995;EVM0008332;EVM0007561;EVM0002902;EVM0005982;EVM0003213;EVM0006249;EVM0003769;EVM0003687;EVM0007320
GO:0048584	positive regulation of response to stimulus	64	0.138489041583363	0.546516142760639	0.991803278688525	0.938737973967176	3097	EVM0004042;EVM0004082;EVM0006531;EVM0003485;EVM0004605;EVM0002850;EVM0002640;EVM0003297;EVM0001618;EVM0004047;EVM0003276;EVM0000733;EVM0004113;EVM0001188;EVM0007467;EVM0006671;EVM0005002;EVM0002293;EVM0004675;EVM0002003;EVM0008246;EVM0004121;EVM0004232;EVM0000437;EVM0006532
GO:0009967	positive regulation of signal transduction	28	0.163129821979281	0.537213409702902	0.992063492063492	0.938737973967176	3393	EVM0003485;EVM0002850;EVM0002640;EVM0003297;EVM0004047;EVM0004113;EVM0001188;EVM0006671;EVM0002003;EVM0004121;EVM0000437;EVM0006532;EVM0001167;EVM0000655
GO:0023056	positive regulation of signaling	28	0.163129821979281	0.537213409702902	0.992063492063492	0.938737973967176	3393	EVM0003485;EVM0002850;EVM0002640;EVM0003297;EVM0004047;EVM0004113;EVM0001188;EVM0006671;EVM0002003;EVM0004121;EVM0000437;EVM0006532;EVM0001167;EVM0000655
GO:0071103	DNA conformation change	65	-0.182397235072727	-0.55516543321063	0.9920724801812	0.938737973967176	2237	EVM0008197;EVM0004211;EVM0007219;EVM0001945;EVM0006259;EVM0002759;EVM0003183;EVM0006437;EVM0003605;EVM0005676;EVM0005809
GO:0001302	replicative cell aging	27	0.158577921210104	0.514594970068162	0.9921875	0.938737973967176	3065	EVM0001038;EVM0007155;EVM0002089;EVM0007515;EVM0006198;EVM0002504;EVM0005493;EVM0001107;EVM0002293;EVM0008194;EVM0000309;EVM0003689
GO:0007127	meiosis I	52	-0.188104287282047	-0.551550241738636	0.99273607748184	0.938737973967176	1956	EVM0006817;EVM0004211;EVM0005502;EVM0001945;EVM0000203;EVM0002759;EVM0003605;EVM0002269
GO:0051258	protein polymerization	19	-0.18126785498875	-0.443489713747381	0.992784992784993	0.938737973967176	3614	EVM0003213;EVM0006249;EVM0001205;EVM0001621;EVM0007001;EVM0000607;EVM0001734;EVM0002558
GO:0050793	regulation of developmental process	59	-0.18881433497868	-0.56850949251343	0.993023255813953	0.938737973967176	2178	EVM0003687;EVM0007713;EVM0004840;EVM0008793;EVM0005634;EVM0005807;EVM0005085;EVM0005665;EVM0001638;EVM0006978
GO:0140013	meiotic nuclear division	57	0.17136941709876	0.666244778821499	0.993103448275862	0.938737973967176	2048	EVM0000030;EVM0000785;EVM0002004;EVM0000154;EVM0004938;EVM0006991;EVM0003505;EVM0008672;EVM0002992;EVM0008868;EVM0001663;EVM0004470;EVM0002653
GO:0071804	cellular potassium ion transport	11	-0.191281233386497	-0.420254716081589	0.993846153846154	0.938737973967176	7618	EVM0009117;EVM0001543
GO:0006813	potassium ion transport	12	-0.191301573798384	-0.430140337947444	0.993920972644377	0.938737973967176	7618	EVM0003330;EVM0004857;EVM0009117;EVM0001543
GO:0006310	DNA recombination	72	-0.17629141763112	-0.541619416208678	0.99438202247191	0.938737973967176	1659	EVM0001945;EVM0006259;EVM0002759;EVM0003605;EVM0007146;EVM0003849;EVM0002269
GO:0040007	growth	99	-0.171936236504187	-0.549035790551304	0.994600431965443	0.938737973967176	2258	EVM0000782;EVM0001668;EVM0003687;EVM0001551;EVM0008125;EVM0004840;EVM0008793;EVM0002192;EVM0006489;EVM0008523;EVM0002759;EVM0003183;EVM0003674;EVM0003990;EVM0005085;EVM0006978;EVM0005643
GO:0016050	vesicle organization	51	0.163801388147357	0.63795498334607	0.994652406417112	0.938737973967176	7882	EVM0000410;EVM0005519;EVM0003545;EVM0001089;EVM0006948;EVM0008948;EVM0004715;EVM0003672;EVM0004638;EVM0005011;EVM0008567;EVM0000869;EVM0000412;EVM0002121;EVM0001167;EVM0008746;EVM0007013;EVM0008752;EVM0004688;EVM0001712;EVM0001066;EVM0008738;EVM0007332;EVM0005856;EVM0005141;EVM0007554;EVM0008368;EVM0008345;EVM0002861;EVM0004598;EVM0002309;EVM0004789;EVM0000496;EVM0004341;EVM0001511;EVM0007376;EVM…
GO:0065004	protein-DNA complex assembly	50	0.162714606848711	0.623888951979681	0.99468085106383	0.938737973967176	3240	EVM0007628;EVM0002660;EVM0008583;EVM0007427;EVM0006697;EVM0002584;EVM0006122;EVM0002653;EVM0005003;EVM0004067;EVM0003346;EVM0003560;EVM0004315;EVM0005333;EVM0006621;EVM0004979;EVM0004382;EVM0006593;EVM0007263;EVM0003726;EVM0005945;EVM0000114;EVM0005871
GO:0043632	modification-dependent macromolecule catabolic process	119	-0.182632794786755	-0.593844303974359	0.994747899159664	0.938737973967176	2809	EVM0003108;EVM0005186;EVM0003397;EVM0001788;EVM0005082;EVM0003587;EVM0006601;EVM0000324;EVM0001088;EVM0000782;EVM0006148;EVM0000022;EVM0008158;EVM0001382;EVM0003593;EVM0001364;EVM0003383;EVM0005911;EVM0006870;EVM0006135;EVM0001211;EVM0002278;EVM0002941;EVM0003781;EVM0006437;EVM0007620;EVM0004841;EVM0008917;EVM0008623;EVM0000957
GO:0009893	positive regulation of metabolic process	244	-0.186063304905317	-0.627172871040972	0.994897959183674	0.938737973967176	3000	EVM0003772;EVM0001979;EVM0001506;EVM0002520;EVM0008471;EVM0004957;EVM0005602;EVM0000876;EVM0007301;EVM0004066;EVM0001189;EVM0002726;EVM0007837;EVM0006126;EVM0007609;EVM0004325;EVM0001042;EVM0008223;EVM0004466;EVM0000324;EVM0006148;EVM0005140;EVM0001668;EVM0007621;EVM0004080;EVM0001551;EVM0003747;EVM0007713;EVM0006817;EVM0008793;EVM0002192;EVM0003593;EVM0007358;EVM0008523;EVM0007219;EVM0001364;EVM…
GO:0000725	recombinational repair	43	0.160404614834586	0.587131524380606	0.994949494949495	0.938737973967176	2259	EVM0002882;EVM0007628;EVM0007155;EVM0006991;EVM0006292;EVM0004142;EVM0008652;EVM0007427;EVM0008665;EVM0002584;EVM0002354;EVM0005003;EVM0000331
GO:0034728	nucleosome organization	43	0.166149700449883	0.608160351253729	0.994949494949495	0.938737973967176	2917	EVM0004042;EVM0002660;EVM0000100;EVM0002640;EVM0004689;EVM0003914;EVM0003640;EVM0006122;EVM0004067;EVM0007467;EVM0004885;EVM0002293;EVM0008366;EVM0004979;EVM0000339;EVM0008246;EVM0004382
GO:0006333	chromatin assembly or disassembly	41	0.172762248198797	0.629277415769421	0.995169082125604	0.938737973967176	3344	EVM0006213;EVM0006906;EVM0002640;EVM0007615;EVM0004689;EVM0003914;EVM0006122;EVM0002657;EVM0001144;EVM0004067;EVM0007467;EVM0004885;EVM0002293;EVM0008366;EVM0004979;EVM0004382;EVM0000114;EVM0006821;EVM0000446
GO:0008156	negative regulation of DNA replication	16	-0.174893617021277	-0.416407173543556	0.995607613469985	0.938737973967176	7773	EVM0007427;EVM0008829;EVM0007139;EVM0000055;EVM0003092;EVM0005036;EVM0004034;EVM0001887;EVM0006507;EVM0004189;EVM0004239;EVM0001262;EVM0007413;EVM0004211;EVM0006870
GO:2000104	negative regulation of DNA-dependent DNA replication	16	-0.174893617021277	-0.416407173543556	0.995607613469985	0.938737973967176	7773	EVM0007427;EVM0008829;EVM0007139;EVM0000055;EVM0003092;EVM0005036;EVM0004034;EVM0001887;EVM0006507;EVM0004189;EVM0004239;EVM0001262;EVM0007413;EVM0004211;EVM0006870
GO:0055082	cellular chemical homeostasis	101	-0.165511273347887	-0.528030376949814	0.995675675675676	0.938737973967176	3323	EVM0002255;EVM0004622;EVM0004206;EVM0007773;EVM0008098;EVM0002310;EVM0007579;EVM0008180;EVM0009117;EVM0003772;EVM0001506;EVM0006307;EVM0005817;EVM0007809;EVM0000781;EVM0000348;EVM0004864;EVM0003754;EVM0003898;EVM0006702;EVM0006584;EVM0001472;EVM0004407;EVM0003319;EVM0003494;EVM0003036;EVM0005427;EVM0003758;EVM0002044;EVM0006565;EVM0001352;EVM0007871;EVM0007146;EVM0001628;EVM0003415
GO:0009891	positive regulation of biosynthetic process	176	-0.179612792860251	-0.599696656867741	0.995914198161389	0.938737973967176	2241	EVM0005140;EVM0001668;EVM0007621;EVM0004080;EVM0001551;EVM0003747;EVM0007713;EVM0002192;EVM0003593;EVM0007358;EVM0008523;EVM0001512;EVM0005427;EVM0000307;EVM0004479;EVM0002247;EVM0006932;EVM0002759;EVM0000368;EVM0005008;EVM0007791;EVM0005665;EVM0005676;EVM0004326;EVM0006323;EVM0002940;EVM0000112
GO:0031328	positive regulation of cellular biosynthetic process	176	-0.179612792860251	-0.599696656867741	0.995914198161389	0.938737973967176	2241	EVM0005140;EVM0001668;EVM0007621;EVM0004080;EVM0001551;EVM0003747;EVM0007713;EVM0002192;EVM0003593;EVM0007358;EVM0008523;EVM0001512;EVM0005427;EVM0000307;EVM0004479;EVM0002247;EVM0006932;EVM0002759;EVM0000368;EVM0005008;EVM0007791;EVM0005665;EVM0005676;EVM0004326;EVM0006323;EVM0002940;EVM0000112
GO:0031323	regulation of cellular metabolic process	487	-0.194210700862757	-0.671523491212971	0.996	0.938737973967176	2057	EVM0003747;EVM0008784;EVM0004407;EVM0007713;EVM0007503;EVM0006817;EVM0008793;EVM0006115;EVM0002192;EVM0005926;EVM0004211;EVM0007373;EVM0003593;EVM0007358;EVM0008523;EVM0007219;EVM0009106;EVM0001364;EVM0001512;EVM0003167;EVM0004335;EVM0006870;EVM0005427;EVM0004629;EVM0009018;EVM0000307;EVM0004904;EVM0004479;EVM0002247;EVM0002578;EVM0002941;EVM0006932;EVM0005807;EVM0002759;EVM0000368;EVM0001954;EVM…
GO:0072503	cellular divalent inorganic cation homeostasis	29	-0.16527591701858	-0.440559506921234	0.996021220159151	0.938737973967176	2339	EVM0004344;EVM0004857;EVM0002255;EVM0008098;EVM0002310;EVM0009117;EVM0006584;EVM0004407;EVM0003319;EVM0003494;EVM0003758;EVM0007871
GO:0051129	negative regulation of cellular component organization	84	-0.170322278449297	-0.533438836698106	0.996696035242291	0.938737973967176	3216	EVM0002343;EVM0001205;EVM0006629;EVM0007579;EVM0007724;EVM0003801;EVM0001501;EVM0001724;EVM0007076;EVM0005524;EVM0004325;EVM0006702;EVM0003723;EVM0002603;EVM0006148;EVM0006102;EVM0005926;EVM0004211;EVM0002759;EVM0005085;EVM0003955;EVM0005138;EVM0001638
GO:0023051	regulation of signaling	85	-0.169751465938264	-0.532736435404925	0.99671412924425	0.938737973967176	2937	EVM0004312;EVM0003467;EVM0001189;EVM0003393;EVM0008988;EVM0003723;EVM0002603;EVM0008708;EVM0008784;EVM0006115;EVM0009106;EVM0003167;EVM0004882;EVM0004629;EVM0005807;EVM0002759;EVM0005085;EVM0001352;EVM0001851;EVM0005787
GO:0098771	inorganic ion homeostasis	85	-0.170580921910789	-0.535339543517635	0.99671412924425	0.938737973967176	3323	EVM0002255;EVM0004622;EVM0004206;EVM0007773;EVM0008098;EVM0002310;EVM0007579;EVM0008180;EVM0009117;EVM0003772;EVM0001506;EVM0005817;EVM0007809;EVM0000781;EVM0000348;EVM0003898;EVM0006702;EVM0006584;EVM0001472;EVM0004407;EVM0003319;EVM0003494;EVM0003036;EVM0005427;EVM0003758;EVM0006565;EVM0007871;EVM0001628;EVM0003415
GO:0048878	chemical homeostasis	108	-0.17157682891564	-0.553322740402137	0.996828752642706	0.938737973967176	3323	EVM0002255;EVM0004622;EVM0004206;EVM0007773;EVM0008098;EVM0002310;EVM0007579;EVM0008180;EVM0009117;EVM0003772;EVM0001506;EVM0006307;EVM0005817;EVM0007809;EVM0000781;EVM0000348;EVM0004864;EVM0003754;EVM0003898;EVM0006702;EVM0006584;EVM0001472;EVM0008214;EVM0004407;EVM0003319;EVM0003494;EVM0003036;EVM0001779;EVM0005427;EVM0003758;EVM0002044;EVM0006565;EVM0001352;EVM0007871;EVM0007146;EVM0001628;EVM…
GO:0031929	TOR signaling	11	-0.170015948963317	-0.3735337915589	0.996923076923077	0.938737973967176	7818	EVM0008263;EVM0002996;EVM0008783;EVM0000384;EVM0005348;EVM0005065;EVM0002304;EVM0000876;EVM0007513
GO:0080090	regulation of primary metabolic process	471	-0.186838365007008	-0.645500664154029	0.997	0.938737973967176	2057	EVM0003747;EVM0008784;EVM0004407;EVM0007713;EVM0007503;EVM0006817;EVM0008793;EVM0006115;EVM0002192;EVM0005926;EVM0004211;EVM0007373;EVM0003593;EVM0007358;EVM0008523;EVM0007219;EVM0009106;EVM0001364;EVM0001512;EVM0003167;EVM0004335;EVM0006870;EVM0005427;EVM0009018;EVM0000307;EVM0004904;EVM0004479;EVM0002247;EVM0002578;EVM0002941;EVM0006932;EVM0005807;EVM0002759;EVM0000368;EVM0001954;EVM0003183;EVM…
GO:0034661	ncRNA catabolic process	14	-0.160961425552737	-0.374212809451723	0.997005988023952	0.938737973967176	1833	EVM0000306;EVM0003593;EVM0006932
GO:1902410	mitotic cytokinetic process	29	-0.160831588518927	-0.428712704267083	0.997347480106101	0.938737973967176	2178	EVM0003213;EVM0006249;EVM0003769;EVM0000534;EVM0003687;EVM0008125;EVM0005634;EVM0007320;EVM0008086
GO:0010639	negative regulation of organelle organization	79	-0.165204614748568	-0.514202737124429	0.997782705099778	0.938737973967176	3216	EVM0000138;EVM0005982;EVM0003213;EVM0000048;EVM0007073;EVM0003769;EVM0002343;EVM0001205;EVM0006629;EVM0007579;EVM0007724;EVM0003801;EVM0001501;EVM0001724;EVM0007076;EVM0005524;EVM0004325;EVM0006702;EVM0003723;EVM0002603;EVM0006148;EVM0006102;EVM0005926;EVM0004211;EVM0002759;EVM0005085;EVM0003955;EVM0005138
GO:0030447	filamentous growth	88	-0.169964993686948	-0.534182724393931	0.997799779977998	0.938737973967176	1206	EVM0003183;EVM0003674;EVM0003990;EVM0005085;EVM0006978;EVM0005643
GO:0035556	intracellular signal transduction	100	-0.156819887433391	-0.500075637729007	0.997842502696872	0.938737973967176	2826	EVM0006599;EVM0003374;EVM0004066;EVM0003393;EVM0008988;EVM0004435;EVM0006702;EVM0002603;EVM0007713;EVM0008728;EVM0003414;EVM0005634;EVM0004629;EVM0007320;EVM0007513;EVM0002759;EVM0003605;EVM0001851;EVM0003585;EVM0001638;EVM0007820
GO:0065008	regulation of biological quality	304	-0.186865306274278	-0.634909765862228	0.997979797979798	0.938737973967176	2180	EVM0006702;EVM0000607;EVM0002603;EVM0006584;EVM0001472;EVM0001104;EVM0001734;EVM0006102;EVM0003687;EVM0008214;EVM0004080;EVM0006661;EVM0004407;EVM0007713;EVM0003319;EVM0003494;EVM0004840;EVM0004211;EVM0003036;EVM0003540;EVM0001364;EVM0003383;EVM0001773;EVM0006870;EVM0001779;EVM0009091;EVM0005427;EVM0001945;EVM0003758;EVM0002044;EVM0006565;EVM0002561;EVM0002455;EVM0007012;EVM0003102;EVM0002558;EVM…
GO:0016236	macroautophagy	40	-0.155967533119532	-0.439542455763625	0.998727735368957	0.938737973967176	2962	EVM0003986;EVM0000903;EVM0003816;EVM0005688;EVM0008286;EVM0003393;EVM0004694;EVM0003587;EVM0006702;EVM0001457;EVM0000057;EVM0005886;EVM0008442;EVM0006401
GO:0048284	organelle fusion	45	-0.142158012806974	-0.409757237336256	0.99876390605686	0.938737973967176	179	EVM0003548;EVM0007922;EVM0000746;EVM0004286;EVM0001788;EVM0006702;EVM0001457;EVM0003414;EVM0005634;EVM0001773;EVM0007710
GO:0055065	metal ion homeostasis	66	-0.170979628319714	-0.520080658452371	0.998866213151927	0.938737973967176	2021	EVM0002255;EVM0004622;EVM0004206;EVM0007773;EVM0008098;EVM0002310;EVM0008180;EVM0009117;EVM0003772;EVM0001506;EVM0006584;EVM0001472;EVM0004407;EVM0003319;EVM0003494;EVM0003036;EVM0005427;EVM0003758;EVM0006565;EVM0007871;EVM0001628;EVM0003415
GO:0006875	cellular metal ion homeostasis	65	-0.173282245035574	-0.527421989672855	0.998867497168743	0.938737973967176	2021	EVM0002255;EVM0004622;EVM0004206;EVM0007773;EVM0008098;EVM0002310;EVM0008180;EVM0009117;EVM0003772;EVM0001506;EVM0006584;EVM0001472;EVM0004407;EVM0003319;EVM0003494;EVM0003036;EVM0005427;EVM0003758;EVM0006565;EVM0007871;EVM0001628;EVM0003415
GO:0032879	regulation of localization	101	-0.152137202251764	-0.485363097196634	0.998918918918919	0.938737973967176	1848	EVM0004312;EVM0003839;EVM0000746;EVM0004286;EVM0006126;EVM0007502;EVM0004482;EVM0003723;EVM0002603;EVM0007713;EVM0003414;EVM0003593;EVM0005634;EVM0005427;EVM0005807;EVM0001425;EVM0005085;EVM0001352;EVM0001638;EVM0003158
GO:0033365	protein localization to organelle	214	-0.170026856950779	-0.571274314791387	0.998975409836066	0.938737973967176	3475	EVM0003106;EVM0002078;EVM0001785;EVM0003719;EVM0000201;EVM0001324;EVM0003828;EVM0007059;EVM0007040;EVM0007593;EVM0002712;EVM0000903;EVM0006670;EVM0006719;EVM0004622;EVM0005931;EVM0000107;EVM0001205;EVM0006629;EVM0007766;EVM0001621;EVM0003816;EVM0005688;EVM0008167;EVM0003839;EVM0008763;EVM0004313;EVM0003108;EVM0007900;EVM0001644;EVM0006126;EVM0003393;EVM0001120;EVM0003397;EVM0008988;EVM0004864;EVM…
GO:0071702	organic substance transport	377	-0.177349458466404	-0.607699736995113	0.998997995991984	0.938737973967176	2841	EVM0008763;EVM0004313;EVM0005817;EVM0008002;EVM0007301;EVM0003108;EVM0001644;EVM0001189;EVM0004153;EVM0007837;EVM0005491;EVM0006126;EVM0001120;EVM0003397;EVM0004864;EVM0001788;EVM0008939;EVM0006723;EVM0009100;EVM0004343;EVM0004694;EVM0005773;EVM0000659;EVM0006837;EVM0007502;EVM0006702;EVM0001457;EVM0004482;EVM0007329;EVM0007992;EVM0000782;EVM0004357;EVM0003687;EVM0008214;EVM0004080;EVM0004194;EVM…
GO:0000122	negative regulation of transcription from RNA polymerase II promoter	68	0.116396803054428	0.473125054672526	1	0.938737973967176	3037	EVM0002750;EVM0007148;EVM0004082;EVM0006852;EVM0007222;EVM0007289;EVM0007515;EVM0007720;EVM0002286;EVM0004689;EVM0003914;EVM0006122;EVM0003046;EVM0003420;EVM0003346;EVM0000810;EVM0003560;EVM0008396;EVM0008376;EVM0004885;EVM0002293;EVM0004979;EVM0002420;EVM0004298;EVM0005343
GO:0000226	microtubule cytoskeleton organization	50	-0.153352071050005	-0.445124940353466	1	0.938737973967176	3182	EVM0008750;EVM0008754;EVM0003659;EVM0008763;EVM0000534;EVM0007001;EVM0003723;EVM0003687;EVM0004276;EVM0005634;EVM0009018;EVM0001008;EVM0001895
GO:0000469	cleavage involved in rRNA processing	47	-0.160032757698282	-0.46329464124845	1	0.938737973967176	7333	EVM0004812;EVM0003664;EVM0006358;EVM0003746;EVM0001635;EVM0006996;EVM0004498;EVM0003612;EVM0003056;EVM0008798;EVM0007746;EVM0005801;EVM0002073;EVM0002109;EVM0004520;EVM0005331;EVM0004465;EVM0001187;EVM0001584;EVM0008721;EVM0005075;EVM0005159;EVM0007723;EVM0006247;EVM0002344;EVM0001282;EVM0007193;EVM0003718;EVM0007915;EVM0002280;EVM0002704;EVM0008882;EVM0001294;EVM0001937;EVM0005788;EVM0005607;EVM…
GO:0000724	double-strand break repair via homologous recombination	44	0.149038615273911	0.545490119504897	1	0.938737973967176	2259	EVM0002882;EVM0007628;EVM0007155;EVM0006991;EVM0006292;EVM0004142;EVM0008652;EVM0007427;EVM0008665;EVM0002584;EVM0002354;EVM0005003;EVM0000331
GO:0006259	DNA metabolic process	196	0.147283721917231	0.725128570351781	1	0.938737973967176	3237	EVM0000030;EVM0000785;EVM0000458;EVM0006864;EVM0004042;EVM0002882;EVM0009030;EVM0000994;EVM0002400;EVM0001449;EVM0005998;EVM0007628;EVM0000663;EVM0007155;EVM0008910;EVM0002660;EVM0007626;EVM0004938;EVM0001961;EVM0006991;EVM0006292;EVM0001625;EVM0004142;EVM0008652;EVM0002992;EVM0002209;EVM0004858;EVM0002087;EVM0007615;EVM0005685;EVM0007427;EVM0008357;EVM0006697;EVM0008868;EVM0005459;EVM0002324;EVM…
GO:0006281	DNA repair	147	-0.140828843359438	-0.46472752320094	1	0.938737973967176	2878	EVM0000328;EVM0002820;EVM0000214;EVM0007778;EVM0002960;EVM0004294;EVM0007076;EVM0005524;EVM0001410;EVM0000607;EVM0007992;EVM0008049;EVM0001734;EVM0008197;EVM0003687;EVM0008912;EVM0001497;EVM0002783;EVM0004211;EVM0007219;EVM0001364;EVM0005502;EVM0001945;EVM0008477;EVM0006667;EVM0006259;EVM0005327;EVM0002558;EVM0006437;EVM0003605;EVM0005676;EVM0005809;EVM0008486;EVM0007146;EVM0003849;EVM0002845;EVM…
GO:0006323	DNA packaging	41	-0.145813333333333	-0.413786109921746	1	0.938737973967176	8050	EVM0002640;EVM0007615;EVM0003914;EVM0006122;EVM0002657;EVM0001144;EVM0004067;EVM0007467;EVM0005333;EVM0004885;EVM0002293;EVM0008366;EVM0004979;EVM0004382;EVM0000114;EVM0000446;EVM0001532;EVM0002795;EVM0006813;EVM0007380;EVM0002285;EVM0006131;EVM0003354;EVM0007421;EVM0000828;EVM0008679;EVM0006399;EVM0003148;EVM0005250;EVM0007073;EVM0007040;EVM0002343;EVM0003562;EVM0008936;EVM0001724;EVM0008197;EVM…
GO:0006351	transcription, DNA-templated	205	0.0963301854632987	0.480528932605218	1	0.938737973967176	3188	EVM0000054;EVM0002111;EVM0009157;EVM0004897;EVM0003218;EVM0003515;EVM0001206;EVM0009085;Sphaceloma_arachidis_newGene_199;EVM0006086;EVM0002240;EVM0006852;EVM0008140;EVM0004289;EVM0002034;EVM0007515;EVM0002779;EVM0002286;EVM0005265;EVM0005053;EVM0001546;EVM0005789;EVM0004689;EVM0003914;EVM0006122;EVM0000924;EVM0007982;EVM0003046;EVM0004812;EVM0001608;EVM0003420;EVM0001349;EVM0002156;EVM0001496;EVM…
GO:0006355	regulation of transcription, DNA-templated	381	0.103966129766456	0.532088683931312	1	0.938737973967176	3355	EVM0002750;EVM0005579;EVM0000566;EVM0007464;EVM0002638;EVM0005877;EVM0003635;Sphaceloma_arachidis_newGene_1187;Sphaceloma_arachidis_newGene_800;EVM0007148;EVM0001694;EVM0002253;Sphaceloma_arachidis_newGene_199;EVM0000188;EVM0006086;EVM0004082;EVM0007628;EVM0008480;EVM0006430;EVM0002240;EVM0007155;EVM0008910;EVM0002660;EVM0007626;EVM0006852;EVM0006906;EVM0003942;Sphaceloma_arachidis_newGene_1166;E…
GO:0006357	regulation of transcription from RNA polymerase II promoter	213	-0.111060787241002	-0.373405322874195	1	0.938737973967176	2230	EVM0001668;EVM0007621;EVM0001551;EVM0003747;EVM0004407;EVM0007503;EVM0002192;EVM0007373;EVM0003593;EVM0008523;EVM0007219;EVM0005427;EVM0008626;EVM0002759;EVM0000368;EVM0003183;EVM0006437;EVM0005008;EVM0007050;EVM0007791;EVM0000939;EVM0005676;EVM0004326;EVM0006323;EVM0002940;EVM0000112
GO:0006364	rRNA processing	131	0.124516932906205	0.559017922364482	1	0.938737973967176	3687	EVM0006798;EVM0001093;EVM0004365;EVM0004443;EVM0005116;EVM0001012;EVM0005543;EVM0001223;EVM0001285;EVM0004986;EVM0002322;EVM0000100;EVM0001523;EVM0003842;EVM0006452;EVM0003668;EVM0004812;EVM0007106;EVM0003664;EVM0008396;EVM0006358;EVM0000837;EVM0003746;EVM0004652;EVM0005395;EVM0008736;EVM0001635;EVM0006996;EVM0000242;EVM0001176;EVM0000879;EVM0006593;EVM0004263;EVM0003680;EVM0007263;EVM0003375;EVM…
GO:0006464	cellular protein modification process	304	-0.123295995714354	-0.418921164830084	1	0.938737973967176	2902	EVM0007461;EVM0000894;EVM0005602;EVM0006443;EVM0007301;EVM0001724;EVM0008286;EVM0004238;EVM0005186;EVM0004066;EVM0007969;EVM0006649;EVM0007122;EVM0007609;EVM0003321;EVM0005082;EVM0003600;EVM0000607;EVM0006601;EVM0008223;EVM0003723;EVM0000324;EVM0001088;EVM0004683;EVM0002445;EVM0006148;EVM0001734;EVM0004474;EVM0003687;EVM0005045;EVM0000187;EVM0008172;EVM0007305;EVM0008784;EVM0007713;EVM0002976;EVM…
GO:0006605	protein targeting	109	-0.142641698446836	-0.460091725748967	1	0.938737973967176	3475	EVM0002078;EVM0001785;EVM0003719;EVM0001324;EVM0003828;EVM0007059;EVM0007593;EVM0002712;EVM0006670;EVM0004622;EVM0005931;EVM0001621;EVM0004312;EVM0008167;EVM0004313;EVM0003108;EVM0001644;EVM0001120;EVM0003397;EVM0004864;EVM0001788;EVM0006723;EVM0004694;EVM0006837;EVM0001457;EVM0007329;EVM0000782;EVM0000904;EVM0008158;EVM0002917;EVM0003225;EVM0003414;EVM0001862;EVM0005199;EVM0003920;EVM0002278;EVM…
GO:0006650	glycerophospholipid metabolic process	47	-0.15732815484157	-0.455464819227995	1	0.938737973967176	2093	EVM0007116;EVM0008793;EVM0009018;EVM0000758;EVM0002247;EVM0002827;EVM0009059
GO:0006974	cellular response to DNA damage stimulus	163	-0.14899995168202	-0.495249682450125	1	0.938737973967176	2722	EVM0002960;EVM0004294;EVM0007076;EVM0005524;EVM0007122;EVM0001410;EVM0006240;EVM0000607;EVM0002457;EVM0002603;EVM0001088;EVM0007992;EVM0008049;EVM0001734;EVM0008197;EVM0003687;EVM0008912;EVM0001497;EVM0004211;EVM0007219;EVM0009106;EVM0001364;EVM0005502;EVM0001945;EVM0008477;EVM0006667;EVM0006259;EVM0005327;EVM0002558;EVM0006437;EVM0003605;EVM0005676;EVM0005809;EVM0008486;EVM0006978;EVM0007146;EVM…
GO:0007017	microtubule-based process	56	-0.137242499028249	-0.409587332301086	1	0.938737973967176	128	EVM0008750;EVM0008754;EVM0003659;EVM0008763;EVM0000534;EVM0007001;EVM0003723;EVM0003687;EVM0004276;EVM0005634;EVM0009018;EVM0001008;EVM0001895
GO:0007049	cell cycle	306	0.116487585794725	0.61492416857046	1	0.938737973967176	2884	EVM0000030;EVM0000785;EVM0005596;EVM0006100;EVM0000458;EVM0002004;EVM0000994;EVM0009150;EVM0006033;EVM0003024;EVM0005545;EVM0000685;EVM0000154;EVM0002400;EVM0004082;EVM0007628;EVM0000779;EVM0007155;EVM0007462;EVM0006531;EVM0003485;EVM0007626;EVM0004938;EVM0001568;EVM0006991;EVM0003505;EVM0008672;EVM0007351;EVM0007465;EVM0002765;EVM0004142;EVM0002992;EVM0002209;EVM0002850;EVM0003564;EVM0005198;EVM…
GO:0007568	aging	35	-0.14069897290284	-0.389611347755117	1	0.938737973967176	3614	EVM0008892;EVM0003828;EVM0000845;EVM0008976;EVM0003801;EVM0001209;EVM0001381;EVM0003687;EVM0003918;EVM0003400;EVM0004566;EVM0002569;EVM0003849
GO:0007569	cell aging	35	-0.14069897290284	-0.389611347755117	1	0.938737973967176	3614	EVM0008892;EVM0003828;EVM0000845;EVM0008976;EVM0003801;EVM0001209;EVM0001381;EVM0003687;EVM0003918;EVM0003400;EVM0004566;EVM0002569;EVM0003849
GO:0008104	protein localization	400	0.115968762476596	0.603132091042679	1	0.938737973967176	2616	EVM0001737;EVM0008463;EVM0004277;EVM0001293;EVM0007793;EVM0002004;EVM0003425;EVM0008786;EVM0001093;EVM0000410;EVM0006103;EVM0000026;EVM0007873;EVM0000704;EVM0005519;EVM0003226;EVM0007607;EVM0001073;EVM0007981;EVM0003545;EVM0006033;EVM0003860;EVM0000685;EVM0001304;EVM0005730;EVM0001089;EVM0003652;EVM0006010;EVM0001103;EVM0007462;EVM0006531;EVM0004704;EVM0001595;EVM0004560;EVM0006890;EVM0004339;EVM…
GO:0009057	macromolecule catabolic process	208	0.130862910527553	0.662646069611788	1	0.938737973967176	1776	EVM0008463;EVM0007599;EVM0007195;EVM0002562;EVM0006100;EVM0005118;EVM0005697;EVM0007275;EVM0000458;EVM0004931;EVM0000403;EVM0000792;EVM0003635;EVM0001653;EVM0004641;EVM0000025;EVM0001304;EVM0001449;EVM0009085;EVM0002253;EVM0002263;EVM0006010;EVM0008174;EVM0001595;EVM0004986;EVM0008818;EVM0004373;EVM0004008;EVM0006345;EVM0007206;EVM0003630;EVM0000629;EVM0003162;EVM0005459;EVM0000268
GO:0009889	regulation of biosynthetic process	368	-0.112286537705204	-0.384240733732092	1	0.938737973967176	2241	EVM0005140;EVM0008197;EVM0001668;EVM0007621;EVM0004080;EVM0001551;EVM0003747;EVM0004407;EVM0007713;EVM0007503;EVM0002192;EVM0004211;EVM0007373;EVM0003593;EVM0007358;EVM0008523;EVM0007219;EVM0001364;EVM0001512;EVM0004335;EVM0006870;EVM0005427;EVM0009018;EVM0000307;EVM0004479;EVM0002247;EVM0002578;EVM0002941;EVM0006932;EVM0005807;EVM0002759;EVM0000368;EVM0001954;EVM0003183;EVM0002678;EVM0006437;EVM…
GO:0009890	negative regulation of biosynthetic process	188	0.112873663274041	0.533702468934672	1	0.938737973967176	3258	EVM0002750;EVM0007333;EVM0003024;EVM0007148;EVM0002253;EVM0004082;EVM0007628;EVM0006430;EVM0007155;EVM0007626;EVM0006852;EVM0006906;EVM0006292;EVM0007222;EVM0002850;EVM0006345;EVM0007289;EVM0007206;EVM0002640;EVM0007515;EVM0002087;EVM0007615;EVM0007427;EVM0007720;EVM0002324;EVM0002286;EVM0002584;EVM0004470;EVM0004689;EVM0003914;EVM0006122;EVM0000924;EVM0009155;EVM0003046;EVM0002657;EVM0001608;EVM…
GO:0009892	negative regulation of metabolic process	284	-0.175394245860836	-0.595053308310703	1	0.938737973967176	2026	EVM0004407;EVM0007713;EVM0006115;EVM0004211;EVM0003593;EVM0007219;EVM0009106;EVM0001364;EVM0003167;EVM0006870;EVM0005427;EVM0009018;EVM0000307;EVM0002247;EVM0002578;EVM0006932;EVM0005807;EVM0002759;EVM0002678;EVM0006437;EVM0007050;EVM0003605;EVM0000939;EVM0005085;EVM0006323;EVM0008623;EVM0002965;EVM0007071;EVM0007710;EVM0005787;EVM0001895;EVM0003158;EVM0003317
GO:0010468	regulation of gene expression	375	0.170456913808403	0.844443091451449	1	0.938737973967176	3362	EVM0000038;EVM0002750;EVM0007333;EVM0002638;EVM0009030;EVM0005877;EVM0003635;EVM0001653;Sphaceloma_arachidis_newGene_800;EVM0003024;EVM0007148;EVM0001694;EVM0000025;EVM0000523;EVM0001449;EVM0009085;EVM0002253;EVM0004082;EVM0005116;EVM0007628;EVM0005373;EVM0006430;EVM0007155;EVM0008910;EVM0002660;EVM0007626;EVM0006852;EVM0006906;EVM0006292;EVM0004008;EVM0007222;EVM0003060;EVM0002850;EVM0000100;EVM…
GO:0010498	proteasomal protein catabolic process	88	0.135271451453586	0.589128393527403	1	0.938737973967176	1382	EVM0008463;EVM0007195;EVM0005697;EVM0004931;EVM0000792;EVM0004641;EVM0001304;EVM0006010;EVM0001595;EVM0008818
GO:0010556	regulation of macromolecule biosynthetic process	342	0.135452830379795	0.652668069628123	1	0.938737973967176	3355	EVM0002750;EVM0007333;EVM0002638;EVM0005877;EVM0003635;Sphaceloma_arachidis_newGene_800;EVM0003024;EVM0007148;EVM0001694;EVM0000523;EVM0002253;EVM0004082;EVM0007628;EVM0005373;EVM0006430;EVM0007155;EVM0008910;EVM0002660;EVM0007626;EVM0001961;EVM0006852;EVM0008672;EVM0006906;EVM0006292;EVM0007222;EVM0003060;EVM0002850;EVM0000100;EVM0006345;EVM0007289;EVM0007206;EVM0001607;EVM0002640;EVM0007515;EVM…
GO:0010557	positive regulation of macromolecule biosynthetic process	161	-0.142866362903609	-0.474811048953449	1	0.938737973967176	2241	EVM0001668;EVM0007621;EVM0001551;EVM0003747;EVM0007713;EVM0002192;EVM0003593;EVM0007358;EVM0008523;EVM0001512;EVM0005427;EVM0006932;EVM0002759;EVM0000368;EVM0005008;EVM0007791;EVM0005676;EVM0004326;EVM0006323;EVM0002940;EVM0000112
GO:0010564	regulation of cell cycle process	136	-0.141102607525905	-0.462228643639354	1	0.938737973967176	2010	EVM0003319;EVM0004211;EVM0005634;EVM0006870;EVM0000416;EVM0006259;EVM0006932;EVM0005807;EVM0002759;EVM0003605;EVM0005665;EVM0001851;EVM0004136;EVM0003317
GO:0010604	positive regulation of macromolecule metabolic process	217	-0.130727310774008	-0.440001309093018	1	0.938737973967176	2241	EVM0001668;EVM0007621;EVM0001551;EVM0003747;EVM0007713;EVM0006817;EVM0008793;EVM0002192;EVM0003593;EVM0007358;EVM0008523;EVM0007219;EVM0001364;EVM0001512;EVM0005427;EVM0006932;EVM0002759;EVM0000368;EVM0005008;EVM0007791;EVM0001352;EVM0001851;EVM0005676;EVM0004326;EVM0006323;EVM0005516;EVM0002940;EVM0000112
GO:0010605	negative regulation of macromolecule metabolic process	258	-0.158206778378514	-0.534526328266794	1	0.938737973967176	1304	EVM0006932;EVM0005807;EVM0002759;EVM0002678;EVM0006437;EVM0007050;EVM0003605;EVM0000939;EVM0005085;EVM0006323;EVM0002965;EVM0007071;EVM0007710;EVM0001895;EVM0003158;EVM0003317
GO:0010628	positive regulation of gene expression	157	-0.123160963743739	-0.4080720571081	1	0.938737973967176	2241	EVM0001668;EVM0007621;EVM0001551;EVM0003747;EVM0008793;EVM0002192;EVM0003593;EVM0008523;EVM0001512;EVM0005427;EVM0006932;EVM0002759;EVM0000368;EVM0005008;EVM0005676;EVM0004326;EVM0006323;EVM0002940;EVM0000112
[truncated: 66 more rows]
