# Supplementary material for: Transcriptome Analysis Reveals Candidate Genes for Light Regulation of Elsinochrome Biosynthesis in Elsinoë arachidis
Source: Microorganisms. 2024 May 19;12(5):1027. doi: 10.3390/microorganisms12051027 (PMC11124282; doi:10.3390/microorganisms12051027)
Supplement: Supplementary file 1 [file microorganisms-12-01027-s001.zip › D39_vs_W39_Cellular_Component_GSEA.xls]

ID	Description	setSize	enrichmentScore	NES	pvalue	qvalue	rank	core_enrichment
GO:0005886	plasma membrane	219	-0.44393801340839	-1.49999775058212	0.00101626016260163	0.138702220310736	1146	EVM0008209;EVM0002224;EVM0008417;EVM0005611;EVM0005191;EVM0004592;EVM0003990;EVM0002883;EVM0005132;EVM0002827;EVM0005085;EVM0001352;EVM0003955;EVM0008941;EVM0008188;EVM0005138;EVM0005830;EVM0007146;EVM0004354;EVM0002115;EVM0005170;EVM0005917;EVM0008907;EVM0007071;EVM0004534;EVM0005725;EVM0006356;EVM0006644;EVM0000740;EVM0001895;EVM0001944;EVM0005267;EVM0007820;EVM0001736;EVM0009031;EVM0002269;EVM…
GO:0022626	cytosolic ribosome	22	0.589542761640604	1.85520135723334	0.00425531914893617	0.138702220310736	1139	EVM0007333;EVM0006992;EVM0007873;EVM0008950;EVM0001407;EVM0003024;EVM0007775;EVM0000210;EVM0008479;EVM0005116
GO:0030120	vesicle coat	23	0.639397353420386	2.01741246927921	0.00448430493273543	0.138702220310736	2346	EVM0000410;EVM0001089;EVM0001595;EVM0000840;EVM0004339;EVM0002798;EVM0007645;EVM0000148;EVM0003672;EVM0005475;EVM0005987;EVM0004638;EVM0006835;EVM0006717;EVM0000847;EVM0007228
GO:0030134	COPII-coated ER to Golgi transport vesicle	23	0.626948036446654	1.97813265812194	0.00448430493273543	0.138702220310736	2003	EVM0007671;EVM0004277;EVM0001293;EVM0000410;EVM0003545;EVM0005730;EVM0001595;EVM0004560;EVM0000455;EVM0008948;EVM0008751;EVM0003672;EVM0004638
GO:0030117	membrane coat	26	0.609458918030253	2.01867989683981	0.00469483568075117	0.138702220310736	3325	EVM0000410;EVM0001089;EVM0001595;EVM0000840;EVM0004339;EVM0002798;EVM0007645;EVM0000148;EVM0003672;EVM0005475;EVM0005987;EVM0004638;EVM0006835;EVM0006717;EVM0000847;EVM0007228;EVM0005316;EVM0007082;EVM0008693;EVM0006895;EVM0001167
GO:0030662	coated vesicle membrane	26	0.614893752539864	2.036681423838	0.00469483568075117	0.138702220310736	2346	EVM0000410;EVM0005229;EVM0001089;EVM0001595;EVM0000840;EVM0004339;EVM0008948;EVM0002798;EVM0007645;EVM0000148;EVM0003672;EVM0005475;EVM0005987;EVM0004638;EVM0006835;EVM0006717;EVM0000847;EVM0007228
GO:0048475	coated membrane	26	0.609458918030253	2.01867989683981	0.00469483568075117	0.138702220310736	3325	EVM0000410;EVM0001089;EVM0001595;EVM0000840;EVM0004339;EVM0002798;EVM0007645;EVM0000148;EVM0003672;EVM0005475;EVM0005987;EVM0004638;EVM0006835;EVM0006717;EVM0000847;EVM0007228;EVM0005316;EVM0007082;EVM0008693;EVM0006895;EVM0001167
GO:0030659	cytoplasmic vesicle membrane	30	0.57238203649847	1.97202596125792	0.00515463917525773	0.138702220310736	2346	EVM0000410;EVM0005229;EVM0000857;EVM0001089;EVM0001595;EVM0000840;EVM0004339;EVM0008948;EVM0002798;EVM0007645;EVM0000148;EVM0003672;EVM0005475;EVM0005987;EVM0004638;EVM0006835;EVM0006717;EVM0000847;EVM0007228
GO:0012506	vesicle membrane	29	0.604353863075353	2.05882023494386	0.00518134715025907	0.138702220310736	2346	EVM0000410;EVM0005229;EVM0000857;EVM0001089;EVM0001595;EVM0000840;EVM0004339;EVM0008948;EVM0002798;EVM0007645;EVM0000148;EVM0003672;EVM0005475;EVM0005987;EVM0004638;EVM0006835;EVM0006717;EVM0000847;EVM0007228
GO:0044732	mitotic spindle pole body	36	0.494571917401293	1.79344158513323	0.00546448087431694	0.138702220310736	3597	EVM0002004;EVM0009150;EVM0000685;EVM0000154;EVM0007351;EVM0003060;EVM0003564;EVM0003297;EVM0004047;EVM0003932;EVM0000208;EVM0002653;EVM0001820;EVM0004738;EVM0006919;EVM0005834;EVM0008883;EVM0007028;EVM0003518;EVM0005984;EVM0007092;EVM0002211;EVM0000679
GO:0005798	Golgi-associated vesicle	40	0.606155025811486	2.26759973775678	0.00598802395209581	0.138702220310736	2346	EVM0007671;EVM0004277;EVM0001293;EVM0000410;EVM0005229;EVM0007981;EVM0003545;EVM0005730;EVM0001089;EVM0001595;EVM0004560;EVM0004339;EVM0006948;EVM0000455;EVM0006351;EVM0008948;EVM0002798;EVM0008751;EVM0003672;EVM0001476;EVM0005475;EVM0005987;EVM0004638;EVM0000847;EVM0007228
GO:0030135	coated vesicle	45	0.569688608122113	2.24267551224951	0.00613496932515337	0.138702220310736	2346	EVM0007671;EVM0004277;EVM0001293;EVM0000410;EVM0005229;EVM0003545;EVM0005730;EVM0001089;EVM0001595;EVM0000840;EVM0004560;EVM0004339;EVM0000455;EVM0008948;EVM0002798;EVM0008751;EVM0007645;EVM0000148;EVM0003672;EVM0001476;EVM0005475;EVM0005987;EVM0004638;EVM0006835;EVM0006717;EVM0000847;EVM0007228
GO:0005684	U2-type spliceosomal complex	49	0.452971601813051	1.76490651214187	0.00699300699300699	0.138702220310736	4326	EVM0007438;EVM0004921;EVM0004008;EVM0000478;EVM0005198;EVM0001943;EVM0000132;EVM0005957;EVM0008355;EVM0007226;EVM0007111;EVM0004249;EVM0008132;EVM0001288;EVM0006426;EVM0002581;EVM0004471;EVM0007847;EVM0004937;EVM0006180;EVM0000824;EVM0008819;EVM0002002;EVM0001977;EVM0003543;EVM0006847;EVM0007630;EVM0000764;EVM0004662;EVM0008998;EVM0004391;EVM0003463;EVM0005239;EVM0003284;EVM0001215;EVM0001513
GO:0031966	mitochondrial membrane	190	-0.42605380171504	-1.42644869713337	0.00715015321756895	0.138702220310736	3475	EVM0008800;EVM0001785;EVM0003719;EVM0001884;EVM0001235;EVM0004185;EVM0003426;EVM0003828;EVM0002712;EVM0001781;EVM0008117;EVM0008391;EVM0006670;EVM0005741;EVM0004650;EVM0005931;EVM0001306;EVM0004206;EVM0000845;EVM0008976;EVM0003616;EVM0008612;EVM0005504;EVM0001621;EVM0005113;EVM0006739;EVM0005317;EVM0006583;EVM0004800;EVM0007922;EVM0008496;EVM0003280;EVM0005103;EVM0003501;EVM0004313;EVM0008002;EVM…
GO:0005740	mitochondrial envelope	211	-0.412307758383338	-1.38860588218969	0.00817160367722165	0.140278381905176	3475	EVM0008800;EVM0001785;EVM0003719;EVM0001884;EVM0001235;EVM0004185;EVM0003426;EVM0003828;EVM0002712;EVM0001781;EVM0008117;EVM0008391;EVM0006670;EVM0005741;EVM0004650;EVM0004622;EVM0005931;EVM0001306;EVM0004206;EVM0000845;EVM0008976;EVM0003616;EVM0008612;EVM0005504;EVM0001621;EVM0005113;EVM0006739;EVM0005317;EVM0006583;EVM0004800;EVM0007922;EVM0008496;EVM0003280;EVM0005103;EVM0003501;EVM0004313;EVM…
GO:0005743	mitochondrial inner membrane	147	-0.446595251548618	-1.48179214921241	0.00826446280991736	0.140278381905176	3528	EVM0006980;EVM0002417;EVM0002968;EVM0001785;EVM0004185;EVM0003828;EVM0002712;EVM0001781;EVM0008391;EVM0006670;EVM0005741;EVM0004650;EVM0005931;EVM0001306;EVM0004206;EVM0000845;EVM0008976;EVM0003616;EVM0005504;EVM0005113;EVM0006739;EVM0005317;EVM0006583;EVM0004800;EVM0007922;EVM0008496;EVM0003280;EVM0003501;EVM0004313;EVM0008002;EVM0004595;EVM0001644;EVM0002337;EVM0002726;EVM0008939;EVM0004343;EVM…
GO:0030660	Golgi-associated vesicle membrane	21	0.586454407751111	1.84167124347509	0.0121457489878543	0.194031160301325	2674	EVM0000410;EVM0005229;EVM0001089;EVM0001595;EVM0004339;EVM0008948;EVM0002798;EVM0003672;EVM0005475;EVM0005987;EVM0004638;EVM0000847;EVM0007228;EVM0007082
GO:0032592	integral component of mitochondrial membrane	38	-0.564056179682409	-1.57740975511929	0.0133333333333333	0.201169590643275	3443	EVM0001235;EVM0004185;EVM0003828;EVM0005741;EVM0005931;EVM0001306;EVM0005113;EVM0005317;EVM0007922;EVM0005103;EVM0004313;EVM0008002;EVM0006723;EVM0004343;EVM0006581;EVM0003159;EVM0008793;EVM0003225;EVM0001512;EVM0008580;EVM0001423;EVM0008674;EVM0001091
GO:0019866	organelle inner membrane	147	-0.432352516897565	-1.43453510311516	0.0165289256198347	0.222814420016285	3402	EVM0003828;EVM0002712;EVM0001781;EVM0008391;EVM0006670;EVM0005741;EVM0004650;EVM0005931;EVM0001306;EVM0004206;EVM0000845;EVM0008976;EVM0003616;EVM0005504;EVM0005113;EVM0006739;EVM0005317;EVM0006583;EVM0004800;EVM0007922;EVM0008496;EVM0003280;EVM0003501;EVM0004313;EVM0008002;EVM0004595;EVM0001644;EVM0002337;EVM0002726;EVM0008939;EVM0004343;EVM0001381;EVM0003754;EVM0005773;EVM0006581;EVM0007251;EVM…
GO:0044391	ribosomal subunit	39	0.440585707839703	1.66024943349281	0.0169491525423729	0.222814420016285	3649	EVM0007333;EVM0006992;EVM0007873;EVM0008950;EVM0001407;EVM0007775;EVM0000210;EVM0008479;EVM0005116;EVM0003145;EVM0006431;EVM0004144;EVM0007799;EVM0006039;EVM0007643;EVM0008181;EVM0006865;EVM0000070;EVM0004973;EVM0002328;EVM0001588;EVM0002320;EVM0008213;EVM0001489
GO:0035770	ribonucleoprotein granule	46	0.382105648696868	1.5045785440597	0.0188679245283019	0.222814420016285	3039	EVM0002750;EVM0009030;EVM0001093;EVM0005877;EVM0001653;EVM0000025;EVM0001449;EVM0004986;EVM0000433;EVM0008270;EVM0000568;EVM0007749;EVM0003083;EVM0004470;EVM0003557;EVM0003958;EVM0000924;EVM0009155;EVM0006984;EVM0000091;EVM0003389;EVM0001176;EVM0002491;EVM0001114;EVM0003680
GO:0036464	cytoplasmic ribonucleoprotein granule	46	0.382105648696868	1.5045785440597	0.0188679245283019	0.222814420016285	3039	EVM0002750;EVM0009030;EVM0001093;EVM0005877;EVM0001653;EVM0000025;EVM0001449;EVM0004986;EVM0000433;EVM0008270;EVM0000568;EVM0007749;EVM0003083;EVM0004470;EVM0003557;EVM0003958;EVM0000924;EVM0009155;EVM0006984;EVM0000091;EVM0003389;EVM0001176;EVM0002491;EVM0001114;EVM0003680
GO:0000932	P-body	17	0.590311852906401	1.75690845900941	0.0193050193050193	0.222814420016285	3007	EVM0002750;EVM0009030;EVM0001653;EVM0000025;EVM0001449;EVM0004986;EVM0008270;EVM0000924;EVM0001176;EVM0002491;EVM0001114
GO:0005681	spliceosomal complex	78	0.375459061646038	1.55678876408536	0.0198019801980198	0.222814420016285	3979	EVM0007438;EVM0004921;EVM0004008;EVM0000478;EVM0005198;EVM0001943;EVM0002167;EVM0000132;EVM0005957;EVM0008355;EVM0007226;EVM0007111;EVM0004249;EVM0008132;EVM0005420;EVM0001288;EVM0006853;EVM0000844;EVM0006426;EVM0007632;EVM0002581;EVM0007939;EVM0004471;EVM0007367;EVM0007847;EVM0004937;EVM0006180;EVM0000824;EVM0008819;EVM0008222;EVM0007161;EVM0002002;EVM0001800;EVM0001977;EVM0008008;EVM0001808;EVM…
GO:0005844	polysome	15	0.617117476328027	1.78344262312897	0.0212765957446809	0.222814420016285	3065	EVM0001093;EVM0001073;EVM0001223;EVM0004008;EVM0001523;EVM0004099;EVM0003083;EVM0004470;EVM0003389;EVM0004232;EVM0003689
GO:0030446	hyphal cell wall	10	-0.735240664876699	-1.59911824293013	0.021865889212828	0.222814420016285	607	EVM0008760;EVM0005725
GO:0030665	clathrin-coated vesicle membrane	10	0.687520088240867	1.75444227018539	0.0221518987341772	0.222814420016285	2948	EVM0005229;EVM0000840;EVM0007645;EVM0000148;EVM0005987;EVM0006835;EVM0006717;EVM0007082;EVM0008693
GO:0097525	spliceosomal snRNP complex	40	0.436982226144911	1.63473161025764	0.0239520958083832	0.223484979730432	3969	EVM0007438;EVM0001943;EVM0002167;EVM0000132;EVM0005957;EVM0007226;EVM0001288;EVM0001669;EVM0007632;EVM0001176;EVM0002581;EVM0007939;EVM0004322;EVM0007847;EVM0008222;EVM0007161;EVM0002002;EVM0008008;EVM0009122;EVM0000861;EVM0002433;EVM0003543;EVM0006847;EVM0000764
GO:0044451	nucleoplasm part	130	0.337850099837061	1.52107698497773	0.024390243902439	0.223484979730432	3641	EVM0006338;EVM0000054;EVM0004897;EVM0003635;EVM0004082;EVM0007628;EVM0008910;EVM0002660;EVM0006991;EVM0006906;EVM0007222;EVM0004142;EVM0002850;EVM0000100;EVM0002640;EVM0007515;EVM0004725;EVM0007427;EVM0003297;EVM0006697;EVM0002324;EVM0005265;EVM0002584;EVM0005053;EVM0000251;EVM0002657;EVM0001608;EVM0002654;EVM0005003;EVM0003358;EVM0001144;EVM0004067;EVM0001193;EVM0001969;EVM0003346;EVM0000810;EVM…
GO:0044429	mitochondrial part	288	-0.375425864200106	-1.2780726646158	0.0252270433905146	0.223484979730432	3475	EVM0008800;EVM0001785;EVM0003719;EVM0001884;EVM0001235;EVM0004185;EVM0003426;EVM0003828;EVM0006966;EVM0002712;EVM0001781;EVM0009005;EVM0008117;EVM0008391;EVM0004978;EVM0006670;EVM0005741;EVM0004650;EVM0004622;EVM0005931;EVM0001306;EVM0004206;EVM0000845;EVM0008976;EVM0003616;EVM0008612;EVM0005504;EVM0001621;EVM0005113;EVM0006739;EVM0006728;EVM0005317;EVM0006583;EVM0004800;EVM0007922;EVM0005815;EVM…
GO:0099023	tethering complex	31	0.459608498780267	1.62070858987539	0.0255102040816327	0.223484979730432	3146	EVM0006033;EVM0003652;EVM0006414;EVM0008459;EVM0004715;EVM0000591;EVM0008216;EVM0008567;EVM0008982;EVM0004113;EVM0000183;EVM0000869;EVM0001241;EVM0002674;EVM0002586;EVM0000412;EVM0001579;EVM0009099;EVM0003107
GO:0098573	intrinsic component of mitochondrial membrane	40	-0.529797486829831	-1.4956510194584	0.0275449101796407	0.233769303498267	3443	EVM0001235;EVM0004185;EVM0003828;EVM0005741;EVM0005931;EVM0001306;EVM0005113;EVM0005317;EVM0007922;EVM0005103;EVM0004313;EVM0008002;EVM0006723;EVM0004343;EVM0006581;EVM0003159;EVM0008793;EVM0003225;EVM0001512;EVM0008580;EVM0001423;EVM0008674;EVM0001091
GO:0005840	ribosome	153	0.527364886407243	2.46495104035828	0.0294117647058824	0.235133287764867	2743	EVM0007333;EVM0003050;EVM0006992;EVM0001438;EVM0005599;EVM0002381;EVM0004514;EVM0006473;EVM0006409;EVM0002411;EVM0008336;EVM0008714;EVM0008293;EVM0009048;EVM0007873;EVM0002961;EVM0007400;EVM0003567;EVM0005877;EVM0001073;EVM0008950;EVM0001407;EVM0005293;EVM0004900;EVM0000229;EVM0000662;EVM0002438;EVM0000318;EVM0007077;EVM0003024;EVM0003648;EVM0001713;EVM0007782;EVM0007775;EVM0006331;EVM0008341;EVM…
GO:0030136	clathrin-coated vesicle	16	0.579702361848564	1.69879555626852	0.0299625468164794	0.235133287764867	3159	EVM0005229;EVM0000840;EVM0007645;EVM0000148;EVM0001476;EVM0005987;EVM0006835;EVM0006717;EVM0007082;EVM0006493;EVM0008693;EVM0004735;EVM0007422
GO:0005654	nucleoplasm	151	0.297534694492438	1.3704657608631	0.0303030303030303	0.235133287764867	3363	EVM0006338;EVM0006798;EVM0000054;EVM0004897;EVM0003635;EVM0007148;EVM0004082;EVM0007628;EVM0007155;EVM0008910;EVM0002660;EVM0006991;EVM0006906;EVM0007222;EVM0004142;EVM0002850;EVM0000100;EVM0002640;EVM0007515;EVM0004725;EVM0007427;EVM0003297;EVM0006697;EVM0002324;EVM0005265;EVM0002584;EVM0005053;EVM0000251;EVM0004133;EVM0002657;EVM0001608;EVM0002654;EVM0005003;EVM0003358;EVM0001144;EVM0004067;EVM…
GO:0044455	mitochondrial membrane part	101	-0.42569537588294	-1.37228223341842	0.0347826086956522	0.262395118230359	3512	EVM0001379;EVM0003089;EVM0009047;EVM0002383;EVM0002887;EVM0006980;EVM0002968;EVM0001785;EVM0003719;EVM0001235;EVM0004185;EVM0003828;EVM0002712;EVM0001781;EVM0008391;EVM0006670;EVM0005741;EVM0004650;EVM0005931;EVM0001306;EVM0003616;EVM0008612;EVM0005504;EVM0005113;EVM0006739;EVM0005317;EVM0006583;EVM0007922;EVM0003280;EVM0005103;EVM0004313;EVM0008002;EVM0001644;EVM0002337;EVM0006723;EVM0004343;EVM…
GO:0022625	cytosolic large ribosomal subunit	11	0.640002117736316	1.65739519740654	0.0404040404040404	0.29505197082518	2010	EVM0006992;EVM0008950;EVM0001407;EVM0007775;EVM0008479;EVM0005116;EVM0008843;EVM0003145
GO:0015934	large ribosomal subunit	24	0.511599839222052	1.63360304685305	0.0412844036697248	0.29505197082518	2721	EVM0006992;EVM0008950;EVM0008031;EVM0001407;EVM0007775;EVM0008479;EVM0005116;EVM0003145;EVM0006431;EVM0007799;EVM0007643;EVM0008181;EVM0006865
GO:0000786	nucleosome	10	-0.694854783753875	-1.51128061051198	0.0451895043731778	0.298029023175222	2113	EVM0001994;EVM0007219;EVM0007899;EVM0002643;EVM0002239;EVM0001008;EVM0003810
GO:0031903	microbody membrane	11	-0.68615546586123	-1.53537085718375	0.0453900709219858	0.298029023175222	2880	EVM0001120;EVM0007026;EVM0004554;EVM0001386;EVM0002917;EVM0001862;EVM0000245;EVM0002789;EVM0004129
GO:0005778	peroxisomal membrane	12	-0.677627312840696	-1.53934028772944	0.0458970792767733	0.298029023175222	2880	EVM0001120;EVM0007026;EVM0004554;EVM0001386;EVM0002917;EVM0001862;EVM0000245;EVM0002789;EVM0004129
GO:0046540	U4/U6 x U5 tri-snRNP complex	20	0.519795354099357	1.62483610377321	0.0474308300395257	0.298029023175222	3902	EVM0001943;EVM0002167;EVM0000132;EVM0006860;EVM0001288;EVM0001669;EVM0007632;EVM0001176;EVM0007939;EVM0004322;EVM0007161;EVM0009122;EVM0000861;EVM0002433;EVM0003543
GO:0101031	chaperone complex	10	0.629279183499894	1.60582071442423	0.0474683544303797	0.298029023175222	3497	EVM0000817;EVM0009007;EVM0008834;EVM0002725;EVM0006435;EVM0007031;EVM0005394;EVM0000137;EVM0006243;EVM0008699
GO:0098590	plasma membrane region	17	-0.622304392903112	-1.5150416347247	0.0484522207267833	0.298029023175222	2469	EVM0008708;EVM0007713;EVM0006792;EVM0004882;EVM0002883;EVM0003955;EVM0005267;EVM0003158
GO:0030532	small nuclear ribonucleoprotein complex	43	0.391059120808378	1.49568947478876	0.0493827160493827	0.298029023175222	3969	EVM0007438;EVM0001943;EVM0002167;EVM0000132;EVM0005957;EVM0007226;EVM0001288;EVM0001669;EVM0007632;EVM0001176;EVM0002581;EVM0007939;EVM0004322;EVM0007847;EVM0006030;EVM0008222;EVM0007161;EVM0002002;EVM0008008;EVM0009122;EVM0000861;EVM0002433;EVM0003543;EVM0006847;EVM0000764
GO:0008023	transcription elongation factor complex	13	0.603246777851427	1.6278129342078	0.0522648083623693	0.308565687814446	3355	EVM0008910;EVM0001608;EVM0004067;EVM0000810;EVM0008396;EVM0001834;EVM0008137;EVM0003993;EVM0002670;EVM0000114;EVM0007976
GO:0098800	inner mitochondrial membrane protein complex	52	-0.473776352341243	-1.40220581747486	0.0538011695906433	0.309139382320343	3936	EVM0002235;EVM0001124;EVM0001379;EVM0003089;EVM0009047;EVM0002383;EVM0002887;EVM0006980;EVM0002968;EVM0001785;EVM0003828;EVM0002712;EVM0001781;EVM0006670;EVM0004650;EVM0005931;EVM0003616;EVM0005504;EVM0006739;EVM0006583;EVM0003280;EVM0004313;EVM0001644;EVM0001172;EVM0004510;EVM0007517;EVM0003052;EVM0003327;EVM0003159;EVM0007094;EVM0003920;EVM0001091
GO:0030133	transport vesicle	18	0.524837964731494	1.5853264143384	0.0557768924302789	0.309139382320343	2713	EVM0000410;EVM0005229;EVM0001595;EVM0008948;EVM0003672;EVM0001476;EVM0005987;EVM0004638;EVM0007082;EVM0006493
GO:0097526	spliceosomal tri-snRNP complex	18	0.522848658505023	1.57931751269835	0.0557768924302789	0.309139382320343	3902	EVM0001943;EVM0002167;EVM0000132;EVM0001288;EVM0001669;EVM0007632;EVM0001176;EVM0007939;EVM0004322;EVM0007161;EVM0009122;EVM0000861;EVM0002433;EVM0003543
GO:0042579	microbody	34	-0.516475025431855	-1.41949899424714	0.0592592592592593	0.31823171709447	2173	EVM0004554;EVM0001386;EVM0009076;EVM0002790;EVM0002917;EVM0001862;EVM0005199;EVM0000245;EVM0002789;EVM0004129;EVM0002217;EVM0005890;EVM0003260
GO:0005849	mRNA cleavage factor complex	18	0.512810326095254	1.54899570940949	0.0597609561752988	0.31823171709447	3414	EVM0006338;EVM0000054;EVM0004725;EVM0000251;EVM0003358;EVM0001969;EVM0000091;EVM0005335;EVM0000632;EVM0000031;EVM0001946;EVM0000512;EVM0008696
GO:0031305	integral component of mitochondrial inner membrane	23	-0.56200210237944	-1.44637475018447	0.061617458279846	0.321807778060734	3402	EVM0003828;EVM0005741;EVM0005931;EVM0001306;EVM0005113;EVM0005317;EVM0004313;EVM0004343;EVM0006581;EVM0003159;EVM0000502;EVM0008793;EVM0008580;EVM0001091
GO:0005876	spindle microtubule	16	0.525556366299084	1.54012279127258	0.0674157303370786	0.333850931677019	4001	EVM0002004;EVM0007462;EVM0001663;EVM0001374;EVM0001170;EVM0005834;EVM0003518;EVM0002211;EVM0003745;EVM0007965;EVM0007789;EVM0008332
GO:0044438	microbody part	17	-0.594065384297584	-1.44629188098901	0.0686406460296097	0.333850931677019	2173	EVM0004554;EVM0001386;EVM0009076;EVM0002917;EVM0001862;EVM0005199;EVM0000245;EVM0002789;EVM0004129;EVM0003260
GO:0044439	peroxisomal part	17	-0.594065384297584	-1.44629188098901	0.0686406460296097	0.333850931677019	2173	EVM0004554;EVM0001386;EVM0009076;EVM0002917;EVM0001862;EVM0005199;EVM0000245;EVM0002789;EVM0004129;EVM0003260
GO:0030658	transport vesicle membrane	14	0.562811410413365	1.55202596960164	0.0688405797101449	0.333850931677019	2003	EVM0000410;EVM0005229;EVM0001595;EVM0008948;EVM0003672;EVM0005987;EVM0004638
GO:0098805	whole membrane	225	-0.367178233383257	-1.24315183995838	0.0741116751269036	0.353108258222366	2700	EVM0003108;EVM0005491;EVM0007809;EVM0001120;EVM0000781;EVM0000348;EVM0008988;EVM0001788;EVM0000961;EVM0006723;EVM0004694;EVM0008431;EVM0003898;EVM0006702;EVM0001457;EVM0007042;EVM0006584;EVM0000782;EVM0005140;EVM0007026;EVM0000187;EVM0007116;EVM0004554;EVM0000904;EVM0003081;EVM0001386;EVM0008158;EVM0002213;EVM0002917;EVM0003225;EVM0003414;EVM0003383;EVM0001862;EVM0005634;EVM0003167;EVM0005911;EVM…
GO:1904949	ATPase complex	27	0.433992780678868	1.44386501894279	0.0780487804878049	0.35689348527765	2910	EVM0004042;EVM0005519;EVM0002400;EVM0002660;EVM0000100;EVM0007289;EVM0004689;EVM0003914;EVM0003640;EVM0007467;EVM0006675;EVM0008006;EVM0008366;EVM0000339;EVM0008246
GO:0044437	vacuolar part	122	-0.393614347977673	-1.29078517486894	0.0791139240506329	0.35689348527765	3142	EVM0002310;EVM0005708;EVM0007766;EVM0008180;EVM0001621;EVM0003520;EVM0000234;EVM0004312;EVM0000746;EVM0008286;EVM0005491;EVM0007809;EVM0000781;EVM0000348;EVM0008988;EVM0008431;EVM0003898;EVM0006702;EVM0001457;EVM0007042;EVM0006584;EVM0000187;EVM0000904;EVM0003081;EVM0008158;EVM0002213;EVM0003414;EVM0003167;EVM0004629;EVM0004479;EVM0000466;EVM0003781;EVM0001520;EVM0003674;EVM0005201;EVM0006401;EVM…
GO:0044459	plasma membrane part	83	-0.415727310903963	-1.30736712895099	0.0806629834254144	0.35689348527765	1209	EVM0002311;EVM0008209;EVM0002883;EVM0003955;EVM0008941;EVM0008188;EVM0005917;EVM0008907;EVM0004534;EVM0006644;EVM0001944;EVM0005267;EVM0007820;EVM0003158
GO:0098797	plasma membrane protein complex	10	0.582563927073659	1.48661078596026	0.0822784810126582	0.35689348527765	2111	EVM0000755;EVM0002825;EVM0006430;EVM0002850;EVM0000148;EVM0006835;EVM0001849
GO:0036452	ESCRT complex	12	-0.629916807150618	-1.43095813995443	0.0848400556328234	0.35689348527765	2756	EVM0001788;EVM0000782;EVM0005140;EVM0003383;EVM0005911;EVM0002278;EVM0003781
GO:0044421	extracellular region part	12	-0.627700757290197	-1.42592402346426	0.086230876216968	0.35689348527765	1247	EVM0006305;EVM0007871;EVM0005170
GO:0071014	post-mRNA release spliceosomal complex	29	0.416488766913413	1.41883018102134	0.0880829015544041	0.35689348527765	4247	EVM0004921;EVM0001943;EVM0002167;EVM0000132;EVM0004249;EVM0005420;EVM0000844;EVM0006426;EVM0007632;EVM0007939;EVM0007367;EVM0004937;EVM0001808;EVM0003543;EVM0001228;EVM0007630;EVM0004662;EVM0008998;EVM0003463;EVM0005239
GO:0031012	extracellular matrix	10	-0.650395876693174	-1.41458431399603	0.0889212827988338	0.35689348527765	1247	EVM0000035;EVM0006305;EVM0005170
GO:0070603	SWI/SNF superfamily-type complex	21	0.44085735192739	1.38444574171199	0.0890688259109312	0.35689348527765	2910	EVM0004042;EVM0002660;EVM0000100;EVM0007289;EVM0004689;EVM0003914;EVM0003640;EVM0007467;EVM0008006;EVM0008366;EVM0000339;EVM0008246
GO:0071004	U2-type prespliceosome	22	0.448181429001245	1.41035875507325	0.0893617021276596	0.35689348527765	4306	EVM0001943;EVM0000132;EVM0005957;EVM0007226;EVM0007111;EVM0008132;EVM0002581;EVM0007847;EVM0008819;EVM0002002;EVM0001977;EVM0003543;EVM0006847;EVM0000764;EVM0008998;EVM0003463;EVM0001215
GO:0071010	prespliceosome	22	0.448181429001245	1.41035875507325	0.0893617021276596	0.35689348527765	4306	EVM0001943;EVM0000132;EVM0005957;EVM0007226;EVM0007111;EVM0008132;EVM0002581;EVM0007847;EVM0008819;EVM0002002;EVM0001977;EVM0003543;EVM0006847;EVM0000764;EVM0008998;EVM0003463;EVM0001215
GO:0071944	cell periphery	346	-0.345276025176511	-1.18827857865991	0.093186372745491	0.363566168309091	1156	EVM0002311;EVM0008209;EVM0002224;EVM0008417;EVM0005201;EVM0005611;EVM0005191;EVM0005441;EVM0003990;EVM0002883;EVM0005132;EVM0002827;EVM0005085;EVM0001352;EVM0002404;EVM0003034;EVM0003955;EVM0008941;EVM0005034;EVM0008188;EVM0005138;EVM0002921;EVM0005830;EVM0006978;EVM0008760;EVM0007146;EVM0002115;EVM0005170;EVM0001105;EVM0005917;EVM0008907;EVM0007071;EVM0004534;EVM0005725;EVM0006356;EVM0006644;EVM…
GO:0070469	respiratory chain	23	-0.53898088308345	-1.38712708871274	0.0937098844672657	0.363566168309091	4093	EVM0001619;EVM0002235;EVM0001379;EVM0003089;EVM0009047;EVM0002383;EVM0001781;EVM0003616;EVM0005504;EVM0006583;EVM0004510;EVM0007517;EVM0003052;EVM0003327;EVM0002977;EVM0007094;EVM0003920;Sphaceloma_arachidis_newGene_1019
GO:0005815	microtubule organizing center	54	0.326999040130438	1.30623113386617	0.1	0.37719298245614	3654	EVM0002004;EVM0009150;EVM0000685;EVM0000154;EVM0007462;EVM0007351;EVM0003060;EVM0003564;EVM0003297;EVM0004047;EVM0001663;EVM0003932;EVM0000208;EVM0002653;EVM0004133;EVM0009033;EVM0000491;EVM0001820;EVM0001170;EVM0004738;EVM0006919;EVM0005834;EVM0008883;EVM0007028;EVM0003518;EVM0004878;EVM0005984;EVM0007092;EVM0002211;EVM0000679;EVM0002978
GO:1990904	ribonucleoprotein complex	276	0.291577003926968	1.43272082664008	0.1	0.37719298245614	3979	EVM0000038;EVM0002750;EVM0007333;EVM0006798;EVM0006992;EVM0009030;EVM0001093;EVM0007873;EVM0005877;EVM0001073;EVM0008950;EVM0001407;EVM0001653;EVM0003024;EVM0000025;EVM0007775;EVM0000210;EVM0001449;EVM0008479;EVM0005116;EVM0001012;EVM0001223;EVM0001285;EVM0007438;EVM0008672;EVM0004986;EVM0004921;EVM0002322;EVM0004008;EVM0007206;EVM0000478;EVM0005198;EVM0001943;EVM0000433;EVM0008270;EVM0002167;EVM…
GO:0044445	cytosolic part	54	0.320956938927032	1.28209534220541	0.107142857142857	0.396195283413329	3613	EVM0007333;EVM0006992;EVM0007873;EVM0008950;EVM0001407;EVM0003024;EVM0007775;EVM0000210;EVM0008479;EVM0005116;EVM0004721;EVM0003958;EVM0003145;EVM0005541;EVM0009007;EVM0008834;EVM0006039;EVM0003664;EVM0002725;EVM0006435;EVM0007031;EVM0006621;EVM0005394;EVM0004442;EVM0003612;EVM0000137;EVM0007495;EVM0008018;EVM0004684;EVM0008699;EVM0001588;EVM0008213
GO:0005819	spindle	37	0.343522467183315	1.26558221537944	0.109289617486339	0.396195283413329	4066	EVM0000785;EVM0002004;EVM0000154;EVM0007462;EVM0003297;EVM0001663;EVM0002657;EVM0007625;EVM0001170;EVM0006919;EVM0000844;EVM0005834;EVM0007028;EVM0003518;EVM0003447;EVM0002211;EVM0000679;EVM0000702;EVM0007965;EVM0007789;EVM0008332;EVM0007380
GO:0005746	mitochondrial respiratory chain	22	-0.534061633854519	-1.35798462938482	0.110821382007823	0.396195283413329	4093	EVM0001619;EVM0002235;EVM0001379;EVM0003089;EVM0009047;EVM0002383;EVM0001781;EVM0003616;EVM0005504;EVM0006583;EVM0004510;EVM0007517;EVM0003052;EVM0003327;EVM0002977;EVM0007094;EVM0003920
GO:0031011	Ino80 complex	14	0.518897716500512	1.43092822333557	0.11231884057971	0.396195283413329	2910	EVM0009024;EVM0004042;EVM0002660;EVM0000100;EVM0003640;EVM0007467;EVM0002904;EVM0000339;EVM0008246
GO:0005777	peroxisome	36	-0.480894177426326	-1.33374392009458	0.112332112332112	0.396195283413329	2173	EVM0003478;EVM0008940;EVM0001621;EVM0008167;EVM0001120;EVM0004864;EVM0007026;EVM0004554;EVM0001386;EVM0009076;EVM0002790;EVM0002917;EVM0001862;EVM0005199;EVM0000245;EVM0002789;EVM0004129;EVM0002217;EVM0005890;EVM0003260
GO:0005774	vacuolar membrane	118	-0.377034166362736	-1.2323313287026	0.121147715196599	0.416046899343628	3187	EVM0002903;EVM0002310;EVM0005708;EVM0007766;EVM0008180;EVM0001621;EVM0003520;EVM0000234;EVM0004312;EVM0000746;EVM0008286;EVM0005491;EVM0007809;EVM0000781;EVM0000348;EVM0008988;EVM0008431;EVM0003898;EVM0006702;EVM0001457;EVM0006101;EVM0007042;EVM0006584;EVM0000187;EVM0000904;EVM0003081;EVM0008158;EVM0002213;EVM0003414;EVM0003167;EVM0004629;EVM0004479;EVM0000466;EVM0003781;EVM0001520;EVM0003674;EVM…
GO:0005685	U1 snRNP	11	0.542330513717567	1.40445783526743	0.121212121212121	0.416046899343628	3969	EVM0001943;EVM0000132;EVM0005957;EVM0007226;EVM0007632;EVM0007847;EVM0003543;EVM0000764
GO:0015935	small ribosomal subunit	18	0.447835122293207	1.35273150257547	0.123505976095618	0.416046899343628	3613	EVM0007333;EVM0007873;EVM0000210;EVM0001894;EVM0009166;EVM0004144;EVM0006039;EVM0000070;EVM0004973;EVM0001588;EVM0008213
GO:0000329	fungal-type vacuole membrane	115	-0.379067006062676	-1.23661028721013	0.126338329764454	0.416046899343628	3187	EVM0002903;EVM0002310;EVM0005708;EVM0007766;EVM0008180;EVM0001621;EVM0003520;EVM0000234;EVM0004312;EVM0000746;EVM0008286;EVM0005491;EVM0007809;EVM0000781;EVM0000348;EVM0008988;EVM0008431;EVM0003898;EVM0006702;EVM0001457;EVM0007042;EVM0006584;EVM0000187;EVM0000904;EVM0003081;EVM0008158;EVM0002213;EVM0003414;EVM0003167;EVM0004629;EVM0004479;EVM0000466;EVM0003781;EVM0001520;EVM0003674;EVM0005201;EVM…
GO:0005816	spindle pole body	50	0.321174604309789	1.25380135096865	0.126760563380282	0.416046899343628	3654	EVM0002004;EVM0009150;EVM0000685;EVM0000154;EVM0007462;EVM0007351;EVM0003060;EVM0003564;EVM0003297;EVM0004047;EVM0001663;EVM0003932;EVM0000208;EVM0002653;EVM0004133;EVM0001820;EVM0001170;EVM0004738;EVM0006919;EVM0005834;EVM0008883;EVM0007028;EVM0003518;EVM0004878;EVM0005984;EVM0007092;EVM0002211;EVM0000679;EVM0002978
GO:0098803	respiratory chain complex	21	-0.530527602732706	-1.3341110420134	0.127152317880795	0.416046899343628	4093	EVM0001619;EVM0002235;EVM0001379;EVM0003089;EVM0009047;EVM0002383;EVM0001781;EVM0003616;EVM0005504;EVM0006583;EVM0004510;EVM0007517;EVM0003052;EVM0003327;EVM0007094;EVM0003920
GO:0000315	organellar large ribosomal subunit	12	0.519320353081595	1.36032623144351	0.130742049469965	0.421474211185034	3649	EVM0006431;EVM0007799;EVM0007643;EVM0008181;EVM0006865;EVM0002328;EVM0002320;EVM0001489
GO:0098852	lytic vacuole membrane	116	-0.376600809238166	-1.23180537489311	0.131914893617021	0.421474211185034	3187	EVM0002903;EVM0002310;EVM0005708;EVM0007766;EVM0008180;EVM0001621;EVM0003520;EVM0000234;EVM0004312;EVM0000746;EVM0008286;EVM0005491;EVM0007809;EVM0000781;EVM0000348;EVM0008988;EVM0008431;EVM0003898;EVM0006702;EVM0001457;EVM0007042;EVM0006584;EVM0000187;EVM0000904;EVM0003081;EVM0008158;EVM0002213;EVM0003414;EVM0003167;EVM0004629;EVM0004479;EVM0000466;EVM0003781;EVM0001520;EVM0003674;EVM0005201;EVM…
GO:0000131	incipient cellular bud site	27	0.387326296683919	1.28860874096517	0.136585365853659	0.426447690736168	2434	EVM0005596;EVM0000779;EVM0003485;EVM0003060;EVM0002765;EVM0006414;EVM0003041;EVM0008459;EVM0003557;EVM0001939;EVM0001820
GO:0010494	cytoplasmic stress granule	36	0.348517828136698	1.26381289383544	0.136612021857924	0.426447690736168	2174	EVM0002750;EVM0001093;EVM0005877;EVM0001653;EVM0000025;EVM0000433;EVM0008270;EVM0000568;EVM0007749;EVM0003083;EVM0004470;EVM0003557;EVM0003958;EVM0009155;EVM0006984
GO:0044432	endoplasmic reticulum part	165	0.242417252714754	1.15228862373951	0.138888888888889	0.428628389154705	2027	EVM0002137;EVM0001737;EVM0002484;EVM0008463;EVM0005697;EVM0007671;EVM0004277;EVM0001293;EVM0001038;EVM0007793;EVM0002659;EVM0001897;EVM0000792;EVM0008786;EVM0006190;EVM0000026;EVM0004724;EVM0000963;EVM0000704;EVM0007607;EVM0007903;EVM0003860;EVM0006713;EVM0004641;EVM0001304;EVM0008764;EVM0002450;EVM0006010;EVM0000807;EVM0001103;EVM0002342;EVM0005805;EVM0004919;EVM0001755;EVM0006890;EVM0002089;EVM…
GO:1990023	mitotic spindle midzone	11	0.507953691902019	1.3154331620668	0.151515151515152	0.46234073436912	2354	EVM0002004;EVM0000154;EVM0003297;EVM0007625
GO:0031298	replication fork protection complex	17	0.444480676508857	1.32288019727169	0.154440154440154	0.46602993971415	3229	EVM0007628;EVM0007155;EVM0006292;EVM0004142;EVM0007427;EVM0002584;EVM0005003;EVM0004067;EVM0004315;EVM0007139;EVM0000055;EVM0000114;EVM0003092
GO:0031304	intrinsic component of mitochondrial inner membrane	24	-0.499042314514283	-1.30273872879192	0.160714285714286	0.475023873480857	3402	EVM0003828;EVM0005741;EVM0005931;EVM0001306;EVM0005113;EVM0005317;EVM0004313;EVM0004343;EVM0006581;EVM0003159;EVM0008793;EVM0008580;EVM0001091
GO:0030479	actin cortical patch	36	-0.456790825377292	-1.26689407919746	0.163614163614164	0.475023873480857	3216	EVM0008750;EVM0007724;EVM0001621;EVM0001209;EVM0008598;EVM0001501;EVM0007900;EVM0003944;EVM0008708;EVM0006102;EVM0003687;EVM0003679;EVM0000267;EVM0003357;EVM0007320;EVM0002883;EVM0003955;EVM0005138;EVM0006978
GO:0061645	endocytic patch	36	-0.456790825377292	-1.26689407919746	0.163614163614164	0.475023873480857	3216	EVM0008750;EVM0007724;EVM0001621;EVM0001209;EVM0008598;EVM0001501;EVM0007900;EVM0003944;EVM0008708;EVM0006102;EVM0003687;EVM0003679;EVM0000267;EVM0003357;EVM0007320;EVM0002883;EVM0003955;EVM0005138;EVM0006978
GO:0005758	mitochondrial intermembrane space	35	-0.457130242994453	-1.26373180159858	0.16441717791411	0.475023873480857	2093	EVM0002977;EVM0001773;EVM0009091;EVM0006565;EVM0001954;EVM0008707;EVM0006305;EVM0003076;EVM0001198;EVM0007871;EVM0008674
GO:0005686	U2 snRNP	16	0.441237717169716	1.29303022122548	0.168539325842697	0.477913186513957	3950	EVM0007438;EVM0001943;EVM0000132;EVM0007632;EVM0002581;EVM0008222;EVM0002002;EVM0008008;EVM0003543;EVM0006847
GO:0051285	cell cortex of cell tip	28	0.360126176816856	1.21378515519047	0.169230769230769	0.477913186513957	2360	EVM0002004;EVM0007462;EVM0003485;EVM0007465;EVM0006414;EVM0006375;EVM0000148;EVM0006835;EVM0006198;EVM0001849;EVM0001939;EVM0000183
GO:0030176	integral component of endoplasmic reticulum membrane	54	0.296664010765534	1.1850547543044	0.171428571428571	0.477913186513957	1517	EVM0002137;EVM0005697;EVM0004277;EVM0001293;EVM0001038;EVM0007793;EVM0008786;EVM0000963;EVM0008112;EVM0005805;EVM0001755;EVM0001625;EVM0006354;EVM0006594
GO:0010008	endosome membrane	25	-0.484046144051939	-1.2706901052369	0.173248407643312	0.477913186513957	2995	EVM0003108;EVM0008988;EVM0001788;EVM0001457;EVM0000782;EVM0005140;EVM0003414;EVM0003383;EVM0005911;EVM0002278;EVM0001944
GO:0005762	mitochondrial large ribosomal subunit	13	0.481165041351493	1.29838518257862	0.174216027874564	0.477913186513957	3649	EVM0006431;EVM0007799;EVM0007643;EVM0008181;EVM0006865;EVM0002328;EVM0002320;EVM0001489
GO:0005794	Golgi apparatus	129	0.247315381721349	1.11403237869874	0.181818181818182	0.49377990430622	2364	EVM0005457;EVM0002137;EVM0000084;EVM0004277;EVM0001293;EVM0004931;EVM0006103;EVM0005229;EVM0005519;EVM0007538;EVM0002808;EVM0007981;EVM0006033;EVM0001089;EVM0003652;EVM0004919;EVM0004339;EVM0002806;EVM0006948;EVM0002850;EVM0007527;EVM0008948;EVM0003464;EVM0002798;EVM0008751;EVM0006744;EVM0007645;EVM0002268;EVM0000223;EVM0000803;EVM0000591;EVM0008216;EVM0001476;EVM0005475;EVM0005987;EVM0001849;EVM…
GO:0051233	spindle midzone	12	0.481752137708928	1.26191870988826	0.187279151943463	0.497742275244283	2354	EVM0002004;EVM0000154;EVM0003297;EVM0007625
GO:0000779	condensed chromosome, centromeric region	33	0.331423529965951	1.19832266906581	0.188775510204082	0.497742275244283	4066	EVM0000785;EVM0007462;EVM0003505;EVM0003297;EVM0002653;EVM0007394;EVM0006919;EVM0005333;EVM0005834;EVM0004285;EVM0005871;EVM0003518;EVM0002211;EVM0003745;EVM0000679;EVM0001532;EVM0000625;EVM0006813;EVM0008332;EVM0007380
GO:0000780	condensed nuclear chromosome, centromeric region	33	0.331423529965951	1.19832266906581	0.188775510204082	0.497742275244283	4066	EVM0000785;EVM0007462;EVM0003505;EVM0003297;EVM0002653;EVM0007394;EVM0006919;EVM0005333;EVM0005834;EVM0004285;EVM0005871;EVM0003518;EVM0002211;EVM0003745;EVM0000679;EVM0001532;EVM0000625;EVM0006813;EVM0008332;EVM0007380
GO:0033202	DNA helicase complex	13	0.466733227288544	1.2594420925228	0.191637630662021	0.500430250109326	2910	EVM0004042;EVM0000994;EVM0002660;EVM0000100;EVM0003640;EVM0007467;EVM0000339;EVM0008246
GO:0005847	mRNA cleavage and polyadenylation specificity factor complex	14	0.460105301032914	1.26880045916266	0.199275362318841	0.507441798891768	3414	EVM0006338;EVM0004725;EVM0000251;EVM0001969;EVM0005335;EVM0000632;EVM0001946;EVM0000512;EVM0008696
GO:0031306	intrinsic component of mitochondrial outer membrane	11	-0.564289326705106	-1.2626779649061	0.202836879432624	0.507441798891768	3443	EVM0001235;EVM0007922;EVM0006723;EVM0003225;EVM0008674
GO:0031967	organelle envelope	259	-0.333234323662045	-1.13079670928829	0.203834510595358	0.507441798891768	3475	EVM0008800;EVM0001785;EVM0003719;EVM0001884;EVM0001235;EVM0004185;EVM0003426;EVM0003828;EVM0002712;EVM0001781;EVM0008117;EVM0008391;EVM0006670;EVM0005741;EVM0004650;EVM0001545;EVM0004622;EVM0005931;EVM0001306;EVM0000107;EVM0004206;EVM0000845;EVM0008976;EVM0003616;EVM0003562;EVM0008612;EVM0005504;EVM0001621;EVM0005113;EVM0006739;EVM0005317;EVM0006583;EVM0004800;EVM0007922;EVM0008496;EVM0003280;EVM…
GO:0031975	envelope	259	-0.333234323662045	-1.13079670928829	0.203834510595358	0.507441798891768	3475	EVM0008800;EVM0001785;EVM0003719;EVM0001884;EVM0001235;EVM0004185;EVM0003426;EVM0003828;EVM0002712;EVM0001781;EVM0008117;EVM0008391;EVM0006670;EVM0005741;EVM0004650;EVM0001545;EVM0004622;EVM0005931;EVM0001306;EVM0000107;EVM0004206;EVM0000845;EVM0008976;EVM0003616;EVM0003562;EVM0008612;EVM0005504;EVM0001621;EVM0005113;EVM0006739;EVM0005317;EVM0006583;EVM0004800;EVM0007922;EVM0008496;EVM0003280;EVM…
GO:0000784	nuclear chromosome, telomeric region	20	0.379357154077844	1.18583822519606	0.205533596837945	0.507441798891768	3369	EVM0009030;EVM0005998;EVM0007626;EVM0001961;EVM0004858;EVM0005685;EVM0006697;EVM0007041;EVM0004315;EVM0006853;EVM0006376;EVM0003612;EVM0006821;EVM0007862
GO:0016592	mediator complex	20	0.38058748403576	1.18968413208886	0.205533596837945	0.507441798891768	5840	EVM0001587;EVM0001193;EVM0007287;EVM0003560;EVM0007794;EVM0000319;EVM0003726;EVM0007669;EVM0005215;EVM0002008;EVM0005158;EVM0003591;EVM0005422;EVM0006781;EVM0004116;EVM0003377;EVM0000631;EVM0005924;EVM0000544;EVM0006512
GO:0034708	methyltransferase complex	10	0.488186504818214	1.24577456635285	0.208860759493671	0.508574807806032	2238	EVM0006906;EVM0003512;EVM0001607;EVM0002657;EVM0001144
GO:0030173	integral component of Golgi membrane	16	0.421768338092723	1.23597595193833	0.209737827715356	0.508574807806032	352	EVM0002137;EVM0004277;EVM0001293
GO:0044454	nuclear chromosome part	212	0.231735693815649	1.11104118962305	0.217391304347826	0.516437849481082	3369	EVM0000030;EVM0000785;EVM0004042;EVM0009030;EVM0000994;EVM0003635;EVM0002400;EVM0005998;EVM0004082;EVM0007628;EVM0007155;EVM0007462;EVM0002660;EVM0007626;EVM0001961;EVM0006852;EVM0003505;EVM0006906;EVM0006292;EVM0007222;EVM0004142;EVM0002992;EVM0002209;EVM0002850;EVM0000100;EVM0007289;EVM0004858;EVM0002640;EVM0007515;EVM0007615;EVM0005685;EVM0007427;EVM0003297;EVM0006697;EVM0005459;EVM0002324;EVM…
GO:0005628	prospore membrane	38	-0.431910742615672	-1.20785879719708	0.221818181818182	0.516437849481082	1815	EVM0003687;EVM0004004;EVM0005634;EVM0009018;EVM0002247;EVM0003781;EVM0005611;EVM0005034;EVM0001821;EVM0008902;EVM0001895
GO:0042763	intracellular immature spore	40	-0.426229761029519	-1.20327293438458	0.223952095808383	0.516437849481082	2333	EVM0008708;EVM0003687;EVM0004004;EVM0005634;EVM0009018;EVM0002247;EVM0003781;EVM0005611;EVM0005034;EVM0001821;EVM0008902;EVM0001895
GO:0042764	ascospore-type prospore	40	-0.426229761029519	-1.20327293438458	0.223952095808383	0.516437849481082	2333	EVM0008708;EVM0003687;EVM0004004;EVM0005634;EVM0009018;EVM0002247;EVM0003781;EVM0005611;EVM0005034;EVM0001821;EVM0008902;EVM0001895
GO:0000777	condensed chromosome kinetochore	27	0.345820871585447	1.15052296151443	0.224390243902439	0.516437849481082	3568	EVM0000785;EVM0007462;EVM0003505;EVM0003297;EVM0002653;EVM0007394;EVM0006919;EVM0005333;EVM0005834;EVM0005871;EVM0003518;EVM0002211;EVM0003745
GO:0000778	condensed nuclear chromosome kinetochore	27	0.345820871585447	1.15052296151443	0.224390243902439	0.516437849481082	3568	EVM0000785;EVM0007462;EVM0003505;EVM0003297;EVM0002653;EVM0007394;EVM0006919;EVM0005333;EVM0005834;EVM0005871;EVM0003518;EVM0002211;EVM0003745
GO:0071011	precatalytic spliceosome	12	0.470257150677048	1.23180833139687	0.229681978798587	0.518404099009155	3902	EVM0000132;EVM0007226;EVM0008222;EVM0007161;EVM0008008;EVM0009122;EVM0002433;EVM0003543
GO:0031228	intrinsic component of Golgi membrane	16	0.414865105941607	1.21574629466247	0.232209737827715	0.518404099009155	352	EVM0002137;EVM0004277;EVM0001293
GO:0031307	integral component of mitochondrial outer membrane	12	-0.543914250194661	-1.23558939040526	0.232267037552156	0.518404099009155	3443	EVM0001235;EVM0007922;EVM0006723;EVM0003225;EVM0008674
GO:0000118	histone deacetylase complex	13	0.448973360311353	1.21151851922458	0.233449477351916	0.518404099009155	2781	EVM0003635;EVM0004082;EVM0002640;EVM0007515;EVM0005333;EVM0002293
GO:0005759	mitochondrial matrix	96	-0.362018221582915	-1.15818029824147	0.236899563318777	0.518404099009155	1497	EVM0007451;EVM0007358;EVM0001512;EVM0005350;EVM0005513;EVM0001980;EVM0002569;EVM0007522;EVM0002951;EVM0007200;EVM0000600;EVM0006664;EVM0005170;EVM0002940;EVM0000174;EVM0003260
GO:0032541	cortical endoplasmic reticulum	12	-0.539445002846877	-1.22543677056851	0.237830319888734	0.518404099009155	1600	EVM0004904;EVM0005201;EVM0003034;EVM0004534
GO:0031301	integral component of organelle membrane	66	-0.381106849409173	-1.16072800076893	0.238857142857143	0.518404099009155	3443	EVM0001235;EVM0004185;EVM0003828;EVM0005741;EVM0005931;EVM0001306;EVM0005113;EVM0005317;EVM0000234;EVM0007922;EVM0005103;EVM0004313;EVM0008002;EVM0006723;EVM0004343;EVM0007173;EVM0006581;EVM0001457;EVM0002466;EVM0003159;EVM0007116;EVM0003081;EVM0001386;EVM0002213;EVM0008793;EVM0002917;EVM0003225;EVM0008812;EVM0001512;EVM0001862;EVM0000245;EVM0008580;EVM0000203;EVM0001423;EVM0008674;EVM0001091;EVM…
GO:0005887	integral component of plasma membrane	45	-0.407991851218939	-1.17290565904177	0.240762812872467	0.518404099009155	231	EVM0008209;EVM0008941;EVM0008907;EVM0006644;EVM0001944;EVM0005267;EVM0007820
GO:0000974	Prp19 complex	11	0.463255403606029	1.19967928203887	0.242424242424242	0.518404099009155	4247	EVM0004921;EVM0002167;EVM0000132;EVM0006426;EVM0001808;EVM0007630;EVM0008998;EVM0005239
GO:0000407	pre-autophagosomal structure	15	-0.509337498999654	-1.20287485009709	0.25	0.530048525569242	3434	EVM0000903;EVM0003816;EVM0005688;EVM0008286;EVM0007329;EVM0000057;EVM0005886;EVM0006401
GO:0031261	DNA replication preinitiation complex	15	0.412691592421706	1.19266072403468	0.25177304964539	0.530048525569242	2825	EVM0007628;EVM0004142;EVM0007427;EVM0006697;EVM0002324;EVM0002584;EVM0005003;EVM0004315;EVM0006559;EVM0006621
GO:0009277	fungal-type cell wall	41	-0.40975111023926	-1.16568314081317	0.258373205741627	0.537733797303175	1815	EVM0008604;EVM0002594;EVM0002988;EVM0002311;EVM0002224;EVM0005611;EVM0005441;EVM0005034;EVM0002921;EVM0008760;EVM0005917;EVM0005725
GO:0071782	endoplasmic reticulum tubular network	13	-0.516098506348485	-1.19354177134498	0.26013986013986	0.537733797303175	1600	EVM0004904;EVM0005201;EVM0003034;EVM0004534
GO:0044431	Golgi apparatus part	97	0.246796489710421	1.07788510312646	0.261363636363636	0.537733797303175	3146	EVM0002137;EVM0000084;EVM0004277;EVM0001293;EVM0004931;EVM0006103;EVM0005229;EVM0005519;EVM0007538;EVM0007981;EVM0006033;EVM0001089;EVM0003652;EVM0004919;EVM0004339;EVM0002806;EVM0006948;EVM0007527;EVM0002798;EVM0006744;EVM0007645;EVM0002268;EVM0000803;EVM0000591;EVM0008216;EVM0001476;EVM0005475;EVM0005987;EVM0004283;EVM0008567;EVM0000164;EVM0000847;EVM0007228;EVM0004738;EVM0001241;EVM0007082;EVM…
GO:0044463	cell projection part	64	-0.375174913919392	-1.13556289800598	0.274712643678161	0.556762467156053	2257	EVM0006102;EVM0003687;EVM0003679;EVM0007713;EVM0002905;EVM0004840;EVM0004004;EVM0008604;EVM0004882;EVM0007320;EVM0005441;EVM0002883;EVM0003955;EVM0005138;EVM0006978;EVM0008907;EVM0003158
GO:0120038	plasma membrane bounded cell projection part	64	-0.375174913919392	-1.13556289800598	0.274712643678161	0.556762467156053	2257	EVM0006102;EVM0003687;EVM0003679;EVM0007713;EVM0002905;EVM0004840;EVM0004004;EVM0008604;EVM0004882;EVM0007320;EVM0005441;EVM0002883;EVM0003955;EVM0005138;EVM0006978;EVM0008907;EVM0003158
GO:0031314	extrinsic component of mitochondrial inner membrane	10	-0.541013870564825	-1.17668294400384	0.288629737609329	0.579148499062588	2720	EVM0002337;EVM0001104;EVM0004080;EVM0007451;EVM0007200
GO:0031226	intrinsic component of plasma membrane	57	-0.378828033962231	-1.13317081730303	0.290023201856148	0.579148499062588	1209	EVM0002311;EVM0008209;EVM0008941;EVM0005917;EVM0008907;EVM0006644;EVM0001944;EVM0005267;EVM0007820
GO:0000793	condensed chromosome	46	0.276409588331135	1.088389918845	0.308176100628931	0.602407596752964	3597	EVM0000030;EVM0000785;EVM0007462;EVM0003505;EVM0008652;EVM0002992;EVM0003297;EVM0008665;EVM0002653;EVM0008516;EVM0007394;EVM0006919;EVM0005333;EVM0005834;EVM0004285;EVM0005871;EVM0003518;EVM0002211;EVM0006130;EVM0003745;EVM0000679
GO:0005657	replication fork	44	0.27796710311506	1.07933225203044	0.313253012048193	0.602407596752964	3458	EVM0000994;EVM0002400;EVM0007628;EVM0007155;EVM0007626;EVM0006292;EVM0004142;EVM0002209;EVM0007615;EVM0005685;EVM0007427;EVM0006697;EVM0005459;EVM0002324;EVM0002584;EVM0009084;EVM0005003;EVM0004067;EVM0007106;EVM0006675;EVM0004315;EVM0007139;EVM0007586;EVM0000055;EVM0000114;EVM0003092;EVM0007420;EVM0007862;EVM0006143
GO:0000323	lytic vacuole	181	-0.32378490976251	-1.08201584062586	0.313905930470348	0.602407596752964	1162	EVM0000904;EVM0003081;EVM0004407;EVM0008728;EVM0006792;EVM0008158;EVM0002213;EVM0003414;EVM0004004;EVM0001773;EVM0003167;EVM0004629;EVM0004479;EVM0000466;EVM0003781;EVM0002224;EVM0008417;EVM0001520;EVM0003674;EVM0005201;EVM0006401;EVM0005441;EVM0002827;EVM0002527;EVM0008188;EVM0008444;EVM0005818;EVM0000881;EVM0002119;EVM0007146;EVM0001105;EVM0005917;EVM0008907;EVM0007710;EVM0000261;EVM0008401;EVM…
GO:0071013	catalytic step 2 spliceosome	23	0.349508307801069	1.10276092714911	0.318385650224215	0.602407596752964	4237	EVM0001943;EVM0002167;EVM0000132;EVM0006853;EVM0006426;EVM0007632;EVM0008222;EVM0002002;EVM0001800;EVM0008008;EVM0001808;EVM0009122;EVM0000861;EVM0007630;EVM0008998;EVM0003463
GO:0043596	nuclear replication fork	41	0.286367369076951	1.07973393794728	0.319277108433735	0.602407596752964	3458	EVM0000994;EVM0002400;EVM0007628;EVM0007155;EVM0007626;EVM0006292;EVM0004142;EVM0002209;EVM0007615;EVM0005685;EVM0007427;EVM0006697;EVM0005459;EVM0002324;EVM0002584;EVM0009084;EVM0005003;EVM0004067;EVM0006675;EVM0004315;EVM0007139;EVM0007586;EVM0000055;EVM0000114;EVM0003092;EVM0007420;EVM0007862;EVM0006143
GO:0042995	cell projection	66	-0.360506495856747	-1.09798599749318	0.323428571428571	0.602407596752964	2257	EVM0006102;EVM0003687;EVM0003679;EVM0007713;EVM0002905;EVM0004840;EVM0004004;EVM0008604;EVM0004882;EVM0007320;EVM0005441;EVM0002883;EVM0003955;EVM0005138;EVM0006978;EVM0008907;EVM0003158
GO:0120025	plasma membrane bounded cell projection	66	-0.360506495856747	-1.09798599749318	0.323428571428571	0.602407596752964	2257	EVM0006102;EVM0003687;EVM0003679;EVM0007713;EVM0002905;EVM0004840;EVM0004004;EVM0008604;EVM0004882;EVM0007320;EVM0005441;EVM0002883;EVM0003955;EVM0005138;EVM0006978;EVM0008907;EVM0003158
GO:0031970	organelle envelope lumen	38	-0.399253647652151	-1.11653168825854	0.323636363636364	0.602407596752964	2836	EVM0004313;EVM0001644;EVM0007609;EVM0004080;EVM0002977;EVM0001773;EVM0009091;EVM0006565;EVM0001954;EVM0008707;EVM0006305;EVM0003076;EVM0007871;EVM0008674
GO:0005789	endoplasmic reticulum membrane	146	0.227881664151368	1.05678486176789	0.324324324324324	0.602407596752964	2364	EVM0002137;EVM0005697;EVM0007671;EVM0004277;EVM0001293;EVM0001038;EVM0007793;EVM0002659;EVM0001897;EVM0008786;EVM0000026;EVM0004724;EVM0000963;EVM0000704;EVM0007607;EVM0007903;EVM0006713;EVM0004641;EVM0001304;EVM0004060;EVM0008764;EVM0002450;EVM0000807;EVM0001103;EVM0005805;EVM0004919;EVM0001755;EVM0006890;EVM0002089;EVM0005490;EVM0001625;EVM0006354;EVM0006594;EVM0007527;EVM0008948;EVM0005895;EVM…
GO:0097346	INO80-type complex	14	0.390949176173724	1.07809341280117	0.326086956521739	0.602407596752964	2910	EVM0004042;EVM0002660;EVM0000100;EVM0003640;EVM0007467;EVM0000339;EVM0008246
GO:0005802	trans-Golgi network	25	0.33381118976425	1.08226247620186	0.327188940092166	0.602407596752964	1969	EVM0000084;EVM0005519;EVM0007538;EVM0007981;EVM0002806;EVM0006948;EVM0007645;EVM0001476
GO:0044427	chromosomal part	248	0.22267505556124	1.0743673703122	0.333333333333333	0.602407596752964	3369	EVM0000030;EVM0000785;EVM0006864;EVM0004042;EVM0009030;EVM0000994;EVM0003635;EVM0001694;EVM0002400;EVM0005998;EVM0004082;EVM0007628;EVM0007155;EVM0007462;EVM0004605;EVM0002660;EVM0007626;EVM0001961;EVM0006852;EVM0003505;EVM0006906;EVM0006292;EVM0007222;EVM0004142;EVM0008652;EVM0002992;EVM0002209;EVM0002850;EVM0000100;EVM0007289;EVM0004858;EVM0002640;EVM0007515;EVM0007615;EVM0005685;EVM0007427;EVM…
GO:0000776	kinetochore	32	0.294585667770603	1.04960049293159	0.33502538071066	0.602407596752964	4066	EVM0000785;EVM0007462;EVM0003505;EVM0003297;EVM0002653;EVM0007447;EVM0007394;EVM0006919;EVM0005333;EVM0005834;EVM0005871;EVM0003518;EVM0002211;EVM0003745;EVM0000679;EVM0001532;EVM0000625;EVM0008332;EVM0007380
GO:0005773	vacuole	184	-0.321430098208095	-1.07432669009665	0.337078651685393	0.602407596752964	1162	EVM0000904;EVM0003081;EVM0004407;EVM0008728;EVM0006792;EVM0008158;EVM0002213;EVM0003414;EVM0004004;EVM0001773;EVM0003167;EVM0004629;EVM0004479;EVM0000466;EVM0003781;EVM0002224;EVM0008417;EVM0001520;EVM0003674;EVM0005201;EVM0006401;EVM0005441;EVM0002827;EVM0002527;EVM0008188;EVM0008444;EVM0005818;EVM0000881;EVM0002119;EVM0007146;EVM0001105;EVM0005917;EVM0008907;EVM0007710;EVM0000261;EVM0008401;EVM…
GO:0031300	intrinsic component of organelle membrane	70	-0.354292898891045	-1.0925622810698	0.338218714768884	0.602407596752964	2987	EVM0001235;EVM0004185;EVM0003828;EVM0005741;EVM0005931;EVM0001306;EVM0005113;EVM0005317;EVM0000234;EVM0007922;EVM0005103;EVM0004313;EVM0008002;EVM0006723;EVM0004343;EVM0007173;EVM0006581;EVM0001457;EVM0002466;EVM0003159;EVM0007116;EVM0003081;EVM0001386;EVM0002213;EVM0008793;EVM0002917;EVM0003225;EVM0008812;EVM0001512;EVM0001862;EVM0000245;EVM0008580;EVM0000203;EVM0001423;EVM0008674;EVM0001091;EVM…
GO:0031248	protein acetyltransferase complex	16	0.36077657157933	1.05724191747361	0.340823970037453	0.602407596752964	2193	EVM0002660;EVM0007222;EVM0000100;EVM0005265;EVM0002654;EVM0007756
GO:1902493	acetyltransferase complex	16	0.36077657157933	1.05724191747361	0.340823970037453	0.602407596752964	2193	EVM0002660;EVM0007222;EVM0000100;EVM0005265;EVM0002654;EVM0007756
GO:1990391	DNA repair complex	14	-0.467337991928507	-1.10272723219349	0.341597796143251	0.602407596752964	2975	EVM0002820;EVM0001497;EVM0006667;EVM0006437;EVM0002845
GO:0009986	cell surface	29	-0.413389000600722	-1.11327036595157	0.348578491965389	0.608580274214949	607	EVM0004004;EVM0008604;EVM0002311;EVM0002921;EVM0008760;EVM0007146;EVM0005917;EVM0005725
GO:0031520	plasma membrane of cell tip	10	-0.506500928982389	-1.10161871382975	0.352769679300292	0.608580274214949	2469	EVM0004876;EVM0000659;EVM0006792;EVM0004882;EVM0005267
GO:0070069	cytochrome complex	11	-0.492716495603916	-1.10252353270178	0.356028368794326	0.608580274214949	4407	EVM0001492;EVM0007486;EVM0002235;EVM0001379;EVM0002383;EVM0001781;EVM0006583;EVM0007517;EVM0003327
GO:0016591	DNA-directed RNA polymerase II, holoenzyme	27	0.313413045021076	1.04270428526119	0.360975609756098	0.608580274214949	3641	EVM0004897;EVM0000810;EVM0003560;EVM0007474;EVM0008396;Sphaceloma_arachidis_newGene_781;EVM0008137;EVM0003993;EVM0007648;EVM0003726;EVM0002670;EVM0005945;EVM0007699;EVM0004950;EVM0007360
GO:0031982	vesicle	149	0.220127317776814	1.02513704536553	0.361111111111111	0.608580274214949	2152	EVM0000084;EVM0007671;EVM0004277;EVM0001293;EVM0000410;EVM0005229;EVM0007981;EVM0000857;EVM0003545;EVM0006033;EVM0005545;EVM0005730;EVM0001089;EVM0003652;EVM0002450;EVM0009161;EVM0004704;EVM0001595;EVM0000840;EVM0004560;EVM0004339;EVM0002806;EVM0006948;EVM0000455;EVM0006351;EVM0008948;EVM0002798;EVM0008751;EVM0007645;EVM0000803;EVM0004715;EVM0000148;EVM0003672;EVM0001476;EVM0005475;EVM0005987;EVM…
GO:0005694	chromosome	259	0.215607600147574	1.05621696026462	0.363636363636364	0.608580274214949	3369	EVM0000030;EVM0000785;EVM0006864;EVM0004042;EVM0009030;EVM0000994;EVM0003635;EVM0001694;EVM0002400;EVM0005998;EVM0004082;EVM0007628;EVM0007155;EVM0007462;EVM0004605;EVM0002660;EVM0007626;EVM0001961;EVM0006852;EVM0003505;EVM0008672;EVM0006906;EVM0006292;EVM0007222;EVM0004142;EVM0008652;EVM0002992;EVM0002209;EVM0002850;EVM0000100;EVM0007289;EVM0004858;EVM0002640;EVM0007515;EVM0007615;EVM0005685;EVM…
GO:1990351	transporter complex	12	0.406745442035503	1.06544349944638	0.363957597173145	0.608580274214949	806	EVM0000755;EVM0002825;EVM0005519
GO:0030312	external encapsulating structure	42	-0.380348528797552	-1.08898258053581	0.366113744075829	0.608580274214949	1815	EVM0008604;EVM0002594;EVM0002988;EVM0002311;EVM0002224;EVM0005611;EVM0005441;EVM0005034;EVM0002921;EVM0008760;EVM0005917;EVM0005725
GO:0000145	exocyst	10	0.416152748957664	1.06195584116429	0.367088607594937	0.608580274214949	3892	EVM0006414;EVM0008459;EVM0000183;EVM0002586;EVM0001579;EVM0003447;EVM0008468
GO:0000790	nuclear chromatin	163	0.218135638926229	1.03678463662488	0.371428571428571	0.608580274214949	3363	EVM0000785;EVM0004042;EVM0003635;EVM0002400;EVM0004082;EVM0007628;EVM0007155;EVM0002660;EVM0001961;EVM0006852;EVM0006906;EVM0006292;EVM0007222;EVM0002209;EVM0002850;EVM0000100;EVM0007289;EVM0004858;EVM0002640;EVM0007515;EVM0007615;EVM0005685;EVM0007427;EVM0006697;EVM0002324;EVM0005265;EVM0002584;EVM0001546;EVM0004689;EVM0003914;EVM0003640;EVM0006122;EVM0004812;EVM0002657;EVM0001608;EVM0003420;EVM…
GO:0031224	intrinsic component of membrane	412	-0.303217989705439	-1.0455327534444	0.373626373626374	0.608580274214949	2075	EVM0003159;EVM0001551;EVM0007116;EVM0004554;EVM0003081;EVM0001386;EVM0004407;EVM0003319;EVM0002219;EVM0008728;EVM0006792;EVM0008158;EVM0002213;EVM0006066;EVM0008793;EVM0002192;EVM0002917;EVM0003225;EVM0004765;EVM0008812;EVM0004004;EVM0004566;EVM0001512;EVM0001862;EVM0004882;EVM0005610;EVM0001779;EVM0003946;EVM0003758;EVM0002044;EVM0003920;EVM0003012;EVM0000307;EVM0000245;EVM0000758;EVM0004479;EVM…
GO:0000228	nuclear chromosome	222	0.217786172444092	1.0277024085252	0.375	0.608580274214949	3369	EVM0000030;EVM0000785;EVM0004042;EVM0009030;EVM0000994;EVM0003635;EVM0002400;EVM0005998;EVM0004082;EVM0007628;EVM0007155;EVM0007462;EVM0002660;EVM0007626;EVM0001961;EVM0006852;EVM0003505;EVM0008672;EVM0006906;EVM0006292;EVM0007222;EVM0004142;EVM0002992;EVM0002209;EVM0002850;EVM0000100;EVM0007289;EVM0004858;EVM0002640;EVM0007515;EVM0007615;EVM0005685;EVM0007427;EVM0003297;EVM0006697;EVM0005459;EVM…
GO:0015630	microtubule cytoskeleton	76	0.243859693850729	1.0203786855859	0.376146788990826	0.608580274214949	2884	EVM0000785;EVM0002004;EVM0009150;EVM0000685;EVM0000154;EVM0007462;EVM0007351;EVM0003060;EVM0003564;EVM0003297;EVM0004047;EVM0001663;EVM0003932;EVM0000208;EVM0002653;EVM0004133;EVM0002657;EVM0001939;EVM0007625;EVM0001820;EVM0001170;EVM0004738;EVM0006919;EVM0006705;EVM0000844;EVM0005834;EVM0008883
GO:0042175	nuclear outer membrane-endoplasmic reticulum membrane network	145	0.225594111125189	1.04176694685805	0.378378378378378	0.608580274214949	2364	EVM0002137;EVM0005697;EVM0007671;EVM0004277;EVM0001293;EVM0001038;EVM0007793;EVM0002659;EVM0001897;EVM0008786;EVM0000026;EVM0004724;EVM0000963;EVM0000704;EVM0007607;EVM0007903;EVM0006713;EVM0001304;EVM0008764;EVM0002450;EVM0000807;EVM0001103;EVM0005805;EVM0004919;EVM0001755;EVM0006890;EVM0002089;EVM0005490;EVM0001625;EVM0006354;EVM0006594;EVM0007527;EVM0008948;EVM0003370;EVM0004099;EVM0001631;EVM…
GO:0098687	chromosomal region	75	0.246721941511783	1.0254377032929	0.37962962962963	0.608580274214949	3597	EVM0000785;EVM0006864;EVM0009030;EVM0005998;EVM0007462;EVM0007626;EVM0001961;EVM0003505;EVM0004858;EVM0005685;EVM0003297;EVM0006697;EVM0003932;EVM0002653;EVM0007394;EVM0001834;EVM0006919;EVM0004315;EVM0006853;EVM0005333;EVM0002293;EVM0004979;EVM0005834;EVM0004382;EVM0004285;EVM0006376;EVM0003612;EVM0006821;EVM0005871;EVM0003518;EVM0007699;EVM0007862;EVM0002211;EVM0006130;EVM0003745;EVM0000679
GO:0031227	intrinsic component of endoplasmic reticulum membrane	52	0.258468384180373	1.02530476338915	0.380952380952381	0.608580274214949	1517	EVM0002137;EVM0005697;EVM0004277;EVM0001293;EVM0001038;EVM0008786;EVM0000963;EVM0005805;EVM0001755;EVM0001625;EVM0006354;EVM0006594
GO:0005811	lipid droplet	17	-0.441924864905442	-1.07589561858689	0.38492597577389	0.611332112955762	1890	EVM0007837;EVM0007866;EVM0003436;EVM0000307;EVM0000759;EVM0002247;EVM0003990;EVM0005034
GO:0044452	nucleolar part	37	0.279515204834327	1.02977099305034	0.387978142076503	0.612597066436583	3917	EVM0007427;EVM0003297;EVM0003914;EVM0000837;EVM0004652;EVM0005395;EVM0002293;EVM0007249;EVM0003375;EVM0002547;EVM0003612;EVM0006030;EVM0008798;EVM0005801;EVM0002073;EVM0007360;EVM0000788;EVM0008635;EVM0003345
GO:0031410	cytoplasmic vesicle	147	0.222825281830786	1.02280453459339	0.411764705882353	0.642681755097683	2152	EVM0000084;EVM0007671;EVM0004277;EVM0001293;EVM0000410;EVM0005229;EVM0007981;EVM0000857;EVM0003545;EVM0006033;EVM0005545;EVM0005730;EVM0001089;EVM0003652;EVM0002450;EVM0009161;EVM0004704;EVM0001595;EVM0000840;EVM0004560;EVM0004339;EVM0002806;EVM0006948;EVM0000455;EVM0006351;EVM0008948;EVM0002798;EVM0008751;EVM0007645;EVM0000803;EVM0004715;EVM0000148;EVM0003672;EVM0001476;EVM0005475;EVM0005987;EVM…
GO:0097708	intracellular vesicle	147	0.222825281830786	1.02280453459339	0.411764705882353	0.642681755097683	2152	EVM0000084;EVM0007671;EVM0004277;EVM0001293;EVM0000410;EVM0005229;EVM0007981;EVM0000857;EVM0003545;EVM0006033;EVM0005545;EVM0005730;EVM0001089;EVM0003652;EVM0002450;EVM0009161;EVM0004704;EVM0001595;EVM0000840;EVM0004560;EVM0004339;EVM0002806;EVM0006948;EVM0000455;EVM0006351;EVM0008948;EVM0002798;EVM0008751;EVM0007645;EVM0000803;EVM0004715;EVM0000148;EVM0003672;EVM0001476;EVM0005475;EVM0005987;EVM…
GO:0005741	mitochondrial outer membrane	47	-0.358488586895137	-1.04647430106324	0.417647058823529	0.644206983379834	3474	EVM0003719;EVM0001884;EVM0001235;EVM0003426;EVM0008117;EVM0008612;EVM0001621;EVM0007922;EVM0000961;EVM0006723;EVM0004694;EVM0006702;EVM0007116;EVM0003225;EVM0005634;EVM0000929;EVM0008115;EVM0007381;EVM0004952;EVM0008674;EVM0007071
GO:0072686	mitotic spindle	26	0.30902133220979	1.02355570256106	0.417840375586854	0.644206983379834	3252	EVM0002004;EVM0000154;EVM0007462;EVM0003297;EVM0007816;EVM0007625;EVM0006919;EVM0000844;EVM0005834;EVM0007028;EVM0003518
GO:0005744	mitochondrial inner membrane presequence translocase complex	11	-0.464540138224349	-1.03947490868785	0.419858156028369	0.644206983379834	5048	EVM0007812;EVM0008318;EVM0008052;EVM0002536;EVM0004753;EVM0001124;EVM0002968;EVM0001785;EVM0002712;EVM0005931
GO:0000794	condensed nuclear chromosome	41	0.264207250252624	0.996180310867857	0.427710843373494	0.651718566704153	100	EVM0000030;EVM0000785
GO:0030863	cortical cytoskeleton	63	-0.340989788766246	-1.03236890236685	0.429553264604811	0.651718566704153	3123	EVM0007724;EVM0001621;EVM0001209;EVM0008598;EVM0001501;EVM0007900;EVM0003944;EVM0002603;EVM0008708;EVM0006102;EVM0003687;EVM0003679;EVM0007713;EVM0000267;EVM0003357;EVM0007320;EVM0008086;EVM0002883;EVM0003955;EVM0005138;EVM0006978;EVM0007071;EVM0001895
GO:0000139	Golgi membrane	48	0.259955403528666	1.02079269326624	0.434210526315789	0.655124653739612	810	EVM0002137;EVM0000084;EVM0004277;EVM0001293;EVM0004931;EVM0006103;EVM0005229;EVM0007538
GO:0033176	proton-transporting V-type ATPase complex	10	-0.476590523839264	-1.03656481134215	0.441690962099125	0.657369334410445	3797	EVM0002281;EVM0001949;EVM0006352;EVM0002664;EVM0007809;EVM0000781;EVM0000348;EVM0003898
GO:0000322	storage vacuole	179	-0.306771063160653	-1.02439152146736	0.442959917780062	0.657369334410445	2085	EVM0000904;EVM0003081;EVM0004407;EVM0008728;EVM0006792;EVM0008158;EVM0002213;EVM0003414;EVM0004004;EVM0001773;EVM0003167;EVM0004629;EVM0004479;EVM0000466;EVM0003781;EVM0002224;EVM0008417;EVM0001520;EVM0003674;EVM0005201;EVM0006401;EVM0005441;EVM0002827;EVM0002527;EVM0008188;EVM0008444;EVM0005818;EVM0000881;EVM0002119;EVM0007146;EVM0001105;EVM0005917;EVM0008907;EVM0007710;EVM0000261;EVM0008401;EVM…
GO:0000324	fungal-type vacuole	179	-0.306771063160653	-1.02439152146736	0.442959917780062	0.657369334410445	2085	EVM0000904;EVM0003081;EVM0004407;EVM0008728;EVM0006792;EVM0008158;EVM0002213;EVM0003414;EVM0004004;EVM0001773;EVM0003167;EVM0004629;EVM0004479;EVM0000466;EVM0003781;EVM0002224;EVM0008417;EVM0001520;EVM0003674;EVM0005201;EVM0006401;EVM0005441;EVM0002827;EVM0002527;EVM0008188;EVM0008444;EVM0005818;EVM0000881;EVM0002119;EVM0007146;EVM0001105;EVM0005917;EVM0008907;EVM0007710;EVM0000261;EVM0008401;EVM…
GO:0016469	proton-transporting two-sector ATPase complex	21	-0.406163838155051	-1.02137505863612	0.449006622516556	0.659231621646351	3797	EVM0002887;EVM0006352;EVM0006980;EVM0002664;EVM0004650;EVM0006739;EVM0003280;EVM0007809;EVM0000781;EVM0000348;EVM0003898;EVM0001172
GO:0031097	medial cortex	18	-0.418141456290441	-1.0207043347508	0.451398135818908	0.659231621646351	1934	EVM0007320;EVM0005138;EVM0006978
GO:0044440	endosomal part	40	-0.360403795376413	-1.01744216869897	0.451497005988024	0.659231621646351	2756	EVM0008988;EVM0001788;EVM0001457;EVM0000782;EVM0005140;EVM0004194;EVM0003414;EVM0003383;EVM0005911;EVM0002278;EVM0003781;EVM0001944
GO:0019867	outer membrane	45	-0.353612176831446	-1.0165735469288	0.456495828367104	0.659439662478795	3474	EVM0003719;EVM0001884;EVM0001235;EVM0003426;EVM0008117;EVM0008612;EVM0001621;EVM0007922;EVM0000961;EVM0006723;EVM0004694;EVM0006702;EVM0007116;EVM0003225;EVM0005634;EVM0008115;EVM0007381;EVM0004952;EVM0008674;EVM0007071
GO:0031968	organelle outer membrane	45	-0.353612176831446	-1.0165735469288	0.456495828367104	0.659439662478795	3474	EVM0003719;EVM0001884;EVM0001235;EVM0003426;EVM0008117;EVM0008612;EVM0001621;EVM0007922;EVM0000961;EVM0006723;EVM0004694;EVM0006702;EVM0007116;EVM0003225;EVM0005634;EVM0008115;EVM0007381;EVM0004952;EVM0008674;EVM0007071
GO:0000428	DNA-directed RNA polymerase complex	37	0.264470537998159	0.97434445009296	0.46448087431694	0.663543675943786	3641	EVM0004897;EVM0002209;EVM0005685;EVM0005053;EVM0000810;EVM0003560;EVM0007474;EVM0008396;Sphaceloma_arachidis_newGene_781;EVM0008137;EVM0003993;EVM0007648;EVM0007586;EVM0003726;EVM0002670;EVM0005945;EVM0007699;EVM0003303;EVM0004950;EVM0007360
GO:0055029	nuclear DNA-directed RNA polymerase complex	37	0.264470537998159	0.97434445009296	0.46448087431694	0.663543675943786	3641	EVM0004897;EVM0002209;EVM0005685;EVM0005053;EVM0000810;EVM0003560;EVM0007474;EVM0008396;Sphaceloma_arachidis_newGene_781;EVM0008137;EVM0003993;EVM0007648;EVM0007586;EVM0003726;EVM0002670;EVM0005945;EVM0007699;EVM0003303;EVM0004950;EVM0007360
GO:0000785	chromatin	177	0.20635429590589	0.989220200792723	0.466666666666667	0.663543675943786	3363	EVM0000785;EVM0004042;EVM0003635;EVM0002400;EVM0004082;EVM0007628;EVM0007155;EVM0004605;EVM0002660;EVM0001961;EVM0006852;EVM0006906;EVM0006292;EVM0007222;EVM0002209;EVM0002850;EVM0000100;EVM0007289;EVM0004858;EVM0002640;EVM0007515;EVM0007615;EVM0005685;EVM0007427;EVM0006697;EVM0002324;EVM0005265;EVM0002584;EVM0001546;EVM0004689;EVM0003914;EVM0003640;EVM0006122;EVM0004812;EVM0002657;EVM0001608;EVM…
GO:0005933	cellular bud	99	-0.313641943274909	-1.0052264119842	0.48471615720524	0.680089123884508	2257	EVM0003687;EVM0003679;EVM0001386;EVM0007713;EVM0002905;EVM0004840;EVM0008604;EVM0001364;EVM0005634;EVM0004904;EVM0008086;EVM0002224;EVM0002883;EVM0008188;EVM0005138;EVM0004534;EVM0000740;EVM0000261;EVM0003158
GO:0005721	pericentric heterochromatin	15	0.336264208471422	0.971788913820822	0.485815602836879	0.680089123884508	100	EVM0000785
GO:0031618	nuclear pericentric heterochromatin	15	0.336264208471422	0.971788913820822	0.485815602836879	0.680089123884508	100	EVM0000785
GO:0005937	mating projection	62	-0.330394034385201	-0.993097662399061	0.492502883506344	0.682976438055625	2257	EVM0006102;EVM0003687;EVM0003679;EVM0002905;EVM0004840;EVM0004004;EVM0008604;EVM0004882;EVM0007320;EVM0005441;EVM0005138;EVM0006978;EVM0008907;EVM0003158
GO:0000123	histone acetyltransferase complex	15	0.328754916892817	0.950087388285562	0.49290780141844	0.682976438055625	2167	EVM0002660;EVM0007222;EVM0000100;EVM0005265;EVM0002654
GO:0031981	nuclear lumen	439	0.189903585023334	1.01533805149837	0.5	0.689286668447769	3369	EVM0000030;EVM0000785;EVM0006338;EVM0001038;EVM0006798;EVM0004042;EVM0000054;EVM0009030;EVM0000994;EVM0002010;EVM0004897;EVM0003635;EVM0004365;EVM0007148;EVM0002400;EVM0005998;EVM0004082;EVM0007628;EVM0001012;EVM0007155;EVM0007462;EVM0008910;EVM0002660;EVM0007626;EVM0004938;EVM0001285;EVM0001961;EVM0006991;EVM0006852;EVM0003505;EVM0008672;EVM0006906;EVM0002322;EVM0006292;EVM0003609;EVM0007222;EVM…
GO:0005576	extracellular region	72	-0.318638584602292	-0.983154953778283	0.509070294784581	0.698246337344082	1247	EVM0004566;EVM0008604;EVM0000240;EVM0002594;EVM0000035;EVM0002311;EVM0002224;EVM0006305;EVM0003989;EVM0001793;EVM0007871;EVM0003834;EVM0002921;EVM0002119;EVM0006197;EVM0005890;EVM0005170;EVM0001636;EVM0005917;EVM0005643
GO:0030686	90S preribosome	43	0.251466979622319	0.961789393635758	0.518518518518518	0.707406240151277	7059	EVM0000210;EVM0001012;EVM0001285;EVM0006358;EVM0004652;EVM0005395;EVM0003375;EVM0008703;EVM0002547;EVM0006030;EVM0000998;EVM0007746;EVM0002073;EVM0004960;EVM0000788;EVM0008635;EVM0004404;EVM0003345;EVM0004465;EVM0001187;EVM0001475;EVM0005159;EVM0007723;EVM0006247;EVM0000486;EVM0002207;EVM0005920;EVM0002344;EVM0001282;EVM0007319;EVM0002704;EVM0005407;EVM0007000;EVM0002875;EVM0001294;EVM0001937;EVM…
GO:0030880	RNA polymerase complex	40	0.25730412275583	0.962563595845386	0.520958083832335	0.707406240151277	3641	EVM0004897;EVM0002209;EVM0005685;EVM0005053;EVM0000810;EVM0003560;EVM0007474;EVM0008396;Sphaceloma_arachidis_newGene_781;EVM0008137;EVM0003993;EVM0007648;EVM0002831;EVM0007586;EVM0003726;EVM0002670;EVM0000085;EVM0005945;EVM0007699;EVM0003303;EVM0004950;EVM0007360
GO:0019898	extrinsic component of membrane	57	-0.322367515108268	-0.964283072576417	0.526682134570766	0.71162079454966	3459	EVM0000201;EVM0007593;EVM0008391;EVM0002343;EVM0007773;EVM0003786;EVM0003520;EVM0003816;EVM0005688;EVM0000876;EVM0000746;EVM0008286;EVM0002337;EVM0003397;EVM0007329;EVM0001104;EVM0004080;EVM0007451;EVM0001779;EVM0004629;EVM0004479;EVM0007200;EVM0008902;EVM0000261
GO:0030864	cortical actin cytoskeleton	54	-0.325878576376982	-0.969253449644704	0.534802784222738	0.71901572865798	3216	EVM0008750;EVM0007724;EVM0001621;EVM0001209;EVM0008598;EVM0001501;EVM0007900;EVM0003944;EVM0002603;EVM0008708;EVM0006102;EVM0003687;EVM0003679;EVM0007713;EVM0000267;EVM0003357;EVM0007320;EVM0008086;EVM0002883;EVM0003955;EVM0005138;EVM0006978
GO:0005874	microtubule	19	0.300922983231544	0.930346520438845	0.544	0.727778065854291	4001	EVM0002004;EVM0007462;EVM0001663;EVM0003774;EVM0001170;EVM0005834;EVM0003518;EVM0002211;EVM0007965;EVM0007789;EVM0008332
GO:0005618	cell wall	43	-0.337968617415982	-0.968690650304103	0.547619047619048	0.728362544686466	1815	EVM0008604;EVM0002594;EVM0002988;EVM0002311;EVM0002224;EVM0005611;EVM0005441;EVM0005034;EVM0002921;EVM0008760;EVM0005917;EVM0005725
GO:0005643	nuclear pore	18	0.307788408105473	0.929706168734199	0.549800796812749	0.728362544686466	2415	EVM0001510;EVM0009150;EVM0004802;EVM0000162;EVM0000570;EVM0004133;EVM0007625;EVM0000561
GO:0031090	organelle membrane	426	-0.283152846421111	-0.978345394280446	0.571428571428571	0.753339659829185	3479	EVM0002968;EVM0008800;EVM0002078;EVM0001785;EVM0006201;EVM0003719;EVM0002664;EVM0000201;EVM0001884;EVM0001235;EVM0001336;EVM0004185;EVM0003426;EVM0003828;EVM0007059;EVM0007593;EVM0002712;EVM0001781;EVM0008117;EVM0008391;EVM0006670;EVM0006719;EVM0005741;EVM0004650;EVM0005931;EVM0001306;EVM0009152;EVM0004206;EVM0000845;EVM0008976;EVM0002343;EVM0006335;EVM0008098;EVM0003616;EVM0002903;EVM0002310;EVM…
GO:0000781	chromosome, telomeric region	25	0.279900714034835	0.907477188155213	0.580645161290323	0.761792278733299	3369	EVM0009030;EVM0005998;EVM0007626;EVM0001961;EVM0004858;EVM0005685;EVM0006697;EVM0001834;EVM0004315;EVM0006853;EVM0002293;EVM0006376;EVM0003612;EVM0006821;EVM0007862
GO:0005829	cytosol	324	-0.281997997066927	-0.966763453885481	0.586760280842528	0.766114131869292	3147	EVM0002903;EVM0008750;EVM0006629;EVM0004218;EVM0002723;EVM0003974;EVM0000945;EVM0002768;EVM0001621;EVM0003548;EVM0006728;EVM0004241;EVM0001506;EVM0007946;EVM0005688;EVM0003839;EVM0005602;EVM0000876;EVM0007301;EVM0008286;EVM0003108;EVM0004238;EVM0005186;EVM0004247;EVM0001189;EVM0002337;EVM0007837;EVM0006126;EVM0003393;EVM0007809;EVM0001120;EVM0004864;EVM0008943;EVM0005874;EVM0009100;EVM0003666;EVM…
GO:0099568	cytoplasmic region	120	-0.285556617153141	-0.934537839881295	0.6	0.777585167622069	2378	EVM0002603;EVM0008708;EVM0006102;EVM0003687;EVM0003679;EVM0007116;EVM0007713;EVM0004840;EVM0005634;EVM0004882;EVM0000267;EVM0001779;EVM0003357;EVM0004904;EVM0007320;EVM0008086;EVM0005201;EVM0002883;EVM0003034;EVM0003955;EVM0005138;EVM0006978;EVM0007071;EVM0004534;EVM0001895;EVM0009031
GO:0005938	cell cortex	121	-0.284168329842343	-0.931622945056367	0.602320675105485	0.777585167622069	2378	EVM0002603;EVM0008708;EVM0006102;EVM0003687;EVM0003679;EVM0007116;EVM0007713;EVM0004840;EVM0005634;EVM0004882;EVM0000267;EVM0001779;EVM0003357;EVM0004904;EVM0007320;EVM0008086;EVM0005201;EVM0002883;EVM0003034;EVM0003955;EVM0005138;EVM0006978;EVM0007071;EVM0004534;EVM0001895;EVM0009031
GO:0009295	nucleoid	17	-0.364504641895092	-0.887410911475694	0.60699865410498	0.777585167622069	1819	EVM0005815;EVM0007358;EVM0007522;EVM0002951
GO:0042645	mitochondrial nucleoid	17	-0.364504641895092	-0.887410911475694	0.60699865410498	0.777585167622069	1819	EVM0005815;EVM0007358;EVM0007522;EVM0002951
GO:0009898	cytoplasmic side of plasma membrane	13	0.323444655169835	0.872789399822558	0.616724738675958	0.786335471106485	2749	EVM0006430;EVM0007465;EVM0002765;EVM0003936;EVM0007450;EVM0006705
GO:0098552	side of membrane	22	-0.342220828067702	-0.870181632440349	0.649282920469361	0.823979308810109	1146	EVM0006323;EVM0005917
GO:0044433	cytoplasmic vesicle part	72	0.221000293531941	0.916958356220224	0.658333333333333	0.831578947368421	2801	EVM0000410;EVM0005229;EVM0000857;EVM0006033;EVM0001089;EVM0003652;EVM0001595;EVM0000840;EVM0004339;EVM0008948;EVM0002798;EVM0007645;EVM0004715;EVM0000148;EVM0003672;EVM0001476;EVM0005475;EVM0005987;EVM0004638;EVM0006835;EVM0008982;EVM0006717;EVM0000847;EVM0007228;EVM0000869;EVM0001241;EVM0007082;EVM0006498;EVM0006493;EVM0002674;EVM0000412
GO:0034399	nuclear periphery	38	0.238746058876545	0.882156365414498	0.666666666666667	0.838206627680312	3067	EVM0001038;EVM0007148;EVM0003609;EVM0002640;EVM0007515;EVM0004047;EVM0000162;EVM0000223;EVM0000570;EVM0004133;EVM0007625;EVM0002300;EVM0005930;EVM0007740;EVM0006621;EVM0007139;EVM0005343;EVM0001154
GO:0044448	cell cortex part	109	-0.27236595238668	-0.885541889429422	0.672727272727273	0.841928869093555	2378	EVM0002603;EVM0008708;EVM0006102;EVM0003687;EVM0003679;EVM0007713;EVM0004840;EVM0005634;EVM0000267;EVM0001779;EVM0003357;EVM0004904;EVM0007320;EVM0008086;EVM0005201;EVM0002883;EVM0003034;EVM0003955;EVM0005138;EVM0006978;EVM0007071;EVM0004534;EVM0001895
GO:1902554	serine/threonine protein kinase complex	12	0.318056146320715	0.833127599071637	0.681978798586572	0.844349381114345	6425	EVM0001213;EVM0007648;EVM0007976;EVM0004070;EVM0004950;EVM0002008;EVM0004329;EVM0006048;EVM0005151;EVM0003286;EVM0000201;EVM0001979
GO:0000935	barrier septum	18	0.279078864523313	0.842986074451991	0.693227091633466	0.844349381114345	3643	EVM0006100;EVM0006375;EVM0006198;EVM0001849;EVM0005638;EVM0007952;EVM0006532;EVM0007399;EVM0004432;EVM0006845;EVM0008978
GO:0031312	extrinsic component of organelle membrane	19	-0.331880744718829	-0.819277115563221	0.694148936170213	0.844349381114345	3328	EVM0002343;EVM0002337;EVM0001104;EVM0004080;EVM0007451;EVM0004629;EVM0007200
GO:0031984	organelle subcompartment	206	0.197811825005881	0.935821084568119	0.695652173913043	0.844349381114345	2124	EVM0002137;EVM0008463;EVM0000084;EVM0005697;EVM0007671;EVM0004277;EVM0001293;EVM0001038;EVM0007793;EVM0004931;EVM0002659;EVM0001897;EVM0008786;EVM0006103;EVM0000026;EVM0004724;EVM0000963;EVM0000704;EVM0005229;EVM0005519;EVM0007538;EVM0007607;EVM0007981;EVM0007903;EVM0006713;EVM0001304;EVM0008764;EVM0002450;EVM0000807;EVM0001103;EVM0005805;EVM0004919;EVM0001755;EVM0006890;EVM0002806;EVM0006948;EVM…
GO:0000307	cyclin-dependent protein kinase holoenzyme complex	10	0.317988517967255	0.8114562860015	0.69620253164557	0.844349381114345	6425	EVM0001213;EVM0007976;EVM0004070;EVM0004950;EVM0002008;EVM0004329;EVM0006048;EVM0005151;EVM0003286;EVM0001979
GO:0031965	nuclear membrane	18	0.277246618256643	0.837451588383303	0.701195219123506	0.844349381114345	1999	EVM0008463;EVM0009150;EVM0007148;EVM0003370;EVM0006902;EVM0003932;EVM0003206
GO:0098791	Golgi subcompartment	72	0.214581402312133	0.890325559278614	0.708333333333333	0.844349381114345	1969	EVM0002137;EVM0000084;EVM0004277;EVM0001293;EVM0004931;EVM0006103;EVM0005229;EVM0005519;EVM0007538;EVM0007981;EVM0004919;EVM0002806;EVM0006948;EVM0007527;EVM0006744;EVM0007645;EVM0002268;EVM0000803;EVM0001476
GO:0008287	protein serine/threonine phosphatase complex	14	-0.342724822749821	-0.808690929738771	0.710743801652893	0.844349381114345	1473	EVM0002965
GO:1903293	phosphatase complex	14	-0.342724822749821	-0.808690929738771	0.710743801652893	0.844349381114345	1473	EVM0002965
GO:0000775	chromosome, centromeric region	57	0.220298025727808	0.88859226035031	0.714285714285714	0.844349381114345	3597	EVM0000785;EVM0006864;EVM0007462;EVM0003505;EVM0004858;EVM0003297;EVM0003932;EVM0002653;EVM0007394;EVM0006919;EVM0005333;EVM0002293;EVM0004979;EVM0005834;EVM0004382;EVM0004285;EVM0003612;EVM0005871;EVM0003518;EVM0007699;EVM0002211;EVM0006130;EVM0003745;EVM0000679
GO:0015629	actin cytoskeleton	61	-0.283741225004406	-0.850700390902285	0.715277777777778	0.844349381114345	3216	EVM0002523;EVM0008750;EVM0007724;EVM0001621;EVM0001209;EVM0008598;EVM0001501;EVM0007900;EVM0003944;EVM0002603;EVM0008708;EVM0006102;EVM0003687;EVM0003679;EVM0007713;EVM0004004;EVM0008604;EVM0000267;EVM0003357;EVM0007320;EVM0008086;EVM0002883;EVM0003955;EVM0005138;EVM0006978
GO:0035838	growing cell tip	16	0.273319658391207	0.800952784865669	0.715355805243446	0.844349381114345	3654	EVM0003485;EVM0006375;EVM0001849;EVM0003936;EVM0001939;EVM0000183;EVM0006705;EVM0003107;EVM0004217;EVM0002978
GO:0005826	actomyosin contractile ring	25	-0.308996967031223	-0.811161070859923	0.726114649681529	0.844349381114345	2369	EVM0008708;EVM0003687;EVM0007713;EVM0008086;EVM0005138;EVM0006978
GO:0070938	contractile ring	25	-0.308996967031223	-0.811161070859923	0.726114649681529	0.844349381114345	2369	EVM0008708;EVM0003687;EVM0007713;EVM0008086;EVM0005138;EVM0006978
GO:0035861	site of double-strand break	25	-0.308011962807604	-0.808575294408754	0.728662420382166	0.844349381114345	2870	EVM0000328;EVM0002960;EVM0005524;EVM0001734;EVM0008854;EVM0006817;EVM0004211;EVM0001945;EVM0003605;EVM0003849
GO:0090734	site of DNA damage	25	-0.308011962807604	-0.808575294408754	0.728662420382166	0.844349381114345	2870	EVM0000328;EVM0002960;EVM0005524;EVM0001734;EVM0008854;EVM0006817;EVM0004211;EVM0001945;EVM0003605;EVM0003849
GO:0098799	outer mitochondrial membrane protein complex	11	0.305493149996807	0.791126881636212	0.730639730639731	0.844349381114345	2254	EVM0003860;EVM0001625;EVM0003006;EVM0004415
GO:0042025	host cell nucleus	35	-0.300100903227332	-0.829625825262755	0.736196319018405	0.844349381114345	1375	EVM0002643;Sphaceloma_arachidis_newGene_288;EVM0002998;EVM0008410;EVM0008423;EVM0006660;EVM0006669
GO:0000313	organellar ribosome	21	0.259470391302954	0.814827464641855	0.736842105263158	0.844349381114345	3829	EVM0006431;EVM0004144;EVM0007799;EVM0007643;EVM0008181;EVM0006865;EVM0000070;EVM0004973;EVM0002328;EVM0002320;EVM0001489;EVM0005364
GO:0005761	mitochondrial ribosome	21	0.259470391302954	0.814827464641855	0.736842105263158	0.844349381114345	3829	EVM0006431;EVM0004144;EVM0007799;EVM0007643;EVM0008181;EVM0006865;EVM0000070;EVM0004973;EVM0002328;EVM0002320;EVM0001489;EVM0005364
GO:0005753	mitochondrial proton-transporting ATP synthase complex	11	-0.35032937169664	-0.783912006069041	0.750354609929078	0.850149986364876	3623	EVM0006980;EVM0004650;EVM0006739;EVM0003280;EVM0001172
GO:0045259	proton-transporting ATP synthase complex	11	-0.35032937169664	-0.783912006069041	0.750354609929078	0.850149986364876	3623	EVM0006980;EVM0004650;EVM0006739;EVM0003280;EVM0001172
GO:0030428	cell septum	29	0.24154135106378	0.822846103134421	0.751295336787565	0.850149986364876	3643	EVM0006100;EVM0002765;EVM0003297;EVM0006375;EVM0001663;EVM0006198;EVM0001849;EVM0005638;EVM0007952;EVM0006532;EVM0007399;EVM0004432;EVM0006845;EVM0008978
GO:0098827	endoplasmic reticulum subcompartment	151	0.198882877038262	0.916068540738906	0.757575757575758	0.853699696241736	2124	EVM0002137;EVM0008463;EVM0005697;EVM0007671;EVM0004277;EVM0001293;EVM0001038;EVM0007793;EVM0002659;EVM0001897;EVM0008786;EVM0000026;EVM0004724;EVM0000963;EVM0000704;EVM0007607;EVM0007903;EVM0006713;EVM0001304;EVM0008764;EVM0002450;EVM0000807;EVM0001103;EVM0005805;EVM0004919;EVM0001755;EVM0006890;EVM0002089;EVM0005490;EVM0001625;EVM0006354;EVM0006594;EVM0007527;EVM0008948;EVM0001631;EVM0008577;EVM…
GO:0030688	preribosome, small subunit precursor	12	0.29487109619519	0.772395852903915	0.773851590106007	0.868032409561877	1286	EVM0001012;EVM0001285
GO:0031225	anchored component of membrane	10	-0.343159556476934	-0.746357938580703	0.779883381924198	0.868032409561877	2257	EVM0004004;EVM0002311;EVM0005917
GO:0046658	anchored component of plasma membrane	10	-0.343159556476934	-0.746357938580703	0.779883381924198	0.868032409561877	2257	EVM0004004;EVM0002311;EVM0005917
GO:0044232	organelle membrane contact site	18	-0.310341462179606	-0.757559124870894	0.796271637816245	0.882655564152916	1018	EVM0008612;EVM0006702;EVM0001520;EVM0008902
GO:0033553	rDNA heterochromatin	10	-0.324950862354559	-0.706754776865065	0.817784256559767	0.891675718376617	1797	EVM0007000;EVM0007040;EVM0007219;EVM0003183
GO:0032040	small-subunit processome	33	-0.274752211446233	-0.748821035789898	0.818858560794045	0.891675718376617	6839	EVM0004652;EVM0003375;EVM0002547;EVM0006030;EVM0007746;EVM0002073;EVM0002109;EVM0004960;EVM0008635;EVM0004404;EVM0003345;EVM0004465;EVM0001584;EVM0005159;EVM0007723;EVM0006247;EVM0000486;EVM0002344;EVM0001282;EVM0007193;EVM0005407;EVM0007247;EVM0007000;EVM0004749;EVM0001937;EVM0005788;EVM0003619;EVM0006455;EVM0003038;EVM0002041;EVM0004337;EVM0003183
GO:1990234	transferase complex	164	0.184615755340908	0.877960050728347	0.823529411764706	0.891675718376617	3188	EVM0004897;EVM0000272;EVM0006713;EVM0004641;EVM0008764;EVM0008910;EVM0002660;EVM0007626;EVM0006906;EVM0003512;EVM0007222;EVM0005490;EVM0008652;EVM0002209;EVM0000100;EVM0001370;EVM0001607;EVM0004858;EVM0008583;EVM0007615;EVM0005685;EVM0005459;EVM0002324;EVM0008665;EVM0002268;EVM0005265;EVM0005053;EVM0009084;EVM0002354;EVM0001849;EVM0002657;EVM0006595;EVM0002654;EVM0002487;EVM0007756;EVM0001144;EVM…
GO:0016604	nuclear body	12	0.278923862186304	0.730623100088567	0.826855123674912	0.891675718376617	6793	EVM0002850;EVM0008132;EVM0005899;EVM0002547;EVM0004520;EVM0009066;EVM0006048;EVM0008882;EVM0003408;EVM0001201;EVM0001225;EVM0001788
GO:1902494	catalytic complex	320	0.196275506740145	0.975072293395527	0.833333333333333	0.891675718376617	3385	EVM0000755;EVM0002825;EVM0004042;EVM0000994;EVM0000026;EVM0000704;EVM0005519;EVM0004897;EVM0003635;EVM0002476;EVM0000272;EVM0000154;EVM0006713;EVM0004641;EVM0002400;EVM0008764;EVM0004082;EVM0006430;EVM0008910;EVM0002660;EVM0007626;EVM0001755;EVM0004986;EVM0006906;EVM0003512;EVM0004921;EVM0007222;EVM0005490;EVM0008652;EVM0002209;EVM0000100;EVM0007289;EVM0001370;EVM0000478;EVM0001607;EVM0001943;EVM…
GO:1905354	exoribonuclease complex	11	0.275467655767144	0.713370717153481	0.838383838383838	0.891675718376617	3551	EVM0004986;EVM0004812;EVM0003664;EVM0001635;EVM0004498;EVM0003612;EVM0004520
GO:0005732	small nucleolar ribonucleoprotein complex	21	-0.281213411389037	-0.707163803285444	0.842384105960265	0.891675718376617	6775	EVM0005395;EVM0000242;EVM0001176;EVM0002547;EVM0006030;EVM0008798;EVM0005801;EVM0000572;EVM0009122;EVM0004465;EVM0005075;EVM0005159;EVM0007723;EVM0002344;EVM0007193;EVM0006828;EVM0005407;EVM0004410;EVM0002091;EVM0004337
GO:0043332	mating projection tip	58	-0.253651682079382	-0.758633748528562	0.84338747099768	0.891675718376617	2257	EVM0006102;EVM0003687;EVM0003679;EVM0002905;EVM0004840;EVM0004004;EVM0008604;EVM0007320;EVM0005441;EVM0005138;EVM0006978;EVM0008907
GO:0005783	endoplasmic reticulum	270	-0.248831195585811	-0.844843030498347	0.843434343434343	0.891675718376617	1180	EVM0002311;EVM0002224;EVM0007738;EVM0005201;EVM0005191;EVM0003990;EVM0005132;EVM0004129;EVM0006146;EVM0002527;EVM0003034;EVM0007381;EVM0000881;EVM0005479;EVM0007030;EVM0006323;EVM0004952;EVM0005517;EVM0009059;EVM0000957;EVM0003342;EVM0001105;EVM0005917;EVM0004534;EVM0007917;EVM0000740;EVM0005267;EVM0001736;EVM0002269;EVM0003158
GO:0005795	Golgi stack	14	0.256139471649222	0.706338045896511	0.844202898550725	0.891675718376617	2500	EVM0007981;EVM0006948;EVM0002268;EVM0000803;EVM0004738
GO:0031985	Golgi cisterna	14	0.256139471649222	0.706338045896511	0.844202898550725	0.891675718376617	2500	EVM0007981;EVM0006948;EVM0002268;EVM0000803;EVM0004738
GO:0098798	mitochondrial protein complex	95	-0.244544530525739	-0.780696869569745	0.846069868995633	0.891675718376617	3804	EVM0001379;EVM0003089;EVM0007856;EVM0009047;EVM0000794;EVM0002383;EVM0002887;EVM0006980;EVM0002968;EVM0001785;EVM0003719;EVM0003828;EVM0002712;EVM0001781;EVM0006670;EVM0004650;EVM0005931;EVM0003616;EVM0008612;EVM0005504;EVM0006739;EVM0006583;EVM0005815;EVM0003280;EVM0004313;EVM0001644;EVM0001484;EVM0006723;EVM0006581;EVM0001172;EVM0004510;EVM0007517;EVM0003052;EVM0003327;EVM0003159;EVM0003225;EVM…
GO:1905369	endopeptidase complex	14	-0.293953938381223	-0.693611515566854	0.852617079889807	0.891675718376617	2740	EVM0006601;EVM0001364;EVM0004129
GO:0005635	nuclear envelope	49	0.20727941573148	0.807619703295295	0.853146853146853	0.891675718376617	3116	EVM0008463;EVM0007607;EVM0007981;EVM0009150;EVM0007148;EVM0000272;EVM0000685;EVM0004802;EVM0003370;EVM0000162;EVM0006902;EVM0003932;EVM0000570;EVM0003206;EVM0004133;EVM0007625;EVM0000561;EVM0004738;EVM0008561;EVM0006919;EVM0008194;EVM0000879;EVM0005706;EVM0001154;EVM0007586;EVM0000639
GO:0005801	cis-Golgi network	13	0.263627380631835	0.71137729327336	0.853658536585366	0.891675718376617	3193	EVM0007527;EVM0008216;EVM0000164;EVM0009039;EVM0003107;EVM0003299
GO:0005875	microtubule associated complex	11	0.269643806485912	0.698288861075764	0.861952861952862	0.896300156331423	6880	EVM0001663;EVM0001939;EVM0004878;EVM0007965;EVM0008332;EVM0000677;EVM0003354;EVM0004702;EVM0002526;EVM0000138;EVM0007001
GO:0031201	SNARE complex	13	0.25481229394874	0.687590490515767	0.867595818815331	0.896300156331423	7020	EVM0008948;EVM0005011;EVM0001712;EVM0001066;EVM0008738;EVM0008368;EVM0002861;EVM0004598;EVM0002309;EVM0000199;EVM0003786;EVM0000413;EVM0001457
GO:0098588	bounding membrane of organelle	262	-0.244982957596589	-0.831401427823152	0.871846619576186	0.896300156331423	2700	EVM0007809;EVM0001120;EVM0000781;EVM0000348;EVM0008988;EVM0001788;EVM0000961;EVM0006723;EVM0004694;EVM0007173;EVM0008431;EVM0006837;EVM0003898;EVM0006702;EVM0001457;EVM0007042;EVM0006584;EVM0000782;EVM0005140;EVM0002466;EVM0007026;EVM0000187;EVM0007116;EVM0004554;EVM0000904;EVM0003081;EVM0001386;EVM0006792;EVM0008158;EVM0002213;EVM0002917;EVM0003225;EVM0003414;EVM0008812;EVM0003383;EVM0001862;EVM…
GO:0005769	early endosome	10	-0.299413653760551	-0.651212397223918	0.876093294460641	0.896300156331423	2866	EVM0004694;EVM0003679;EVM0003414
GO:1902911	protein kinase complex	17	-0.272369401000106	-0.663101509881891	0.884253028263795	0.896300156331423	6857	EVM0001213;EVM0008194;EVM0007648;EVM0003612;EVM0007976;EVM0004070;EVM0004950;EVM0005679;EVM0002008;EVM0004329;EVM0006048;EVM0005151;EVM0003286;EVM0000201;EVM0001979;EVM0002578
GO:0030894	replisome	11	0.246016155899604	0.637101009469498	0.892255892255892	0.896300156331423	1757	EVM0002400;EVM0002209;EVM0005685;EVM0005459
GO:0043601	nuclear replisome	11	0.246016155899604	0.637101009469498	0.892255892255892	0.896300156331423	1757	EVM0002400;EVM0002209;EVM0005685;EVM0005459
GO:0044798	nuclear transcription factor complex	31	0.20253721019877	0.714203060234265	0.908163265306122	0.896300156331423	3188	EVM0009157;EVM0006852;EVM0002034;EVM0002286;EVM0003420;EVM0002156;EVM0003560;EVM0003804;EVM0001096;EVM0007648;EVM0003726;EVM0005945
GO:0051286	cell tip	96	-0.228819873233634	-0.732047872801918	0.919213973799127	0.896300156331423	2257	EVM0006102;EVM0003687;EVM0003679;EVM0008125;EVM0006792;EVM0002905;EVM0004840;EVM0004004;EVM0008604;EVM0004882;EVM0009018;EVM0004904;EVM0007320;EVM0005441;EVM0005138;EVM0006978;EVM0008907;EVM0005267
GO:1990204	oxidoreductase complex	35	-0.228768198649846	-0.632427305475256	0.923926380368098	0.896300156331423	3885	EVM0001379;EVM0003089;EVM0009047;EVM0002383;EVM0003144;EVM0001781;EVM0003616;EVM0005504;EVM0006583;EVM0005815;EVM0008943;EVM0006581;EVM0004510;EVM0003052;EVM0007094;EVM0003920;EVM0007012
GO:0032993	protein-DNA complex	37	0.198077723674102	0.729744538691306	0.92896174863388	0.896300156331423	3094	EVM0002400;EVM0007628;EVM0001961;EVM0004142;EVM0002209;EVM0005685;EVM0007427;EVM0006697;EVM0005459;EVM0002324;EVM0002584;EVM0005003;EVM0006675;EVM0004315;EVM0006559;EVM0006621;EVM0007263;EVM0007586
GO:0033177	proton-transporting two-sector ATPase complex, proton-transporting domain	13	-0.268756693882767	-0.621533169602049	0.934265734265734	0.896300156331423	3842	EVM0002281;EVM0007140;EVM0006980;EVM0006739;EVM0003280;EVM0000348;EVM0001172
GO:0019005	SCF ubiquitin ligase complex	16	-0.255387226207861	-0.612048619645323	0.93469387755102	0.896300156331423	1076	EVM0001262;EVM0005944;EVM0007579;EVM0005082;EVM0007620;EVM0004841
GO:0005768	endosome	95	-0.220961354596924	-0.705408693700277	0.941048034934498	0.896300156331423	3002	EVM0003520;EVM0003816;EVM0003839;EVM0000746;EVM0008286;EVM0003108;EVM0007837;EVM0008988;EVM0001788;EVM0004694;EVM0001457;EVM0006584;EVM0007329;EVM0000782;EVM0005140;EVM0003679;EVM0004194;EVM0003414;EVM0001364;EVM0003383;EVM0005634;EVM0005911;EVM0001211;EVM0002278;EVM0002247;EVM0003781;EVM0008902;EVM0001944
GO:0061695	transferase complex, transferring phosphorus-containing groups	67	0.174688667346939	0.705256113374915	0.946902654867257	0.896300156331423	3641	EVM0004897;EVM0007626;EVM0002209;EVM0007615;EVM0005685;EVM0005459;EVM0002324;EVM0005053;EVM0009084;EVM0000810;EVM0003560;EVM0007474;EVM0003664;EVM0008396;Sphaceloma_arachidis_newGene_781;EVM0001213;EVM0008137;EVM0008194;EVM0003993;EVM0007648;EVM0007586;EVM0003726;EVM0002670;EVM0003612;EVM0005945;EVM0007699;EVM0007976;EVM0007862;EVM0003303;EVM0004070;EVM0004950;EVM0007360
GO:0032155	cell division site part	61	-0.218333777467042	-0.654598674674438	0.949074074074074	0.896300156331423	2469	EVM0003723;EVM0002603;EVM0008708;EVM0003687;EVM0007713;EVM0006792;EVM0004840;EVM0004004;EVM0008604;EVM0007320;EVM0008086;EVM0003034;EVM0005138;EVM0006978
GO:1905368	peptidase complex	24	0.198757244398943	0.634657040799623	0.94954128440367	0.896300156331423	1850	EVM0000026;EVM0000704;EVM0000154;EVM0007222;EVM0005265
GO:0005720	nuclear heterochromatin	25	0.19805052675083	0.642107454953239	0.953917050691244	0.896300156331423	3305	EVM0000785;EVM0001961;EVM0004858;EVM0006853;EVM0002293;EVM0006593;EVM0007263;EVM0003612;EVM0008996;EVM0007699
GO:0000922	spindle pole	12	0.209976081505809	0.550018827402271	0.954063604240283	0.896300156331423	3487	EVM0002004;EVM0003297;EVM0002657;EVM0005834;EVM0003518;EVM0003447
GO:0030427	site of polarized growth	120	-0.204547451602061	-0.669420080259943	0.967195767195767	0.896300156331423	2257	EVM0006102;EVM0003687;EVM0003679;EVM0008125;EVM0007713;EVM0002905;EVM0004840;EVM0004004;EVM0008604;EVM0001364;EVM0005634;EVM0009018;EVM0007320;EVM0008086;EVM0002224;EVM0005441;EVM0002883;EVM0005138;EVM0006978;EVM0008907;EVM0000261
GO:0099738	cell cortex region	40	-0.191868074456795	-0.541655421734755	0.983233532934132	0.896300156331423	1275	EVM0003034;EVM0005138;EVM0006978
GO:0098562	cytoplasmic side of membrane	18	-0.198577613979152	-0.484737947705919	0.984021304926764	0.896300156331423	538	EVM0007260;EVM0008708;EVM0006323
GO:0000792	heterochromatin	31	0.169017680023896	0.596003787098158	0.98469387755102	0.896300156331423	100	EVM0000785
GO:0099081	supramolecular polymer	25	-0.181435383175114	-0.476293735573574	0.993630573248408	0.896300156331423	2178	EVM0004276;EVM0005926;EVM0005138
GO:0099512	supramolecular fiber	25	-0.181435383175114	-0.476293735573574	0.993630573248408	0.896300156331423	2178	EVM0004276;EVM0005926;EVM0005138
GO:0099513	polymeric cytoskeletal fiber	25	-0.181435383175114	-0.476293735573574	0.993630573248408	0.896300156331423	2178	EVM0004276;EVM0005926;EVM0005138
GO:0030687	preribosome, large subunit precursor	37	0.138820769804883	0.511434081243339	0.994535519125683	0.896300156331423	8114	EVM0006798;EVM0001407;EVM0001012;EVM0002322;EVM0006593;EVM0004263;EVM0007383;EVM0008213;EVM0000572;EVM0008204;EVM0000788;EVM0001916;EVM0006424;EVM0007319;EVM0001392;EVM0000298;EVM0005873;EVM0001276;EVM0002902;EVM0005197;EVM0000745;EVM0000241;EVM0000826;EVM0006858;EVM0006056;EVM0002599;EVM0004410;EVM0007029;EVM0006585;EVM0005584;EVM0003588;EVM0003929;EVM0002274;EVM0004066;EVM0004357;EVM0006489;EVM…
GO:0099080	supramolecular complex	26	-0.17778352182781	-0.469364921048322	0.994930291508238	0.896300156331423	2178	EVM0004276;EVM0005926;EVM0005138
GO:0005770	late endosome	27	0.152305889871126	0.506711531514146	0.995121951219512	0.896300156331423	7986	EVM0007981;EVM0005545;EVM0002806;EVM0008948;EVM0000956;EVM0001877;EVM0008001;EVM0006778;EVM0000140;EVM0001925;EVM0008294;EVM0000932;EVM0003971;EVM0008269;EVM0008630;EVM0000506;EVM0002287;EVM0004838;EVM0008098;EVM0001621;EVM0003839;EVM0008988;EVM0004694;EVM0001457;EVM0006584;EVM0003414;EVM0002278
GO:0005667	transcription factor complex	36	-0.153625282451053	-0.426074583681759	0.997557997557998	0.896300156331423	3309	EVM0001341;EVM0007306;EVM0002520;EVM0005602;EVM0004325;EVM0007503;EVM0005427;EVM0002759;EVM0000112
GO:0000151	ubiquitin ligase complex	48	-0.171155178740143	-0.50095992406009	0.997647058823529	0.896300156331423	2553	EVM0004274;EVM0005994;EVM0001262;EVM0005944;EVM0006719;EVM0007579;EVM0005082;EVM0008223;EVM0000324;EVM0008197;EVM0006817;EVM0003593;EVM0006870;EVM0007620;EVM0004841
GO:0031461	cullin-RING ubiquitin ligase complex	29	-0.149800221144779	-0.403416991674023	0.99876390605686	0.896300156331423	1076	EVM0004274;EVM0001262;EVM0005944;EVM0007579;EVM0005082;EVM0008197;EVM0007620;EVM0004841
GO:0032153	cell division site	80	-0.153806843630105	-0.482487032435361	0.998885172798216	0.896300156331423	2469	EVM0003723;EVM0002603;EVM0008708;EVM0003687;EVM0007713;EVM0006792;EVM0004840;EVM0004004;EVM0008604;EVM0009018;EVM0007320;EVM0008086;EVM0003034;EVM0005138;EVM0006978
GO:0000502	proteasome complex	34	0.125663708028921	0.454265252363269	1	0.896300156331423	223	EVM0003611
GO:0005730	nucleolus	140	0.143618406714545	0.662089039838753	1	0.896300156331423	6701	EVM0002010;EVM0004365;EVM0001012;EVM0004938;EVM0001285;EVM0002322;EVM0004858;EVM0007427;EVM0003297;EVM0001523;EVM0003914;EVM0004812;EVM0000019;EVM0006358;EVM0000837;EVM0003071;EVM0004652;EVM0005395;EVM0006996;EVM0000242;EVM0002293;EVM0001176;EVM0000879;EVM0007249;EVM0004263;EVM0003375;EVM0005431;EVM0004498;EVM0008703;EVM0002547;EVM0003612;EVM0002899;EVM0006030;EVM0007420;EVM0008798;EVM0007746;EVM…
GO:0005856	cytoskeleton	141	-0.139147474125258	-0.458894615623626	1	0.896300156331423	2378	EVM0002603;EVM0008708;EVM0006102;EVM0003687;EVM0004276;EVM0003679;EVM0007713;EVM0005926;EVM0004004;EVM0008604;EVM0005634;EVM0000267;EVM0003357;EVM0002578;EVM0007320;EVM0008086;EVM0002883;EVM0003955;EVM0005138;EVM0006978;EVM0007071;EVM0001895
GO:0005934	cellular bud tip	35	0.135267645493654	0.490892313298751	1	0.896300156331423	3685	EVM0003485;EVM0006414;EVM0008459;EVM0001849;EVM0001391;EVM0001939;EVM0000183;EVM0003339;EVM0008883;EVM0001877;EVM0001579;EVM0003900;EVM0003447;EVM0004667;EVM0004070;EVM0006845;EVM0002978;EVM0003278;EVM0003179
GO:0005935	cellular bud neck	76	0.125928328375603	0.526920132461829	1	0.896300156331423	2360	EVM0005596;EVM0005519;EVM0000779;EVM0003485;EVM0001568;EVM0002765;EVM0006414;EVM0004047;EVM0003041;EVM0008459;EVM0000208;EVM0000148;EVM0001849;EVM0000918;EVM0001391;EVM0001188;EVM0003936;EVM0001939;EVM0000183
GO:0012505	endomembrane system	460	-0.18270059532274	-0.632876070037985	1	0.896300156331423	1264	EVM0003981;EVM0000791;EVM0008503;EVM0003781;EVM0002311;EVM0008442;EVM0002224;EVM0001425;EVM0007738;EVM0005201;EVM0005191;EVM0003990;EVM0005132;EVM0004129;EVM0006146;EVM0002527;EVM0003034;EVM0007381;EVM0000881;EVM0005479;EVM0007030;EVM0006323;EVM0004952;EVM0006978;EVM0005517;EVM0009059;EVM0000957;EVM0003342;EVM0001105;EVM0008902;EVM0005917;EVM0004534;EVM0007917;EVM0000740;EVM0000261;EVM0001944;EVM…
GO:0030684	preribosome	87	0.126701682924215	0.540912708532691	1	0.896300156331423	8234	EVM0006798;EVM0001407;EVM0000210;EVM0001012;EVM0001285;EVM0002322;EVM0006358;EVM0004652;EVM0005395;EVM0006996;EVM0006593;EVM0004263;EVM0003375;EVM0008703;EVM0002547;EVM0006030;EVM0000998;EVM0007746;EVM0002073;EVM0007383;EVM0002109;EVM0008213;EVM0004960;EVM0006778;EVM0000572;EVM0008204;EVM0000788;EVM0008635;EVM0004404;EVM0003345;EVM0004465;EVM0001187;EVM0001584;EVM0005159;EVM0007723;EVM0006247;EVM…
GO:0044430	cytoskeletal part	130	-0.164341480719327	-0.541221659187825	1	0.896300156331423	2378	EVM0002603;EVM0008708;EVM0006102;EVM0003687;EVM0004276;EVM0003679;EVM0007713;EVM0005926;EVM0004004;EVM0008604;EVM0005634;EVM0000267;EVM0003357;EVM0002578;EVM0007320;EVM0008086;EVM0002883;EVM0003955;EVM0005138;EVM0006978;EVM0007071;EVM0001895
GO:0090575	RNA polymerase II transcription factor complex	25	-0.140347140879566	-0.368431244428666	1	0.896300156331423	8099	EVM0003377;EVM0001915;EVM0000631;EVM0004106;EVM0000544;EVM0003408;EVM0001341;EVM0005602;EVM0004325;EVM0007503;EVM0002759
GO:0098796	membrane protein complex	189	0.148527217409438	0.700829780935374	1	0.896300156331423	2152	EVM0000755;EVM0002825;EVM0007793;EVM0000410;EVM0000026;EVM0000963;EVM0000704;EVM0007607;EVM0003860;EVM0006713;EVM0001304;EVM0001089;EVM0008764;EVM0001103;EVM0006430;EVM0001595;EVM0000840;EVM0001755;EVM0006890;EVM0004339;EVM0005490;EVM0001625;EVM0006594;EVM0002850;EVM0008948;EVM0002798;EVM0007645;EVM0002268;EVM0004715;EVM0000148;EVM0003672;EVM0005475;EVM0005987;EVM0004638;EVM0006835;EVM0001849;EVM…
