# Supplementary material for: Transcriptome Analysis Reveals Candidate Genes for Light Regulation of Elsinochrome Biosynthesis in Elsinoë arachidis
Source: Microorganisms. 2024 May 19;12(5):1027. doi: 10.3390/microorganisms12051027 (PMC11124282; doi:10.3390/microorganisms12051027)
Supplement: Supplementary file 1 [file microorganisms-12-01027-s001.zip › D39_vs_W39_KEGG_pathway_GSEA.xls]

ID	Description	setSize	enrichmentScore	NES	pvalue	qvalue	rank	core_enrichment
ko01200	Carbon metabolism	150	-0.564481277590776	-1.85450441858487	0.00103412616339193	0.0183294056035611	2386	EVM0004651;EVM0007083;EVM0003428;EVM0008354;EVM0001081;EVM0004291;EVM0003210;EVM0006851;EVM0008411;EVM0004510;EVM0007240;EVM0003918;EVM0004334;EVM0004845;EVM0009076;EVM0008228;EVM0003541;EVM0006959;EVM0003647;EVM0004566;EVM0002959;EVM0000862;EVM0002717;EVM0003055;EVM0004990;EVM0003920;EVM0007012;EVM0004271;EVM0005603;EVM0005811;EVM0004977;EVM0001236;EVM0002953;EVM0008514;EVM0008364;EVM0006776;EVM…
ko00010	Glycolysis / Gluconeogenesis	70	-0.58164921393527	-1.77256272788669	0.00112866817155756	0.0183294056035611	2051	EVM0004845;EVM0003494;EVM0002147;EVM0003647;EVM0003565;EVM0004566;EVM0001854;EVM0006575;EVM0008632;EVM0003814;EVM0005760;EVM0005603;EVM0004477;EVM0006776;EVM0003783;EVM0000438;EVM0007371;EVM0005674;EVM0007384;EVM0006674;EVM0005238;EVM0000058;EVM0005170;EVM0004003;EVM0005359;EVM0007676;EVM0005725;EVM0005787;EVM0008559;EVM0001358;EVM0002122;EVM0002541;EVM0005039
ko00280	Valine, leucine and isoleucine degradation	70	-0.586955966659668	-1.78873493591176	0.00112866817155756	0.0183294056035611	1617	EVM0003432;EVM0006825;EVM0002644;EVM0001266;EVM0001363;EVM0005811;EVM0004477;EVM0002953;EVM0008514;EVM0001469;EVM0003262;EVM0008364;EVM0003783;EVM0007124;EVM0001965;EVM0003385;EVM0008757;EVM0005875;EVM0000983;EVM0006095;EVM0002217;EVM0007582;EVM0005517;EVM0003875;EVM0006674;EVM0007832;EVM0001690;EVM0002897;EVM0003423;EVM0005127;EVM0005637;EVM0000058;EVM0000611;EVM0002122
ko00630	Glyoxylate and dicarboxylate metabolism	51	-0.646184601948872	-1.88651054848251	0.00118343195266272	0.0183294056035611	1372	EVM0007012;EVM0004271;EVM0005257;EVM0002678;EVM0006731;EVM0001236;EVM0008514;EVM0000450;EVM0004597;EVM0000600;EVM0002217;EVM0000177;EVM0004808;EVM0006674;EVM0005637;EVM0000058;EVM0007828;EVM0003550;EVM0005839;EVM0005081;EVM0003260
ko00650	Butanoate metabolism	34	-0.69043238951864	-1.88665152222454	0.00124378109452736	0.0183294056035611	1348	EVM0008395;EVM0000126;EVM0002108;EVM0002953;EVM0008514;EVM0006136;EVM0003262;EVM0007124;EVM0002217;EVM0005517;EVM0005127;EVM0005637;EVM0000530;EVM0000611;EVM0002143;EVM0004898
ko00051	Fructose and mannose metabolism	60	-0.568048687564851	-1.69074292264507	0.00231481481481481	0.0261198902964608	2102	EVM0004319;EVM0004334;EVM0004845;EVM0008185;EVM0000240;EVM0005972;EVM0002179;EVM0001453;EVM0001330;EVM0003296;EVM0005891;EVM0006776;EVM0004381;EVM0004349;EVM0002710;EVM0003007;EVM0005725;EVM0006077;EVM0005787;EVM0000925;EVM0006461;EVM0008559;EVM0002770
ko00100	Steroid biosynthesis	36	-0.65134059802556	-1.78833043313151	0.00248138957816377	0.0261198902964608	1476	EVM0002914;EVM0003981;EVM0008770;EVM0004120;EVM0003990;EVM0003347;EVM0001844;EVM0000711;EVM0007381;EVM0004321;EVM0002985;EVM0005479;EVM0007030;EVM0000289;EVM0004922;EVM0003948;EVM0004177;EVM0008651
ko00030	Pentose phosphate pathway	33	-0.627175631261508	-1.7051181294377	0.00377833753148615	0.0348004772636882	2159	EVM0003918;EVM0003494;EVM0008228;EVM0003565;EVM0002959;EVM0004990;EVM0005603;EVM0004977;EVM0004381;EVM0007761;EVM0004257;EVM0005725;EVM0006288;EVM0005787;EVM0008559
ko00380	Tryptophan metabolism	83	-0.496214494870289	-1.54666119374583	0.00439077936333699	0.0359479012203029	2302	EVM0003743;EVM0007650;EVM0008214;EVM0005633;EVM0002722;EVM0006661;EVM0002973;EVM0001483;EVM0000635;EVM0009087;EVM0004837;EVM0008632;EVM0003808;Sphaceloma_arachidis_newGene_445;EVM0000493;EVM0008491;EVM0001985;EVM0004477;EVM0002953;EVM0008514;EVM0008631;EVM0003667;EVM0007354;EVM0000001;EVM0008659;EVM0003783;EVM0007537;EVM0000504;EVM0006634;EVM0002217;EVM0002453;EVM0003258;EVM0000338;EVM0006674;EVM…
ko00620	Pyruvate metabolism	69	-0.511332367232423	-1.55104099422037	0.00569476082004556	0.0419613955161252	1037	EVM0008514;EVM0002856;EVM0003783;EVM0002939;EVM0003979;EVM0002217;EVM0004808;EVM0006664;EVM0006674;EVM0001344;EVM0006669;EVM0005637;EVM0000058;EVM0007676;EVM0008847;EVM0001050;EVM0001358;EVM0002122
ko00680	Methane metabolism	39	-0.595216597514723	-1.6596105567722	0.00735294117647059	0.0492541514213341	772	EVM0006851;EVM0008411;EVM0004334;EVM0003647;EVM0004566;EVM0000862;EVM0003055;EVM0004271;EVM0006359;EVM0002710;EVM0007384;EVM0003049;EVM0006257;EVM0003531;EVM0005725;EVM0005787;EVM0008559;EVM0005839
ko00360	Phenylalanine metabolism	42	-0.564565711391682	-1.59567100127882	0.0096969696969697	0.0578823334849299	1966	EVM0003541;EVM0007935;EVM0001483;EVM0000635;EVM0002707;EVM0009087;EVM0008092;EVM0008744;Sphaceloma_arachidis_newGene_445;EVM0005098;EVM0000001;EVM0008659;EVM0007452;EVM0002453;EVM0003258;EVM0003556;EVM0006378
ko00640	Propanoate metabolism	43	-0.561355167333288	-1.59642222208673	0.0108303249097473	0.0578823334849299	1147	EVM0002953;EVM0008514;EVM0008364;EVM0007124;EVM0001965;EVM0008757;EVM0005875;EVM0000983;EVM0006095;EVM0002217;EVM0006674;EVM0003423;EVM0005637;EVM0000058;EVM0009088
ko00310	Lysine degradation	49	-0.54669160868857	-1.59702771238914	0.0117924528301887	0.0578823334849299	1048	EVM0004477;EVM0002953;EVM0008514;EVM0006136;EVM0002404;EVM0003783;EVM0002217;EVM0006674;EVM0005637;EVM0000058;EVM0002122;EVM0001365;EVM0001910
ko00561	Glycerolipid metabolism	59	-0.514075073170043	-1.52636718043309	0.0139211136890951	0.0578823334849299	2267	EVM0007650;EVM0002336;EVM0006729;EVM0005153;EVM0002396;EVM0002693;EVM0006661;EVM0004334;EVM0004613;EVM0000960;EVM0002147;EVM0000301;EVM0002813;EVM0008632;EVM0003490;EVM0003030;EVM0005759;EVM0004477;EVM0001236;EVM0007797;EVM0004441;EVM0001844;EVM0003783;EVM0003578;EVM0007371;EVM0002710;EVM0009059;EVM0004003;EVM0005359;EVM0002122;EVM0002541;EVM0005039
ko04141	Protein processing in endoplasmic reticulum	108	0.447796133993104	2.06523345937561	0.0142857142857143	0.0578823334849299	1548	EVM0000441;EVM0008765;EVM0001737;EVM0002484;EVM0008463;EVM0002885;EVM0005697;EVM0003572;EVM0003216;EVM0001000;EVM0007793;EVM0004931;EVM0002163;EVM0001897;EVM0001301;EVM0000792;EVM0005234;EVM0007733;EVM0007291;EVM0002317;EVM0001093;EVM0000410;EVM0003267;EVM0006190;EVM0007607;EVM0007903;EVM0007646;EVM0005545;EVM0006713;EVM0008993;EVM0001304;EVM0004060;EVM0008764;EVM0006676;EVM0006010;EVM0006121;EVM…
ko03013	RNA transport	101	0.352151274627278	1.55988011689176	0.0144927536231884	0.0578823334849299	3093	EVM0003250;EVM0001339;EVM0008064;EVM0000472;EVM0001510;EVM0007142;EVM0009150;EVM0007664;EVM0005240;EVM0008489;EVM0005876;EVM0008082;EVM0002452;EVM0004386;EVM0004008;EVM0005334;EVM0004802;EVM0004398;EVM0000200;EVM0001996;EVM0000162;EVM0001182;EVM0001056;EVM0003083;EVM0000570;EVM0003557;EVM0005185;EVM0008424;EVM0003613;EVM0004133;EVM0008355;EVM0003058;EVM0001674;EVM0008248;EVM0007625;EVM0005732;EVM…
ko00250	Alanine, aspartate and glutamate metabolism	42	-0.549305367261259	-1.55253963834425	0.0145454545454545	0.0578823334849299	1313	EVM0000076;EVM0004466;EVM0006155;EVM0002853;EVM0001723;EVM0008954;EVM0009145;EVM0000126;EVM0005257;EVM0002108;EVM0006136;EVM0007124;EVM0007368;EVM0008215;EVM0000530;EVM0000174;EVM0005643;EVM0004898
ko04111	Cell cycle - yeast	110	0.44269722871759	2.03156715220244	0.0149253731343284	0.0578823334849299	3086	EVM0001084;EVM0000878;EVM0005596;EVM0001424;EVM0007884;EVM0006009;EVM0005319;EVM0006933;EVM0004422;EVM0000154;EVM0005898;EVM0007628;EVM0005279;EVM0002089;EVM0007465;EVM0004289;EVM0007427;EVM0003297;EVM0005258;EVM0006697;EVM0008868;EVM0004047;EVM0000962;EVM0003949;EVM0002584;EVM0008761;EVM0000208;EVM0002312;EVM0000817;EVM0007693;EVM0002653;EVM0008258;EVM0000155;EVM0005003;EVM0006519;EVM0003223;EVM…
ko03010	Ribosome	113	0.632870226662781	2.90855629707057	0.0161290322580645	0.0594227504244482	2010	EVM0003050;EVM0006992;EVM0001438;EVM0005599;EVM0002381;EVM0004514;EVM0006473;EVM0006409;EVM0002411;EVM0008336;EVM0008714;EVM0008293;EVM0009048;EVM0007873;EVM0002961;EVM0007400;EVM0003567;EVM0008950;EVM0008031;EVM0001407;EVM0005293;EVM0004900;EVM0000229;EVM0000662;EVM0002438;EVM0000318;EVM0007077;EVM0003648;EVM0001713;EVM0007782;EVM0007775;EVM0006331;EVM0008341;EVM0008566;EVM0008465;EVM0007035;EVM…
ko04146	Peroxisome	86	-0.461407431384738	-1.44118992288012	0.0186608122941822	0.0628551637441154	1958	EVM0005048;EVM0002917;EVM0003380;EVM0008408;EVM0001862;EVM0005199;EVM0003432;EVM0006309;EVM0000245;EVM0003799;EVM0002789;EVM0002574;EVM0004565;EVM0002569;EVM0008543;EVM0005758;EVM0007871;EVM0007582;EVM0000177;EVM0003356;EVM0001347;EVM0004064;EVM0005081;EVM0003260;EVM0001365;EVM0001910
ko00900	Terpenoid backbone biosynthesis	24	-0.622663999996864	-1.59356415385064	0.0187667560321716	0.0628551637441154	2060	EVM0007866;EVM0005393;EVM0006920;EVM0008514;EVM0004129;EVM0008684;EVM0000322;EVM0002217;EVM0005517;EVM0001347;EVM0005637;EVM0003342
ko00072	Synthesis and degradation of ketone bodies	11	-0.727831160551508	-1.60546418789457	0.0197568389057751	0.0632942207507668	1566	EVM0008514;EVM0003262;EVM0002217;EVM0005517;EVM0005127;EVM0005637
ko00350	Tyrosine metabolism	51	-0.515413386111137	-1.50472912352789	0.0224852071005917	0.0690335305719921	2131	EVM0008081;EVM0001472;EVM0008954;EVM0005076;EVM0006900;EVM0002707;EVM0003647;EVM0009087;EVM0006575;EVM0008092;EVM0002290;EVM0000126;EVM0002108;EVM0008878;EVM0003516;EVM0006136;EVM0005098;EVM0005674;EVM0007384;EVM0002453;EVM0005470;EVM0005170;EVM0003556;EVM0004890;EVM0002427;EVM0006378
ko03450	Non-homologous end-joining	16	-0.671197681576118	-1.58633398927319	0.0253521126760563	0.0725859534908884	969	EVM0006474;EVM0000032;EVM0003605;EVM0000166;EVM0003849;EVM0005626;EVM0005410;EVM0004544
ko00190	Oxidative phosphorylation	79	-0.460531835356503	-1.42259976835823	0.0256124721603563	0.0725859534908884	3046	EVM0003175;EVM0008266;EVM0006739;EVM0006728;EVM0006583;EVM0003280;EVM0006537;EVM0007573;EVM0003078;EVM0004595;EVM0004247;EVM0001942;EVM0007809;EVM0001484;EVM0002000;EVM0000781;EVM0000348;EVM0007251;EVM0003898;EVM0001172;EVM0004291;EVM0005044;EVM0004510;EVM0007517;EVM0003052;EVM0003327;EVM0006959;EVM0000405;EVM0003920;EVM0008580;EVM0001727;EVM0008707;Sphaceloma_arachidis_newGene_1019;Sphaceloma_ar…
ko03030	DNA replication	46	0.387044147140191	1.44153744692393	0.0304878048780488	0.0811214225452658	2476	EVM0001424;EVM0007884;Sphaceloma_arachidis_newGene_326;EVM0000458;EVM0001933;EVM0001932;EVM0002400;EVM0007628;EVM0007626;EVM0005279;EVM0002209;EVM0007615;EVM0005685;EVM0007427;EVM0005459;EVM0002324;EVM0002584;EVM0000817;EVM0005003;EVM0008371;EVM0001473;EVM0006675
ko00480	Glutathione metabolism	38	-0.544613125009159	-1.50763558248971	0.030826140567201	0.0811214225452658	2158	EVM0000394;EVM0003134;EVM0005814;EVM0000534;EVM0008943;EVM0007260;EVM0006301;EVM0003474;EVM0008228;EVM0002299;EVM0003540;EVM0002561;EVM0008921;EVM0000035;EVM0006193;EVM0005682;EVM0001251;EVM0006785;EVM0002390;EVM0007761;EVM0000278;EVM0004550
ko00513	Various types of N-glycan biosynthesis	44	0.390549178324988	1.45420353510905	0.0344827586206897	0.0876149946805182	1498	EVM0000441;EVM0008765;EVM0005594;EVM0006533;EVM0004931;EVM0000089;EVM0001301;EVM0007733;EVM0003000;EVM0007291;EVM0003267;EVM0005827;EVM0007646;EVM0006713;EVM0008764;EVM0003913;EVM0006121;EVM0002112;EVM0006012;EVM0005490
ko00514	Other types of O-glycan biosynthesis	10	0.657707860870086	1.65042281549051	0.0372492836676218	0.0914894686573167	1389	EVM0004654;EVM0001810;EVM0005660;EVM0007937;EVM0006413
ko00020	Citrate cycle (TCA cycle)	38	-0.528315309211171	-1.4625188456988	0.0419235511713933	0.0996485087265716	1488	EVM0007083;EVM0004291;EVM0004510;EVM0006959;EVM0003920;EVM0000556;EVM0007753;EVM0000600;EVM0004808;EVM0006674;EVM0000058;EVM0007676;EVM0001195;EVM0001358
ko00510	N-Glycan biosynthesis	49	0.358696588001721	1.33865182631884	0.0454545454545455	0.102039066385416	1595	EVM0000441;EVM0008765;EVM0005594;EVM0004931;EVM0001301;EVM0007733;EVM0007291;EVM0003267;EVM0000963;EVM0007903;EVM0007646;EVM0005545;EVM0006713;EVM0008764;EVM0006121;EVM0000839;EVM0002342;EVM0006012;EVM0007907;EVM0005490;EVM0003985;EVM0009160
ko00130	Ubiquinone and other terpenoid-quinone biosynthesis	21	-0.597801304471232	-1.5005264997403	0.0456989247311828	0.102039066385416	1140	EVM0006061;EVM0008531;EVM0002453;EVM0003556;EVM0006378
ko00410	beta-Alanine metabolism	42	-0.511463454391904	-1.445584430509	0.0484848484848485	0.105075523032179	1147	EVM0004651;EVM0008354;EVM0001472;EVM0007650;EVM0006661;EVM0002707;EVM0008092;EVM0008632;EVM0005811;EVM0004477;EVM0001439;EVM0002953;EVM0005098;EVM0008364;EVM0003783;EVM0007124;EVM0008757;EVM0005875;EVM0006095;EVM0000530;EVM0002122;EVM0004898
ko00750	Vitamin B6 metabolism	13	-0.653913527422978	-1.50070252689834	0.0570175438596491	0.120036934441367	1296	EVM0004961;EVM0003076;EVM0007823;EVM0001765;EVM0000660
ko03060	Protein export	18	0.512677391294171	1.51154363863658	0.0592592592592593	0.1212908815248	1203	EVM0008463;EVM0007793;EVM0000026;EVM0000704;EVM0007607;EVM0001304;EVM0001103
ko00780	Biotin metabolism	19	-0.585668288169052	-1.45498683762133	0.0671140939597315	0.13365537915167	439	EVM0008629;EVM0006824;EVM0001493;EVM0000996;EVM0008732
ko00910	Nitrogen metabolism	24	-0.55099269620749	-1.41013806758412	0.0790884718498659	0.153357147631319	1256	EVM0000614;EVM0003367;EVM0006127;EVM0008438;EVM0008215;EVM0002923;EVM0003550;EVM0005643
ko00260	Glycine, serine and threonine metabolism	74	-0.426550958792573	-1.31108491728532	0.0873893805309734	0.165108141354066	1877	EVM0004616;EVM0005308;EVM0000392;EVM0001468;EVM0008092;EVM0007012;EVM0004271;EVM0004565;EVM0001236;EVM0005098;EVM0002951;EVM0008234;EVM0004136;EVM0006674;EVM0000058;EVM0004374;EVM0008157;EVM0001365;EVM0001910
ko00230	Purine metabolism	68	-0.431015200006634	-1.30342931714153	0.0937142857142857	0.168485237483954	2213	EVM0007908;EVM0001723;EVM0003494;EVM0000265;EVM0003189;EVM0003565;EVM0008185;EVM0003184;EVM0000416;EVM0003183;EVM0000905;EVM0003968;EVM0004926;EVM0005647;EVM0002590;EVM0005890;EVM0000225;EVM0001314;EVM0004462;EVM0008159
ko00254	Aflatoxin biosynthesis	24	0.42152110809133	1.36113959607244	0.09375	0.168485237483954	187	EVM0000364;EVM0004027;EVM0006635;EVM0002606
ko00040	Pentose and glucuronate interconversions	66	-0.428747324701921	-1.29241179883368	0.102181400688863	0.179245427961263	1085	EVM0006046;EVM0004112;EVM0003296;EVM0006780;EVM0007371;EVM0000516;EVM0009036;EVM0006197;EVM0004003;EVM0005359;EVM0006924;EVM0003514;EVM0006381;EVM0002890;EVM0002541;EVM0005039;EVM0005693
ko00563	Glycosylphosphatidylinositol (GPI)-anchor biosynthesis	26	0.409393324713785	1.335050864893	0.104602510460251	0.179245427961263	2516	EVM0004546;EVM0002927;EVM0000807;EVM0001755;EVM0007209;EVM0005589;EVM0005895;EVM0001631;EVM0000223;EVM0008898;EVM0006185;EVM0008282;EVM0007344
ko00760	Nicotinate and nicotinamide metabolism	37	-0.483844589654376	-1.33422579276465	0.113861386138614	0.190676962433085	2423	EVM0007631;EVM0008954;EVM0006386;EVM0005048;EVM0003189;EVM0004699;EVM0000126;EVM0008656;EVM0002108;EVM0006136;EVM0000905;EVM0007278;EVM0003968;EVM0003027;EVM0001815;EVM0005328;EVM0000225
ko00592	alpha-Linolenic acid metabolism	12	-0.596469769868602	-1.34632108703658	0.128318584070796	0.210112301402474	813	EVM0001844;EVM0007839;EVM0007582;EVM0008072
ko04136	Autophagy - other	23	-0.514809940418619	-1.31367025034068	0.138069705093834	0.221164287335661	3434	EVM0000903;EVM0008540;EVM0005688;EVM0000876;EVM0008972;EVM0008999;EVM0003665;EVM0007335;EVM0005886;EVM0006401;EVM0008924;EVM0002730
ko04113	Meiosis - yeast	123	0.254256631274883	1.1498453785546	0.170212765957447	0.266850920873937	2275	EVM0001084;EVM0000785;EVM0000878;EVM0001424;EVM0007884;EVM0006218;EVM0008388;EVM0004422;EVM0003945;EVM0008718;EVM0005213;EVM0007896;EVM0000154;EVM0005051;EVM0005898;EVM0001389;EVM0007628;EVM0000585;EVM0007293;EVM0008070;EVM0007898;EVM0005279;EVM0002744;EVM0004289;EVM0007023;EVM0000806;EVM0007427;EVM0003297;EVM0005258;EVM0006697;EVM0008868;EVM0000962;EVM0002584;EVM0008761;EVM0008048;EVM0000208;EVM…
ko00270	Cysteine and methionine metabolism	58	-0.412974963142345	-1.22255460716298	0.175990675990676	0.268979613567498	2618	EVM0000961;EVM0005874;EVM0003552;EVM0004809;EVM0006819;EVM0008640;EVM0002299;EVM0007169;EVM0002717;EVM0001446;EVM0002681;EVM0005283;EVM0007542;EVM0002951;EVM0004136;EVM0004808;EVM0002453;EVM0006035;EVM0008157
ko00061	Fatty acid biosynthesis	28	-0.477469567602917	-1.25738919634293	0.179220779220779	0.268979613567498	1829	EVM0006824;EVM0001467;EVM0008220;EVM0000759;EVM0001266;EVM0003095;EVM0001493;EVM0000996;EVM0008732
ko00220	Arginine biosynthesis	22	-0.495227249868422	-1.24754127045487	0.189189189189189	0.268979613567498	1256	EVM0003183;EVM0008539;EVM0007931;EVM0008215;EVM0005643
ko00330	Arginine and proline metabolism	58	-0.409091557846197	-1.21105832903474	0.18997668997669	0.268979613567498	2201	EVM0008214;EVM0006661;EVM0002973;EVM0001483;EVM0000635;EVM0003364;EVM0008632;EVM0008921;Sphaceloma_arachidis_newGene_445;EVM0004565;EVM0004477;EVM0009003;EVM0000450;EVM0000001;EVM0008659;EVM0003783;EVM0003966;EVM0003258;EVM0005205;EVM0003439;EVM0000174;EVM0002122
ko00565	Ether lipid metabolism	19	-0.508424710168507	-1.26308915159	0.190604026845638	0.268979613567498	2744	EVM0006510;EVM0003662;EVM0000960;EVM0008203;EVM0007218;EVM0007797;EVM0001844;EVM0005797;EVM0007166
ko01212	Fatty acid metabolism	57	-0.405943208183704	-1.20134667398811	0.193473193473193	0.268979613567498	1829	EVM0006824;EVM0001467;EVM0008220;EVM0000759;EVM0001266;EVM0007577;EVM0007887;EVM0002953;EVM0008514;EVM0003095;EVM0002217;EVM0007582;EVM0001493;EVM0005637;EVM0000996;EVM0008732
ko00460	Cyanoamino acid metabolism	36	0.322179798624706	1.16242209025406	0.229591836734694	0.31328320802005	1563	EVM0008407;EVM0004780;EVM0000735;EVM0001405;EVM0003980;EVM0007851;EVM0008053;EVM0005941;Sphaceloma_arachidis_newGene_199;EVM0000959;EVM0003287;EVM0007060;EVM0006166
ko00564	Glycerophospholipid metabolism	84	-0.369536132537294	-1.1545034229241	0.239082969432314	0.320302542780134	2124	EVM0005153;EVM0008532;EVM0002396;EVM0000022;EVM0000960;EVM0008793;EVM0004250;EVM0004493;EVM0005557;EVM0003138;EVM0005870;EVM0006202;EVM0008203;EVM0008742;EVM0007218;EVM0007509;EVM0007797;EVM0008343;EVM0004441;EVM0001844;Sphaceloma_arachidis_newGene_912;EVM0006404;EVM0001243;EVM0002573;EVM0009058;EVM0004374;EVM0007019
ko00562	Inositol phosphate metabolism	40	-0.421358355834209	-1.17563900730654	0.254299754299754	0.33193143418959	2370	EVM0003428;EVM0008440;EVM0007116;EVM0000642;EVM0003462;EVM0000870;EVM0002039;EVM0003510;EVM0004949;EVM0006776;EVM0008757;EVM0008760;EVM0005533;EVM0001801
ko00071	Fatty acid degradation	50	-0.399804866431906	-1.16804207519364	0.256772673733804	0.33193143418959	1037	EVM0003380;EVM0006575;EVM0008632;EVM0000493;EVM0004477;EVM0002953;EVM0008514;EVM0003783;EVM0000504;EVM0005674;EVM0006634;EVM0002217;EVM0007582;EVM0007384;EVM0005637;EVM0005170;EVM0002122
ko01230	Biosynthesis of amino acids	148	-0.340183961035268	-1.11529596730054	0.28141225337487	0.357511029695842	2734	EVM0006255;EVM0008525;EVM0004364;EVM0001189;EVM0001535;EVM0006945;EVM0000961;EVM0003911;EVM0006348;EVM0003552;EVM0004466;EVM0006155;EVM0007083;EVM0003428;EVM0006819;EVM0006851;EVM0008640;EVM0007240;EVM0003918;EVM0001061;EVM0005308;EVM0006592;EVM0007169;EVM0001468;EVM0000483;EVM0002717;EVM0002681;EVM0004271;EVM0007836;EVM0005257;EVM0004728;EVM0002404;EVM0006776;EVM0002951;EVM0004381;EVM0004136;EVM…
ko00062	Fatty acid elongation	13	-0.503209647880097	-1.15484381109127	0.289473684210526	0.357992573321771	2769	EVM0007042;EVM0000542;EVM0000073;EVM0007887;EVM0002953;EVM0003095
ko03440	Homologous recombination	30	-0.430566659176965	-1.15412561786667	0.291508238276299	0.357992573321771	1891	EVM0000128;EVM0005339;EVM0004211;EVM0000032;EVM0001945;EVM0005327;EVM0003962;EVM0003605;EVM0003316;EVM0000166;EVM0005626
ko00404	Staurosporine biosynthesis	14	0.40111670150609	1.09851340960077	0.313099041533546	0.378204191671238	380	EVM0008717;EVM0006838;EVM0007299;EVM0000672
ko00600	Sphingolipid metabolism	23	0.343290817972824	1.08427524012582	0.328125	0.389961799660442	2213	EVM0005311;EVM0001038;EVM0008054;EVM0003355;EVM0005374;EVM0007440;EVM0005104;EVM0008577;EVM0001003;EVM0007893;EVM0007236
ko02010	ABC transporters	48	-0.361009843224685	-1.05245656261593	0.393654524089307	0.4576352574749	1881	EVM0005274;EVM0008154;EVM0005567;EVM0000163;EVM0003703;EVM0002044;EVM0007901;EVM0005246;EVM0008815;EVM0008650;EVM0001542;EVM0005139;EVM0000853;EVM0001190;EVM0007146;EVM0000281;EVM0005164
ko00770	Pantothenate and CoA biosynthesis	44	-0.364798270048294	-1.03864796991462	0.39975845410628	0.4576352574749	2201	EVM0008640;EVM0006661;EVM0001061;EVM0008632;EVM0006894;EVM0008864;EVM0000750;EVM0005184;EVM0002068;EVM0004728;EVM0004477;EVM0001439;EVM0003783;EVM0000717;EVM0002122
ko04144	Endocytosis	90	-0.334282916348884	-1.04967059779647	0.403699673558215	0.4576352574749	2756	EVM0001516;EVM0001788;EVM0007393;EVM0004694;EVM0003944;EVM0006702;EVM0000256;EVM0000782;EVM0006468;EVM0001989;EVM0003679;EVM0004309;EVM0003414;EVM0004223;EVM0001364;EVM0003383;EVM0005634;EVM0005911;EVM0006284;EVM0001211;EVM0000481;EVM0008203;EVM0002278;EVM0008474;EVM0007218;EVM0003781;EVM0007738;EVM0003674;EVM0006296;EVM0007934;EVM0006978;EVM0006232;EVM0001728
ko00053	Ascorbate and aldarate metabolism	24	-0.407491557007621	-1.04288017011968	0.422252010723861	0.471413728080865	1129	EVM0004977;EVM0004477;EVM0003510;EVM0003783;EVM0006288;EVM0002122
ko00860	Porphyrin and chlorophyll metabolism	26	-0.39686425498175	-1.0356939163236	0.433813892529489	0.477093047557961	3362	EVM0004785;EVM0005896;EVM0002515;EVM0005491;EVM0007005;EVM0001402;EVM0001488;EVM0004616;EVM0008283;EVM0000466;EVM0008580;EVM0008086;EVM0006204
ko04130	SNARE interactions in vesicular transport	18	-0.415902895366192	-1.01473281233628	0.44672131147541	0.479128056544071	3100	EVM0000633;EVM0000413;EVM0007657;EVM0001457;EVM0003751;EVM0002265;EVM0001875
ko04070	Phosphatidylinositol signaling system	30	-0.379672639980132	-1.0177051819148	0.448669201520913	0.479128056544071	2370	EVM0008440;EVM0008532;EVM0007116;EVM0003436;EVM0003341;EVM0002039;EVM0004949;EVM0005533;EVM0001801
ko03040	Spliceosome	106	0.217852717738643	1.00020358387527	0.471428571428571	0.491965309255591	3014	EVM0003361;EVM0002138;EVM0001093;EVM0008028;EVM0006676;EVM0001223;EVM0008082;EVM0004921;EVM0004008;EVM0001943;EVM0002167;EVM0000200;EVM0001996;EVM0000132;EVM0005642;EVM0003895;EVM0001056;EVM0009064;EVM0008355;EVM0007226;EVM0004305;EVM0006252;EVM0006624;EVM0006860;EVM0007111;EVM0008132;EVM0001834;EVM0001288;EVM0000921;EVM0006426;EVM0001669;EVM0004114;EVM0008170;EVM0007632;EVM0001176;EVM0002581;EVM…
ko00670	One carbon pool by folate	18	-0.406735929688716	-0.992366964523879	0.474043715846995	0.491965309255591	2548	EVM0000922;EVM0006851;EVM0007531;EVM0000265;EVM0007012;EVM0004271;EVM0004462
ko04145	Phagosome	39	0.272651907116685	0.992456291082514	0.489247311827957	0.500691693391184	2441	EVM0008876;EVM0005697;EVM0001304;EVM0008358;EVM0001103;EVM0004540;EVM0007100;EVM0001663;EVM0008808;EVM0002568;EVM0007564;EVM0003972;EVM0001170
ko00920	Sulfur metabolism	21	-0.385365835527049	-0.967297401290172	0.502688172043011	0.507399741067206	1668	EVM0000961;EVM0009025;EVM0007169;EVM0002717;EVM0002681;EVM0005647;EVM0005290
ko03022	Basal transcription factors	34	0.273390297349763	0.952940310427566	0.53030303030303	0.528040001724212	3625	EVM0006694;EVM0003101;EVM0001637;EVM0005419;EVM0006300;EVM0004553;EVM0004184;EVM0004677;EVM0004069;EVM0005829;EVM0007648;EVM0000363;EVM0005945;EVM0007578;EVM0003752;EVM0005498;EVM0000867;EVM0006071;EVM0007225;EVM0004950
ko00340	Histidine metabolism	26	-0.364193788603169	-0.950434024945106	0.549148099606815	0.539513922420731	1277	EVM0004477;EVM0000172;EVM0003783;EVM0008362;EVM0007637;EVM0002122
ko00450	Selenocompound metabolism	14	-0.408372345918913	-0.943441561764643	0.560232220609579	0.543161432723969	2618	EVM0003552;EVM0006819;EVM0007169;EVM0003410;EVM0005647
ko00740	Riboflavin metabolism	18	-0.376467354597681	-0.918516754126824	0.575136612021858	0.55036996365728	1624	EVM0006305;EVM0005056;EVM0006319
ko00790	Folate biosynthesis	31	-0.339881754929114	-0.914624516638772	0.586818757921419	0.554349703839398	2548	EVM0007466;EVM0007531;EVM0003233;EVM0004080;EVM0001260;EVM0008722;EVM0004974
ko00052	Galactose metabolism	40	-0.328541339930739	-0.916668696341955	0.608108108108108	0.567189441273385	2156	EVM0007305;EVM0001551;EVM0004845;EVM0003494;EVM0003565;EVM0001854;EVM0004959;EVM0003959;EVM0005645;EVM0000438;EVM0002170;EVM0009059
ko00240	Pyrimidine metabolism	40	-0.322353257233927	-0.899403223145373	0.625307125307125	0.575940773309194	1417	EVM0002836;EVM0005939;EVM0009145;EVM0003189;EVM0006773;EVM0006271;EVM0001439;EVM0000905;EVM0003968;EVM0008234;EVM0002492
ko04139	Mitophagy - yeast	47	-0.306256443661947	-0.887119792744942	0.645465253239105	0.587167871692493	1442	EVM0007016;EVM0002764;EVM0000156;EVM0006401;EVM0008924;EVM0001036;EVM0002730;EVM0001739
ko00511	Other glycan degradation	13	0.311114087912753	0.832561696483024	0.669811320754717	0.599758654402861	1046	EVM0003757;EVM0003355;EVM0002969
ko00520	Amino sugar and nucleotide sugar metabolism	76	-0.292103765691942	-0.897564996077224	0.675585284280936	0.599758654402861	2072	EVM0008125;EVM0004845;EVM0003494;EVM0004395;EVM0003565;EVM0007838;EVM0006977;EVM0007616;EVM0001453;EVM0000159;EVM0004959;EVM0000368;EVM0005603;EVM0008688;EVM0006882;EVM0004483;EVM0008674;EVM0003007;EVM0004002;EVM0006461
ko01040	Biosynthesis of unsaturated fatty acids	15	0.299444957401771	0.841242718751432	0.688963210702341	0.604353693598545	779	EVM0007991;EVM0004724;EVM0004311
ko00590	Arachidonic acid metabolism	18	-0.344795266692395	-0.841242209537768	0.699453551912568	0.606337444382412	1962	EVM0006309;EVM0002574;EVM0001844;EVM0003356;EVM0004974
ko04122	Sulfur relay system	10	0.302941979144737	0.760189111148667	0.756446991404012	0.648118597286179	104	EVM0004421
ko00300	Lysine biosynthesis	17	-0.286212874882907	-0.684373379770589	0.86908077994429	0.707652521452921	798	EVM0002453
ko00500	Starch and sucrose metabolism	92	-0.241805168700767	-0.761670835302638	0.871212121212121	0.707652521452921	2251	EVM0000543;EVM0009121;EVM0007305;EVM0007602;EVM0004845;EVM0001774;EVM0003494;EVM0003565;EVM0004004;EVM0008185;EVM0005959;EVM0000104;EVM0006183;EVM0005109;EVM0003368;EVM0005603;EVM0004723;EVM0009159;EVM0002170;EVM0004151;EVM0002440;Sphaceloma_arachidis_newGene_883;EVM0008207;EVM0003906;EVM0002613
ko00290	Valine, leucine and isoleucine biosynthesis	18	-0.280278630635555	-0.683832515405221	0.872950819672131	0.707652521452921	2175	EVM0001061;EVM0006592;EVM0004728;EVM0002951
ko03420	Nucleotide excision repair	45	-0.253145181921266	-0.7228365267275	0.877256317689531	0.707652521452921	1547	EVM0005103;EVM0007778;EVM0005450;EVM0008197;EVM0001497;EVM0001945;EVM0006667;EVM0005327;EVM0006437;EVM0003975;EVM0005809;EVM0002845
ko04011	MAPK signaling pathway - yeast	79	-0.238683271873008	-0.737301400704849	0.883073496659243	0.707652521452921	2369	EVM0003210;EVM0000256;EVM0000022;EVM0008784;EVM0004309;EVM0004882;EVM0006284;EVM0005530;EVM0005807;EVM0002759;EVM0001851;EVM0001739;EVM0005081;EVM0003260
ko00400	Phenylalanine, tyrosine and tryptophan biosynthesis	27	-0.25248201478185	-0.663312930236098	0.897800776196636	0.707652521452921	489	EVM0000483;EVM0002453;EVM0005477
ko01210	2-Oxocarboxylic acid metabolism	42	-0.242415538798101	-0.68515575373147	0.898181818181818	0.707652521452921	571	EVM0001061;EVM0006592;EVM0004728;EVM0000600;EVM0007931;EVM0002453
ko04138	Autophagy - yeast	80	-0.231099618848927	-0.717266625067453	0.902762430939226	0.707652521452921	971	EVM0002520;EVM0005688;EVM0007496;EVM0000876;EVM0008972;EVM0007900;EVM0006107;EVM0006702;EVM0008999;EVM0001457;EVM0003665;EVM0002336;EVM0007335;EVM0008466;EVM0003995;EVM0006401;EVM0006296;EVM0008924;EVM0002730;EVM0001964;EVM0003289;EVM0001875;EVM0005917
ko03018	RNA degradation	59	0.197289047316845	0.785156749818535	0.914285714285714	0.708502024291498	3572	EVM0000025;EVM0001449;EVM0007395;EVM0008794;EVM0000924;EVM0000243;EVM0004812;EVM0001391;EVM0005716;EVM0000116;EVM0006224;EVM0007439;EVM0000885;EVM0005420;EVM0006988;EVM0004246;EVM0001635;EVM0001176;EVM0001114;EVM0005810;EVM0000448;EVM0004498;EVM0000050;EVM0005985;EVM0004631;EVM0004520;EVM0005331
ko00970	Aminoacyl-tRNA biosynthesis	53	-0.226887532796765	-0.666167165071664	0.9375	0.708502024291498	132	EVM0009050;EVM0000740;EVM0001076
ko03015	mRNA surveillance pathway	57	-0.21135973106008	-0.62549712571898	0.963869463869464	0.708502024291498	325	EVM0007480
ko03410	Base excision repair	26	-0.194460585457978	-0.507482452237517	0.982961992136304	0.708502024291498	1531	EVM0005327;EVM0001909;EVM0003849
ko03020	RNA polymerase	27	0.179916177083995	0.592014500852997	0.986899563318777	0.708502024291498	3897	EVM0006428;EVM0005053;Sphaceloma_arachidis_newGene_781;EVM0002630;EVM0008544;EVM0002271;EVM0002150;EVM0000085;EVM0007699;EVM0005157;EVM0003303;EVM0008251;EVM0007360;EVM0001248;EVM0001835
ko00730	Thiamine metabolism	25	-0.192881592278239	-0.499138485154833	0.988188976377953	0.708502024291498	3255	EVM0000078;EVM0005791;EVM0002891;EVM0000365;EVM0007466;EVM0001237;EVM0001191;EVM0002594;EVM0003831;EVM0006319
ko03430	Mismatch repair	29	-0.167623643026834	-0.443545896794183	0.996103896103896	0.708502024291498	1626	EVM0002820;EVM0007778;EVM0005450;EVM0009098;EVM0001945;EVM0005327;EVM0005441
ko03050	Proteasome	40	-0.157466479088286	-0.439349861219434	0.998771498771499	0.708502024291498	7226	EVM0005541;EVM0007317;EVM0003629;EVM0006062;EVM0006621;EVM0008429;EVM0001415;EVM0006516;EVM0004679;EVM0002277;EVM0000374;EVM0008475;EVM0007595;EVM0001387;EVM0003660;EVM0007521;EVM0007758;EVM0009134;EVM0002636;EVM0003157;EVM0005510;EVM0004428;EVM0005967;EVM0007742;EVM0005030;EVM0007792;EVM0002266;EVM0001656;EVM0005790;EVM0005823;EVM0000973;EVM0004585;EVM0004492;EVM0007659;EVM0001617;EVM0006327;EVM…
ko03008	Ribosome biogenesis in eukaryotes	91	0.134048257372654	0.575362859788938	1	0.708502024291498	8166	EVM0001450;EVM0006798;EVM0006747;EVM0007058;EVM0003690;EVM0008400;EVM0000721;EVM0007788;EVM0000243;EVM0006452;EVM0002531;EVM0006988;EVM0000837;EVM0003746;EVM0004652;EVM0005395;EVM0006996;EVM0000242;EVM0007254;EVM0003221;EVM0009163;EVM0003680;EVM0003375;EVM0002547;EVM0003056;EVM0006030;EVM0008798;EVM0008022;EVM0005801;EVM0002073;EVM0004159;EVM0001780;EVM0007205;EVM0008635;EVM0001435;EVM0000381;EVM…
ko04120	Ubiquitin mediated proteolysis	63	0.106263909124606	0.436545594730092	1	0.708502024291498	7543	EVM0004649;EVM0001684;EVM0000409;EVM0008910;EVM0008818;EVM0004921;EVM0000155;EVM0007134;EVM0005778;EVM0003429;EVM0002901;EVM0008432;Sphaceloma_arachidis_newGene_730;EVM0007740;EVM0006092;EVM0004543;EVM0007401;EVM0002755;EVM0003704;EVM0000343;EVM0005447;EVM0000247;EVM0004500;EVM0008721;EVM0005036;EVM0001559;EVM0005964;EVM0009011;EVM0001289;EVM0000021;EVM0007070;EVM0003240;EVM0006399;EVM0008681;EVM…
