# Supplementary material for: Transcriptome Analysis Reveals Candidate Genes for Light Regulation of Elsinochrome Biosynthesis in Elsinoë arachidis
Source: Microorganisms. 2024 May 19;12(5):1027. doi: 10.3390/microorganisms12051027 (PMC11124282; doi:10.3390/microorganisms12051027)
Supplement: Supplementary file 1 [file microorganisms-12-01027-s001.zip › D39_vs_W39_Molecular_Function_GSEA.xls]

ID	Description	setSize	enrichmentScore	NES	pvalue	qvalue	rank	core_enrichment
GO:0016616	oxidoreductase activity, acting on the CH-OH group of donors, NAD or NADP as acceptor	50	-0.607620362377691	-1.78538219179446	0.00117785630153121	0.201064458900059	1189	EVM0008722;EVM0002678;EVM0006731;EVM0005056;EVM0004129;EVM0005830;EVM0006197;EVM0007384;EVM0005170;EVM0002143;EVM0007828;EVM0005839;EVM0002233
GO:0051287	NAD binding	29	-0.679234247698727	-1.83681885445223	0.00124843945068664	0.201064458900059	1117	EVM0006183;EVM0002678;EVM0006731;EVM0007050;EVM0006136;EVM0008364;EVM0003385;EVM0005875;EVM0003875;EVM0007828;EVM0008252;EVM0007637;EVM0005839
GO:0010181	FMN binding	16	-0.766276620472912	-1.8113124280517	0.00278164116828929	0.230899830220713	717	EVM0001765;EVM0000851;EVM0007897;EVM0003312;EVM0006716;EVM0006786
GO:0016491	oxidoreductase activity	358	-0.391242853443702	-1.34593181773108	0.003003003003003	0.230899830220713	1805	EVM0003540;EVM0004225;EVM0008906;EVM0004907;EVM0003931;EVM0001773;EVM0000240;EVM0003462;EVM0008632;EVM0001256;EVM0005610;EVM0007978;EVM0002290;EVM0006212;EVM0000429;EVM0008220;EVM0003890;EVM0002179;EVM0007616;EVM0000759;EVM0006891;EVM0007822;EVM0004575;EVM0003799;EVM0002561;EVM0002455;EVM0008580;EVM0008395;EVM0001058;EVM0003981;EVM0004565;EVM0005759;EVM0005283;EVM0008722;EVM0004396;EVM0007953;EVM…
GO:0051213	dioxygenase activity	26	-0.680599888383679	-1.78766245476604	0.00514800514800515	0.230899830220713	1480	EVM0006825;EVM0002644;EVM0003516;EVM0001069;EVM0003667;EVM0007542;EVM0007354;EVM0006095;EVM0006541;EVM0008325;EVM0003556;EVM0004890
GO:0004812	aminoacyl-tRNA ligase activity	36	0.43840231428255	1.58908397179151	0.00558659217877095	0.230899830220713	3362	EVM0005110;EVM0001797;EVM0008385;EVM0008505;EVM0002067;EVM0001206;EVM0005659;EVM0007877;EVM0008608;EVM0003627;EVM0008756;EVM0002648;EVM0006263;EVM0003653;EVM0005452;EVM0002772;EVM0003693;EVM0004281;EVM0004203;EVM0000680;EVM0002689;EVM0008875;EVM0006325;EVM0008573
GO:0008289	lipid binding	66	-0.51753070488028	-1.57407212297161	0.00567536889897843	0.230899830220713	912	EVM0002173;EVM0003955;EVM0007200;EVM0007146;EVM0007071;EVM0004534;EVM0001787;EVM0001895;EVM0000261;EVM0001736;EVM0003317
GO:0016798	hydrolase activity, acting on glycosyl bonds	42	0.405918794023695	1.52475564138306	0.00598802395209581	0.230899830220713	2284	EVM0005837;EVM0002562;EVM0006100;EVM0005311;EVM0007275;EVM0004931;EVM0006864;EVM0001210;EVM0000403;EVM0002177;EVM0007903;EVM0003359;EVM0008174;EVM0002342;EVM0004373;EVM0003630;EVM0005642;EVM0005507;EVM0000724;EVM0002015;EVM0007741;EVM0005675
GO:0003735	structural constituent of ribosome	48	0.561978014650983	2.17307763360811	0.00645161290322581	0.230899830220713	3208	EVM0006992;EVM0002411;EVM0007873;EVM0008950;EVM0008031;EVM0001407;EVM0007775;EVM0007035;EVM0000210;EVM0008479;EVM0008175;EVM0001959;EVM0005116;EVM0003773;EVM0001329;EVM0001894;EVM0009166;EVM0001173;EVM0001356;EVM0003145;EVM0006431;EVM0004144;EVM0007799;EVM0007643;EVM0008181;EVM0006865;EVM0003492;EVM0006017;EVM0005325;EVM0000070;EVM0004973;EVM0002328
GO:0050660	flavin adenine dinucleotide binding	79	0.428941494484009	1.83196020389039	0.00909090909090909	0.292822966507177	1194	EVM0004624;EVM0000153;EVM0003757;EVM0004421;EVM0000898;EVM0006745;EVM0003273;EVM0006310;EVM0003343;EVM0007957;EVM0006481;EVM0001450;EVM0004563;EVM0008390;EVM0005768;EVM0002166;EVM0003943;EVM0003070;EVM0005506;EVM0003116;EVM0002969;EVM0000645;EVM0008262
GO:0003729	mRNA binding	92	0.376530667650219	1.62908827285589	0.0101010101010101	0.295780774249674	2987	EVM0002750;EVM0004042;EVM0000054;EVM0009030;EVM0001653;EVM0001206;EVM0000025;EVM0002134;EVM0009085;EVM0004605;EVM0007626;EVM0004008;EVM0008270;EVM0002167;EVM0000629;EVM0000268;EVM0000568;EVM0004099;EVM0004775;EVM0003083;EVM0006290;EVM0008392;EVM0004470;EVM0003557;EVM0000251;EVM0005970;EVM0009155;EVM0004133;EVM0001608;EVM0007226;EVM0007106;EVM0000091;EVM0001107;EVM0008132;EVM0005930;EVM0001834;EVM…
GO:0050661	NADP binding	24	-0.616035481143542	-1.5792923909223	0.0171957671957672	0.461570593149541	1005	EVM0000184;EVM0005056;EVM0008364;EVM0003385;EVM0005875;EVM0007761;EVM0003875;EVM0008252
GO:0005198	structural molecule activity	86	0.327471313751699	1.40410171970084	0.0206185567010309	0.50925733305596	2721	EVM0002004;EVM0006992;EVM0007873;EVM0008950;EVM0001407;EVM0009150;EVM0007775;EVM0000210;EVM0008479;EVM0005116;EVM0001103;EVM0006430;EVM0003485;EVM0003505;EVM0003564;EVM0004802;EVM0000162;EVM0002798;EVM0007645;EVM0004943;EVM0000570;EVM0003145;EVM0000924;EVM0006717;EVM0001188;EVM0006431;EVM0004144;EVM0007228;EVM0007799;EVM0001170;EVM0007643;EVM0008181;EVM0006865
GO:0008536	Ran GTPase binding	12	0.608677952187828	1.62016388434605	0.0225806451612903	0.50925733305596	3551	EVM0008321;EVM0003517;EVM0007625;EVM0001927;EVM0003021;EVM0000034;EVM0001154;EVM0003056;EVM0002591;EVM0004520
GO:0004252	serine-type endopeptidase activity	21	0.500543889262635	1.58316658567506	0.0237154150197628	0.50925733305596	1215	EVM0009105;EVM0000559;EVM0007449;EVM0007369;EVM0001641;EVM0007538;EVM0005663;EVM0000875
GO:0048037	cofactor binding	59	-0.483146914625539	-1.44938237030975	0.0296803652968037	0.597512617159337	3095	EVM0004622;EVM0004206;EVM0007579;EVM0008940;EVM0005504;EVM0006728;EVM0001506;EVM0004826;EVM0004313;EVM0004364;EVM0004864;EVM0000961;EVM0007260;EVM0006581;EVM0002457;EVM0001472;EVM0004260;EVM0008228;EVM0003036;EVM0000240;EVM0007169;EVM0005427;EVM0005350;EVM0003920;EVM0008580;EVM0007954;EVM0007050;EVM0007753;EVM0006136;EVM0005056;EVM0004031;EVM0003076;EVM0004136;EVM0003260
GO:0016209	antioxidant activity	17	-0.634120774872802	-1.52191087352775	0.0355677154582763	0.673914608683131	1786	EVM0001773;EVM0002561;EVM0002455;EVM0002569;EVM0005438;EVM0007871;EVM0002921;EVM0007457;EVM0003260
GO:0031267	small GTPase binding	39	0.371015072880322	1.38452143901914	0.0386740331491713	0.692061645827275	3309	EVM0005596;EVM0003425;EVM0002808;EVM0002089;EVM0006351;EVM0006414;EVM0006375;EVM0003464;EVM0008751;EVM0008459;EVM0008216;EVM0006595;EVM0004113;EVM0007625;EVM0001927;EVM0003142;EVM0006493;EVM0004121;EVM0000437;EVM0001877;EVM0003056;EVM0002121;EVM0003547
GO:0000993	RNA polymerase II core binding	11	0.603216643344229	1.57144659679017	0.0489296636085627	0.812986529929063	3158	EVM0000054;EVM0009085;EVM0001546;EVM0001608;EVM0000810;EVM0008396;EVM0008137;EVM0003993;EVM0002670
GO:0008509	anion transmembrane transporter activity	49	-0.479162427089645	-1.40904310324754	0.0516431924882629	0.812986529929063	1209	EVM0008209;EVM0008417;EVM0005132;EVM0002827;EVM0007522;EVM0000584;EVM0001422;EVM0001628;EVM0000224;EVM0003415;EVM0001944;EVM0005267
GO:0003727	single-stranded RNA binding	16	0.518842674757771	1.47704830944846	0.0530035335689046	0.812986529929063	2943	EVM0002750;EVM0001653;EVM0001449;EVM0003083;EVM0002372;EVM0008132;EVM0000977;EVM0001176;EVM0005829
GO:0004222	metalloendopeptidase activity	21	0.444235231155277	1.40506834511698	0.0671936758893281	0.960313828048382	54	EVM0002471;EVM0003812;EVM0005457
GO:0017016	Ras GTPase binding	38	0.365113838291189	1.34555219575269	0.0685714285714286	0.960313828048382	3309	EVM0005596;EVM0003425;EVM0002808;EVM0002089;EVM0006351;EVM0006414;EVM0006375;EVM0003464;EVM0008751;EVM0008459;EVM0008216;EVM0006595;EVM0004113;EVM0007625;EVM0001927;EVM0003142;EVM0004121;EVM0000437;EVM0001877;EVM0003056;EVM0002121;EVM0003547
GO:0050662	coenzyme binding	42	-0.484261138992899	-1.39223882888897	0.0730538922155689	0.96728307254623	1021	EVM0007050;EVM0006136;EVM0005935;EVM0005056;EVM0004129;EVM0003076;EVM0002986;EVM0004136;EVM0007043;EVM0002585
GO:0005216	ion channel activity	10	-0.667996424261869	-1.404510023866	0.0796992481203008	0.96728307254623	601	EVM0000881;EVM0000740;EVM0001736
GO:0016829	lyase activity	85	0.280707237249748	1.21807070276004	0.0891089108910891	0.96728307254623	534	EVM0001654;EVM0001212;EVM0002139;EVM0001090;EVM0008961;EVM0008457;EVM0007830;EVM0005118;EVM0005021;EVM0005719;EVM0006165;EVM0005114;EVM0008232
GO:0043175	RNA polymerase core enzyme binding	13	0.519566519416564	1.40921537310872	0.0958466453674121	0.96728307254623	3158	EVM0000054;EVM0009085;EVM0001546;EVM0001608;EVM0000810;EVM0008396;EVM0008137;EVM0003993;EVM0002670
GO:0070063	RNA polymerase binding	13	0.519566519416564	1.40921537310872	0.0958466453674121	0.96728307254623	3158	EVM0000054;EVM0009085;EVM0001546;EVM0001608;EVM0000810;EVM0008396;EVM0008137;EVM0003993;EVM0002670
GO:0015291	secondary active transmembrane transporter activity	35	-0.483502042653818	-1.34993379369521	0.0997566909975669	0.96728307254623	819	EVM0001628;EVM0000224;EVM0003415;EVM0005267
GO:0001098	basal transcription machinery binding	13	0.511894568164531	1.38840681204469	0.10223642172524	0.96728307254623	3158	EVM0000054;EVM0009085;EVM0001546;EVM0001608;EVM0000810;EVM0008396;EVM0008137;EVM0003993;EVM0002670
GO:0001099	basal RNA polymerase II transcription machinery binding	13	0.511894568164531	1.38840681204469	0.10223642172524	0.96728307254623	3158	EVM0000054;EVM0009085;EVM0001546;EVM0001608;EVM0000810;EVM0008396;EVM0008137;EVM0003993;EVM0002670
GO:0019842	vitamin binding	10	-0.646221562591131	-1.35872682746844	0.106766917293233	0.96728307254623	592	EVM0004826;EVM0000961;EVM0007169;EVM0004136;EVM0001736
GO:0016746	transferase activity, transferring acyl groups	76	-0.414703935615632	-1.28403086873827	0.108744394618834	0.96728307254623	2558	EVM0006673;EVM0007546;EVM0000141;EVM0002316;EVM0006337;EVM0001079;EVM0002396;EVM0004130;EVM0009076;EVM0002790;Sphaceloma_arachidis_newGene_872;EVM0000301;EVM0008121;EVM0000759;EVM0007603;EVM0002296;EVM0000758;EVM0003030;EVM0000749;EVM0005201;EVM0007753;EVM0007797;EVM0003578;EVM0000983;EVM0008929;EVM0007555;EVM0000600;EVM0002217;EVM0005517
GO:0016782	transferase activity, transferring sulfur-containing groups	11	-0.635587465950184	-1.3757108536333	0.10962962962963	0.96728307254623	2059	EVM0000678;EVM0005350;EVM0001260;EVM0008689;EVM0003979;EVM0004952
GO:0019209	kinase activator activity	10	0.539559602003219	1.36289527860665	0.109792284866469	0.96728307254623	3921	EVM0003024;EVM0004047;EVM0008194;EVM0006143;EVM0004950;EVM0000384;EVM0007965
GO:0030295	protein kinase activator activity	10	0.539559602003219	1.36289527860665	0.109792284866469	0.96728307254623	3921	EVM0003024;EVM0004047;EVM0008194;EVM0006143;EVM0004950;EVM0000384;EVM0007965
GO:0003723	RNA binding	275	0.28560726649686	1.39463262709957	0.111111111111111	0.96728307254623	3414	EVM0008515;EVM0000038;EVM0006338;EVM0002750;EVM0004042;EVM0000054;EVM0009030;EVM0007873;EVM0008379;EVM0005877;EVM0008950;EVM0001653;EVM0007130;EVM0001206;EVM0000025;EVM0007775;EVM0002134;EVM0000210;EVM0001449;EVM0009085;EVM0005998;EVM0008479;EVM0005116;EVM0004581;EVM0004605;EVM0007626;EVM0005543;EVM0001285;EVM0007438;EVM0008672;EVM0004986;EVM0001894;EVM0003282;EVM0003512;EVM0004008;EVM0000634;EVM…
GO:0046914	transition metal ion binding	91	-0.393721158555302	-1.24050447641277	0.132304299889746	0.987475989243181	2378	EVM0001472;EVM0000082;EVM0004474;EVM0001237;EVM0001497;EVM0001551;EVM0006817;EVM0002192;EVM0002917;EVM0008283;EVM0001862;EVM0004335;EVM0003364;EVM0006135;EVM0005427;EVM0005350;EVM0006773;EVM0004959;EVM0008707;EVM0002569;EVM0000111;EVM0007871;EVM0002921;EVM0008486;EVM0005479;EVM0007030;EVM0005516;EVM0006641;EVM0005725
GO:0016860	intramolecular oxidoreductase activity	10	0.522953636991065	1.32094960434241	0.13353115727003	0.987475989243181	1506	EVM0002484;EVM0001897;EVM0005161;EVM0006354
GO:0005342	organic acid transmembrane transporter activity	33	-0.474122610158919	-1.30553594178675	0.136986301369863	0.987475989243181	2841	EVM0008002;EVM0008939;EVM0004343;EVM0005773;EVM0000659;EVM0002219;EVM0006792;EVM0006066;EVM0003946;EVM0002044;EVM0008417;EVM0005132;EVM0002827;EVM0007522;EVM0001422;EVM0000224;EVM0005267
GO:0044389	ubiquitin-like protein ligase binding	20	-0.542894298044963	-1.34611021618097	0.137700534759358	0.987475989243181	2866	EVM0005186;EVM0006126;EVM0000607;EVM0006148;EVM0008197;EVM0001364;EVM0002558;EVM0004841;EVM0001352;EVM0005818;EVM0008623
GO:0003743	translation initiation factor activity	45	0.323610122716052	1.23923685683337	0.140243902439024	0.987475989243181	2641	EVM0008863;EVM0005240;EVM0007996;EVM0005876;EVM0002452;EVM0004386;EVM0004398;EVM0001182;EVM0003083;EVM0003557;EVM0005185;EVM0008424;EVM0005419;EVM0003058;EVM0002950;EVM0001674;EVM0000812;EVM0004553;EVM0003037;EVM0004184;EVM0000131
GO:0016903	oxidoreductase activity, acting on the aldehyde or oxo group of donors	17	-0.550957603727047	-1.32231650687234	0.143638850889193	0.987475989243181	923	EVM0005830;EVM0005839
GO:0034061	DNA polymerase activity	11	0.492160565200979	1.28213313374721	0.143730886850153	0.987475989243181	2785	EVM0000663;EVM0007626;EVM0005685;EVM0005459;EVM0009084;EVM0000019;EVM0007101
GO:0046943	carboxylic acid transmembrane transporter activity	31	-0.476224043492146	-1.29239311582012	0.146095717884131	0.987475989243181	2841	EVM0008002;EVM0008939;EVM0004343;EVM0005773;EVM0000659;EVM0002219;EVM0006792;EVM0006066;EVM0003946;EVM0008417;EVM0005132;EVM0002827;EVM0007522;EVM0001422;EVM0000224;EVM0005267
GO:0016741	transferase activity, transferring one-carbon groups	32	0.351393899362549	1.25513114185556	0.146118721461187	0.987475989243181	2498	EVM0002010;EVM0000422;EVM0000523;EVM0005373;EVM0005543;EVM0003609;EVM0008091;EVM0008577;EVM0004056;EVM0003842;EVM0000733;EVM0008025;EVM0008076;EVM0008984;EVM0007474
GO:0051020	GTPase binding	54	0.302268642381608	1.19704787685365	0.147887323943662	0.987475989243181	3309	EVM0005596;EVM0003425;EVM0006103;EVM0005877;EVM0002808;EVM0007981;EVM0006948;EVM0002089;EVM0006351;EVM0006414;EVM0006375;EVM0003464;EVM0008751;EVM0008459;EVM0008216;EVM0006595;EVM0004113;EVM0003058;EVM0007625;EVM0001927;EVM0003142;EVM0006493;EVM0004121;EVM0000801;EVM0000437;EVM0001877;EVM0007112;EVM0003056;EVM0002121;EVM0003547
GO:0043169	cation binding	124	-0.372050964005469	-1.21517305399754	0.152059134107709	0.987475989243181	2390	EVM0003723;EVM0001088;EVM0001472;EVM0000082;EVM0004474;EVM0001237;EVM0001497;EVM0001551;EVM0004407;EVM0006817;EVM0006311;EVM0002192;EVM0002917;EVM0004566;EVM0008283;EVM0001862;EVM0004335;EVM0003364;EVM0006135;EVM0005427;EVM0009018;EVM0003758;EVM0005350;EVM0006773;EVM0004959;EVM0008707;EVM0002569;EVM0001352;EVM0000111;EVM0007871;EVM0002921;EVM0008486;EVM0005479;EVM0007030;EVM0005516;EVM0006641;EVM…
GO:0031625	ubiquitin protein ligase binding	21	-0.525257325613114	-1.31580438395297	0.152202937249666	0.987475989243181	2866	EVM0005186;EVM0006126;EVM0000607;EVM0006148;EVM0008197;EVM0001364;EVM0002558;EVM0004841;EVM0001352;EVM0005818;EVM0008623
GO:0042393	histone binding	18	0.419436838902686	1.25293275421418	0.153284671532847	0.987475989243181	3312	EVM0002660;EVM0006906;EVM0006122;EVM0002654;EVM0004067;EVM0008006;EVM0005002;EVM0004885;EVM0008996;EVM0006241
GO:0004857	enzyme inhibitor activity	16	-0.550774565812807	-1.30191211562194	0.157162726008345	0.991093117408907	871	EVM0005085;Sphaceloma_arachidis_newGene_267;EVM0002965;EVM0007710
GO:0000287	magnesium ion binding	15	-0.55619867779999	-1.29411422017075	0.162464985994398	0.991093117408907	2865	EVM0004247;EVM0001088;EVM0000989;EVM0008532;EVM0003814;EVM0005760;EVM0000759;EVM0000225
GO:0003887	DNA-directed DNA polymerase activity	15	0.45428813090789	1.27689395303667	0.170138888888889	0.991093117408907	3369	EVM0000663;EVM0007626;EVM0005685;EVM0005459;EVM0002324;EVM0009084;EVM0000019;EVM0007101;EVM0003822;EVM0007586;EVM0007862
GO:0016651	oxidoreductase activity, acting on NAD(P)H	28	-0.473163220624508	-1.27261820245432	0.170239596469105	0.991093117408907	3046	EVM0005815;EVM0004595;EVM0002000;EVM0001381;EVM0002457;EVM0003052;EVM0001773;EVM0002561;EVM0008580;EVM0004132;EVM0003819;EVM0008674;EVM0005830;EVM0002115
GO:0061650	ubiquitin-like protein conjugating enzyme activity	12	-0.576223033018431	-1.28111132369846	0.180635838150289	0.991093117408907	2875	EVM0005186;EVM0000607;EVM0006148;EVM0002558;EVM0008917;EVM0008623
GO:0009055	electron carrier activity	22	-0.507480262139552	-1.28001511623156	0.18641810918775	0.991093117408907	2467	EVM0006581;EVM0005145;EVM0007985;EVM0001856;EVM0004510;EVM0007517;EVM0004260;EVM0002977;EVM0008580;EVM0007457;EVM0001787
GO:0051082	unfolded protein binding	60	0.293367931944331	1.17504640764509	0.192	0.991093117408907	2711	EVM0001737;EVM0008463;EVM0005697;EVM0000792;EVM0005338;EVM0001093;EVM0001073;EVM0005161;EVM0001223;EVM0006276;EVM0008585;EVM0006665;EVM0001523;EVM0007624;EVM0009007;EVM0008834;EVM0006014;EVM0002725;EVM0005420;EVM0000700;EVM0006435;EVM0004953;EVM0007031
GO:0004540	ribonuclease activity	31	0.344300864030396	1.21232380936516	0.192307692307692	0.991093117408907	3604	EVM0000038;EVM0000458;EVM0004986;EVM0006452;EVM0004812;EVM0007407;EVM0000632;EVM0003664;EVM0003746;EVM0000593;EVM0006996;EVM0004498;EVM0008798;EVM0005801;EVM0001447;EVM0004520;EVM0007436
GO:0008514	organic anion transmembrane transporter activity	41	-0.430603831588852	-1.23311781403116	0.194945848375451	0.991093117408907	1209	EVM0006792;EVM0006066;EVM0003946;EVM0000908;EVM0008417;EVM0005132;EVM0002827;EVM0007522;EVM0000584;EVM0001422;EVM0000224;EVM0001944;EVM0005267
GO:0004523	RNA-DNA hybrid ribonuclease activity	12	0.467586232413306	1.2446094422354	0.2	0.991093117408907	2363	Sphaceloma_arachidis_newGene_326;EVM0000458;EVM0007100;EVM0008808;EVM0002568;EVM0007564;EVM0003972
GO:0015075	ion transmembrane transporter activity	109	-0.365519527622671	-1.1784202339607	0.200863930885529	0.991093117408907	1542	EVM0003758;EVM0003012;EVM0008580;EVM0000908;EVM0008209;EVM0008417;EVM0001520;EVM0005132;EVM0002827;EVM0007522;EVM0000584;EVM0008941;EVM0008188;EVM0001422;EVM0000881;EVM0001821;EVM0001628;EVM0000224;EVM0003415;EVM0001944;EVM0005267
GO:0008324	cation transmembrane transporter activity	77	-0.383173916430729	-1.18844437062121	0.208520179372197	0.991093117408907	2700	EVM0007809;EVM0000781;EVM0000348;EVM0008939;EVM0003898;EVM0006584;EVM0007517;EVM0000313;EVM0003319;EVM0006792;EVM0002431;EVM0006066;EVM0003758;EVM0003012;EVM0008580;EVM0003584;EVM0008417;EVM0001520;EVM0005132;EVM0002827;EVM0000584;EVM0008941;EVM0008188;EVM0001422;EVM0000881;EVM0001821;EVM0001944;EVM0005267
GO:0004601	peroxidase activity	23	-0.491063220147704	-1.24331868853394	0.21285140562249	0.991093117408907	1786	EVM0008448;EVM0002455;EVM0005438;EVM0007457;EVM0003443;EVM0003260
GO:0046872	metal ion binding	177	-0.341138354778045	-1.14130197027976	0.21596724667349	0.991093117408907	2390	EVM0003723;EVM0001088;EVM0006856;EVM0001472;EVM0003210;EVM0001734;EVM0000082;EVM0004474;EVM0001237;EVM0001497;EVM0001551;EVM0004407;EVM0003474;EVM0006817;EVM0006311;EVM0002192;EVM0002917;EVM0008283;EVM0004907;EVM0001862;EVM0004335;EVM0003364;EVM0006135;EVM0002290;EVM0005427;EVM0003758;EVM0005350;EVM0006773;EVM0001571;EVM0008825;EVM0004959;EVM0004430;EVM0006942;EVM0008707;EVM0002569;Sphaceloma_ara…
GO:0061631	ubiquitin conjugating enzyme activity	10	-0.586660499325087	-1.23349545294168	0.219548872180451	0.991093117408907	2740	EVM0000607;EVM0006148;EVM0002558;EVM0008917;EVM0008623
GO:0003779	actin binding	30	-0.447098533333482	-1.21004860357936	0.221383647798742	0.991093117408907	3216	EVM0008750;EVM0007724;EVM0001209;EVM0008598;EVM0003944;EVM0006102;EVM0001989;EVM0004223;EVM0004627;EVM0002883;EVM0003955;EVM0005138
GO:0005088	Ras guanyl-nucleotide exchange factor activity	16	0.415318268015226	1.18233363502982	0.23321554770318	0.991093117408907	3309	EVM0005596;EVM0002089;EVM0006375;EVM0008216;EVM0004113;EVM0007625;EVM0004121;EVM0000437;EVM0003056;EVM0003547
GO:0017137	Rab GTPase binding	24	0.3505116145444	1.17173065119838	0.235772357723577	0.991093117408907	3228	EVM0003425;EVM0002808;EVM0006351;EVM0003464;EVM0008751;EVM0008459;EVM0008216;EVM0006595;EVM0004113;EVM0003142;EVM0004121;EVM0000437;EVM0001877;EVM0002121
GO:0035091	phosphatidylinositol binding	44	-0.404917777185095	-1.17521109478475	0.240143369175627	0.991093117408907	3000	EVM0003520;EVM0003816;EVM0005688;EVM0008598;EVM0008286;EVM0007329;EVM0008708;EVM0001856;EVM0003679;EVM0001779;EVM0009018;EVM0002883;EVM0003955;EVM0001875;EVM0001787;EVM0000261
GO:0052689	carboxylic ester hydrolase activity	14	0.434362039644506	1.20594411464427	0.243243243243243	0.991093117408907	129	EVM0005784;EVM0007599
GO:0008170	N-methyltransferase activity	13	0.441185751353931	1.19662395472024	0.246006389776358	0.991093117408907	2498	EVM0002010;EVM0000523;EVM0005373;EVM0008577;EVM0003842;EVM0008076;EVM0008984;EVM0007474
GO:0030276	clathrin binding	10	0.47058190533101	1.18866174300708	0.246290801186944	0.991093117408907	3117	EVM0000840;EVM0007645;EVM0000148;EVM0005987;EVM0005316;EVM0007082;EVM0004735
GO:0008234	cysteine-type peptidase activity	22	0.354998821295423	1.13838711914103	0.250996015936255	0.991093117408907	1667	EVM0007471;EVM0003337;EVM0000154;EVM0002253;EVM0001568;EVM0002167
GO:0015079	potassium ion transmembrane transporter activity	10	0.463087877861497	1.16973227790624	0.261127596439169	0.991093117408907	3077	EVM0002234;EVM0006013;EVM0008036;EVM0007189;EVM0003208
GO:0042578	phosphoric ester hydrolase activity	60	-0.3850923693298	-1.15720936493796	0.263397947548461	0.991093117408907	2056	EVM0007969;EVM0007609;EVM0003019;EVM0004809;EVM0007116;EVM0008784;EVM0006115;EVM0009106;EVM0002594;EVM0003357;EVM0000307;EVM0007836;EVM0002039;EVM0005807;EVM0008689;EVM0001323;EVM0000225;EVM0005787;EVM0001801
GO:0004521	endoribonuclease activity	18	0.377767002069368	1.12845750886421	0.273722627737226	0.991093117408907	3604	EVM0000038;EVM0000458;EVM0007407;EVM0000632;EVM0003664;EVM0000593;EVM0006996;EVM0003066;EVM0008798;EVM0001447;EVM0004520;EVM0007436
GO:0016791	phosphatase activity	58	-0.379942766902395	-1.13564955145781	0.278989667049369	0.991093117408907	2728	EVM0007969;EVM0007609;EVM0003019;EVM0004809;EVM0007466;EVM0003624;EVM0007116;EVM0008784;EVM0006115;EVM0009106;EVM0002594;EVM0003357;EVM0000307;EVM0007836;EVM0002039;EVM0005807;EVM0008689;EVM0001323;EVM0000225;EVM0005787
GO:0020037	heme binding	87	-0.358941750131057	-1.12859194526268	0.280837004405286	0.991093117408907	1936	EVM0002495;EVM0006983;EVM0002977;EVM0001699;EVM0001216;EVM0005499;EVM0003920;EVM0002651;EVM0008224;EVM0001403;EVM0003981;EVM0005919;EVM0007524;EVM0000638;EVM0001036;EVM0000711;EVM0007537;EVM0005577;EVM0006634;EVM0008574;EVM0000453;EVM0001836;EVM0005882;EVM0001795;EVM0005081;EVM0003260
GO:0015318	inorganic solute uptake transmembrane transporter activity	100	-0.35239344171788	-1.12378541927161	0.281521739130435	0.991093117408907	1542	EVM0007809;EVM0000781;EVM0000348;EVM0008939;EVM0004343;EVM0005773;EVM0000659;EVM0003898;EVM0006584;EVM0007517;EVM0000313;EVM0002219;EVM0006792;EVM0006066;EVM0003946;EVM0003758;EVM0003012;EVM0008580;EVM0008209;EVM0008417;EVM0001520;EVM0005132;EVM0002827;EVM0007522;EVM0008941;EVM0001422;EVM0000881;EVM0007146;EVM0001821;EVM0001628;EVM0000224;EVM0003415;EVM0005267
GO:0008094	DNA-dependent ATPase activity	32	0.314795376533699	1.12440620373987	0.28310502283105	0.991093117408907	2476	EVM0000030;EVM0000994;EVM0002992;EVM0000100;EVM0002087;EVM0008357;EVM0004767;EVM0002584;EVM0003914;EVM0005003;EVM0007467;EVM0007106;EVM0006675
GO:0003688	DNA replication origin binding	23	0.336578621102844	1.11938219731953	0.286274509803922	0.991093117408907	2825	EVM0007628;EVM0006292;EVM0005783;EVM0005685;EVM0007427;EVM0006697;EVM0002584;EVM0008761;EVM0005003;EVM0005420;EVM0004315;EVM0006621
GO:0016779	nucleotidyltransferase activity	40	0.295169557896035	1.11378544387937	0.287292817679558	0.991093117408907	2566	EVM0007195;EVM0000663;EVM0007626;EVM0008489;EVM0006292;EVM0002209;EVM0001607;EVM0005685;EVM0003162;EVM0005459;EVM0005053;EVM0009084;EVM0004721;EVM0005692;EVM0003969;EVM0000885;EVM0000019
GO:0008168	methyltransferase activity	122	0.230385685598822	1.05198750027003	0.296296296296296	0.991093117408907	2390	EVM0004027;EVM0006635;EVM0008717;EVM0008565;EVM0002606;EVM0007299;EVM0005780;EVM0001384;EVM0003064;EVM0003980;EVM0000462;EVM0002010;EVM0000422;EVM0009042;EVM0002141;EVM0002583;EVM0000408;EVM0008871;EVM0000523;EVM0002563;EVM0005373;EVM0005543;EVM0003185;EVM0003609;EVM0007192;EVM0006345;EVM0005554;EVM0007867;EVM0008577;EVM0004056;EVM0006304;EVM0006558;EVM0003842;EVM0000733;EVM0003065;EVM0008076;EVM…
GO:0015238	drug transmembrane transporter activity	28	-0.422002191026074	-1.13501566978634	0.296343001261034	0.991093117408907	2927	EVM0000643;EVM0008002;EVM0008939;EVM0005773;EVM0000659;EVM0008214;EVM0006792;EVM0006066;EVM0002044;EVM0008417;EVM0005132;EVM0000584;EVM0008941;EVM0008188;EVM0001422;EVM0007146
GO:0005096	GTPase activator activity	32	0.309067924453006	1.10394852509774	0.296803652968037	0.991093117408907	1692	EVM0003425;EVM0005338;EVM0001089;EVM0003485;EVM0001595;EVM0002765;EVM0002850;EVM0008585;EVM0006351;EVM0006640
GO:0008565	protein transporter activity	17	0.382500903346651	1.10929984107871	0.298892988929889	0.991093117408907	1203	EVM0007793;EVM0007607;EVM0001304;EVM0001103
GO:0044183	protein binding involved in protein folding	12	0.419359813052854	1.11624155468783	0.303225806451613	0.991093117408907	4006	EVM0009007;EVM0008834;EVM0002725;EVM0005420;EVM0006435;EVM0007031;EVM0005394;EVM0000137;EVM0008699;EVM0003137;EVM0006961
GO:0004536	deoxyribonuclease activity	13	-0.514732682969635	-1.15316639748083	0.306240928882438	0.991093117408907	1419	EVM0003849;EVM0006641
GO:0016614	oxidoreductase activity, acting on CH-OH group of donors	68	-0.366815212185101	-1.11503029167176	0.31859410430839	0.991093117408907	1189	EVM0008722;EVM0002678;EVM0005056;EVM0004129;EVM0005830;EVM0006197;EVM0007384;EVM0000660;EVM0005170;EVM0006257;EVM0002143;EVM0002233
GO:0005215	transporter activity	172	-0.323416518161499	-1.07891966752887	0.329568788501027	0.991093117408907	1542	EVM0007517;EVM0000313;EVM0004080;EVM0003081;EVM0003319;EVM0002219;EVM0006792;EVM0002213;EVM0006066;EVM0003225;EVM0003946;EVM0009018;EVM0003758;EVM0002044;EVM0003012;EVM0000245;EVM0000466;EVM0008580;EVM0002247;EVM0000908;EVM0008209;EVM0008417;EVM0001520;EVM0005132;EVM0002827;EVM0007522;EVM0000584;EVM0002527;EVM0008941;EVM0008188;EVM0001422;EVM0000881;EVM0007146;EVM0001821;EVM0001628;EVM0000224;EVM…
GO:0003713	transcription coactivator activity	17	-0.463927491116031	-1.11344135255554	0.33515731874145	0.991093117408907	901	EVM0007791;EVM0000112
GO:0015267	channel activity	15	-0.479600300137248	-1.11589184436889	0.336134453781513	0.991093117408907	2024	EVM0005353;EVM0003574;EVM0003758;EVM0000852;EVM0003113;EVM0000881
GO:0016831	carboxy-lyase activity	12	-0.500223575615089	-1.1121424350993	0.348265895953757	0.991093117408907	2589	EVM0008683;EVM0008793;EVM0000277;EVM0008921;EVM0008684;EVM0000530
GO:0016301	kinase activity	210	-0.314202262032384	-1.06240195838839	0.348884381338742	0.991093117408907	2095	EVM0006729;EVM0008172;EVM0007086;EVM0007713;EVM0004334;EVM0004845;EVM0003436;EVM0000753;EVM0006920;EVM0007802;EVM0002423;EVM0009098;EVM0006873;EVM0007613;EVM0008466;EVM0002236;EVM0006202;EVM0005576;EVM0001116;EVM0006632;Sphaceloma_arachidis_newGene_1030;EVM0004959;EVM0007355;EVM0003831;EVM0003227;EVM0001007;EVM0004279;EVM0001236;EVM0003605;EVM0008277;EVM0004949;EVM0001770;EVM0005891;EVM0008924;EV…
GO:0051540	metal cluster binding	16	-0.461947085870697	-1.09194313826705	0.35326842837274	0.991093117408907	3323	EVM0006663;EVM0002918;EVM0004978;EVM0005504;EVM0001506;EVM0004313;EVM0006581;EVM0004260;EVM0005427;EVM0005350;EVM0008580
GO:0001085	RNA polymerase II transcription factor binding	10	-0.528162273208399	-1.11049876916443	0.356390977443609	0.991093117408907	3309	EVM0000248;EVM0003562;EVM0007076;EVM0004325;EVM0002603;EVM0005427;EVM0002759
GO:0016830	carbon-carbon lyase activity	13	-0.488320176829958	-1.09399390744617	0.361393323657475	0.991093117408907	1927	EVM0008921;EVM0006305;EVM0008684;EVM0005725
GO:0030170	pyridoxal phosphate binding	24	-0.412415221151205	-1.05728361531318	0.373015873015873	0.991093117408907	3055	EVM0004826;EVM0000961;EVM0008683;EVM0006851;EVM0004616;EVM0007169;EVM0001985;EVM0009003;EVM0004136;EVM0000530
GO:0005509	calcium ion binding	33	0.297008693183891	1.05539106411807	0.376884422110553	0.991093117408907	1529	EVM0005697;EVM0004931;EVM0002148;EVM0006798;EVM0005137;EVM0003267;EVM0005877;EVM0001568;EVM0004919;EVM0005764;EVM0002850
GO:0060589	nucleoside-triphosphatase regulator activity	52	0.266290221832021	1.04396566955084	0.381294964028777	0.991093117408907	1692	EVM0001737;EVM0002004;EVM0007333;EVM0003425;EVM0005338;EVM0001089;EVM0003485;EVM0001595;EVM0002322;EVM0002765;EVM0002850;EVM0008585;EVM0006351;EVM0006640
GO:0008757	S-adenosylmethionine-dependent methyltransferase activity	21	0.333570506009894	1.05504769993205	0.383399209486166	0.991093117408907	2498	EVM0002010;EVM0000523;EVM0005373;EVM0005543;EVM0008577;EVM0003842;EVM0008076;EVM0008984;EVM0007474
GO:0030695	GTPase regulator activity	33	0.294703185910688	1.0471986716722	0.386934673366834	0.991093117408907	1692	EVM0007333;EVM0003425;EVM0005338;EVM0001089;EVM0003485;EVM0001595;EVM0002765;EVM0002850;EVM0008585;EVM0006351;EVM0006640
GO:0061630	ubiquitin protein ligase activity	48	-0.360234839093635	-1.05543371565503	0.387249114521842	0.991093117408907	2740	EVM0006649;EVM0003321;EVM0000607;EVM0003723;EVM0000324;EVM0006148;EVM0001734;EVM0004474;EVM0006817;EVM0002917;EVM0001862;EVM0004335;EVM0006135;EVM0002558;EVM0008623;EVM0005516
GO:0004497	monooxygenase activity	63	-0.352111928230247	-1.06450843379453	0.389330306469921	0.991093117408907	1394	EVM0002174;EVM0001984;EVM0000493;EVM0008224;EVM0001403;EVM0003990;EVM0004773;EVM0000504;EVM0005479;EVM0009006;EVM0008530;EVM0000453;EVM0001676;EVM0001836;EVM0003153;EVM0001795
GO:0004842	ubiquitin-protein transferase activity	59	-0.352868646949746	-1.05856330743705	0.397260273972603	0.991093117408907	2740	EVM0006649;EVM0003321;EVM0006245;EVM0000607;EVM0003723;EVM0000324;EVM0006148;EVM0001734;EVM0004474;EVM0006817;EVM0002917;EVM0001862;EVM0004335;EVM0006135;EVM0002558;EVM0008917;EVM0000836;EVM0008623;EVM0005516
GO:0043021	ribonucleoprotein complex binding	26	0.311597280561208	1.03893816755573	0.404444444444444	0.991093117408907	2122	EVM0007333;EVM0003024;EVM0001304;EVM0001285;EVM0006005;EVM0006345;EVM0008270;EVM0001523;EVM0003083;EVM0004133
GO:0000175	3'-5'-exoribonuclease activity	12	0.381598731129454	1.01573004290032	0.419354838709677	0.991093117408907	3551	EVM0004986;EVM0006452;EVM0004812;EVM0003746;EVM0004498;EVM0004520
GO:0004532	exoribonuclease activity	12	0.381598731129454	1.01573004290032	0.419354838709677	0.991093117408907	3551	EVM0004986;EVM0006452;EVM0004812;EVM0003746;EVM0004498;EVM0004520
GO:0016896	exoribonuclease activity, producing 5'-phosphomonoesters	12	0.381598731129454	1.01573004290032	0.419354838709677	0.991093117408907	3551	EVM0004986;EVM0006452;EVM0004812;EVM0003746;EVM0004498;EVM0004520
GO:0004180	carboxypeptidase activity	13	-0.473528604412144	-1.06085603832988	0.41944847605225	0.991093117408907	1484	EVM0000601;EVM0001278;EVM0002907;EVM0008691
GO:0008238	exopeptidase activity	10	-0.506197782268679	-1.06431686373277	0.419548872180451	0.991093117408907	1247	EVM0000035;EVM0007214;EVM0008879
GO:0008017	microtubule binding	22	0.324107527364908	1.03932692796695	0.422310756972112	0.991093117408907	2866	EVM0002004;EVM0005358;EVM0007462;EVM0007351;EVM0001663;EVM0003774;EVM0002318;EVM0005266;EVM0005834
GO:0042623	ATPase activity, coupled	77	0.240610392942362	1.01181768591941	0.427272727272727	0.991093117408907	1954	EVM0008247;EVM0000030;EVM0002882;EVM0000994;EVM0005229;EVM0005519;EVM0002400;EVM0004938;EVM0004919;EVM0002992;EVM0000100;EVM0002087;EVM0008357;EVM0001663;EVM0008036;EVM0004767;EVM0002584;EVM0003914
GO:0016796	exonuclease activity, active with either ribo- or deoxyribonucleic acids and producing 5'-phosphomonoesters	19	-0.42579174049508	-1.04053706743926	0.427989130434783	0.991093117408907	468	EVM0006641
GO:1901682	sulfur compound transmembrane transporter activity	10	0.405951268889272	1.02540862151178	0.433234421364985	0.991093117408907	2853	EVM0005746;EVM0007009;EVM0007590;EVM0002669;EVM0002284;EVM0001597
GO:0005506	iron ion binding	88	-0.327066785504538	-1.02831235956341	0.435022026431718	0.991093117408907	1936	EVM0005928;EVM0006280;EVM0007235;EVM0007154;EVM0000082;EVM0001237;EVM0001119;EVM0007935;EVM0002495;EVM0006983;EVM0001699;EVM0001216;EVM0005499;EVM0005427;EVM0005350;EVM0002651;EVM0008224;EVM0001403;EVM0003981;EVM0004959;EVM0005919;EVM0007524;EVM0003510;EVM0000638;EVM0001036;EVM0000711;EVM0005577;EVM0005479;EVM0007030;EVM0006634;EVM0008574;EVM0000453;EVM0001836;EVM0001795
GO:0017069	snRNA binding	10	0.40543704764866	1.02410972941833	0.43620178041543	0.991093117408907	4306	EVM0007438;EVM0002167;EVM0007226;EVM0004322;EVM0006847;EVM0007630;EVM0003417;EVM0001215
GO:0046915	transition metal ion transmembrane transporter activity	18	0.335230017308766	1.00139193777251	0.452554744525547	0.991093117408907	2038	EVM0000755;EVM0005229;EVM0004919;EVM0002806;EVM0007527;EVM0000902;EVM0001675
GO:0032947	protein complex scaffold activity	13	0.373625398581247	1.01338064672798	0.453674121405751	0.991093117408907	4392	EVM0006430;EVM0003485;EVM0000924;EVM0001188;EVM0007495;EVM0006143;EVM0000456;EVM0001328;EVM0006022;EVM0004348;EVM0007229
GO:0008483	transaminase activity	15	-0.440043492036236	-1.02385453843612	0.463585434173669	0.991093117408907	2516	EVM0006748;EVM0000474;EVM0007005;EVM0008640;EVM0002722;EVM0007012;EVM0007124;EVM0002453
GO:0030145	manganese ion binding	10	-0.488819656628635	-1.02777811775907	0.469172932330827	0.991093117408907	2692	EVM0000271;EVM0008548;EVM0007511;EVM0001104;EVM0003364;EVM0007214;EVM0002569
GO:0004177	aminopeptidase activity	14	-0.446524541134811	-1.02273271640345	0.477337110481586	0.991093117408907	2318	EVM0003749;EVM0008124;EVM0007214;EVM0006734;EVM0008879
GO:0008194	UDP-glycosyltransferase activity	10	0.391096485228122	0.987886326585811	0.483679525222552	0.991093117408907	463	EVM0000084;EVM0002819
GO:0015662	ATPase activity, coupled to transmembrane movement of ions, phosphorylative mechanism	11	0.375138391742565	0.977277327364435	0.492354740061162	0.991093117408907	1800	EVM0005229;EVM0005519;EVM0004919;EVM0008036
GO:0015605	organophosphate ester transmembrane transporter activity	11	-0.45991697547112	-0.99547711184004	0.499259259259259	0.991093117408907	1542	EVM0000245;EVM0000908;EVM0000584
GO:0016846	carbon-sulfur lyase activity	13	-0.441219519145815	-0.988473318725746	0.499274310595065	0.991093117408907	1765	EVM0007169;EVM0004138;EVM0007014;EVM0008211
GO:0036442	hydrogen-exporting ATPase activity	10	-0.476590523839264	-1.00206549571197	0.500751879699248	0.991093117408907	3797	EVM0002281;EVM0001949;EVM0006352;EVM0002664;EVM0007809;EVM0000781;EVM0000348;EVM0003898
GO:0046961	proton-transporting ATPase activity, rotational mechanism	10	-0.476590523839264	-1.00206549571197	0.500751879699248	0.991093117408907	3797	EVM0002281;EVM0001949;EVM0006352;EVM0002664;EVM0007809;EVM0000781;EVM0000348;EVM0003898
GO:0051536	iron-sulfur cluster binding	30	-0.35949875815338	-0.97296443146134	0.50314465408805	0.991093117408907	3331	EVM0004978;EVM0006927;EVM0005504;EVM0001506;EVM0004313;EVM0006537;EVM0008324;EVM0006581;EVM0002498;EVM0004510;EVM0004260;EVM0000678;EVM0005427;EVM0005350;EVM0008580;EVM0008825
GO:0043022	ribosome binding	10	0.38634728151436	0.975890122098679	0.507418397626113	0.991093117408907	1862	EVM0007333;EVM0003024;EVM0001304;EVM0006005;EVM0001523
GO:0016893	endonuclease activity, active with either ribo- or deoxyribonucleic acids and producing 5'-phosphomonoesters	12	0.366418902908138	0.975324752440308	0.509677419354839	0.991093117408907	417	EVM0000038;EVM0000458
GO:0022804	active transmembrane transporter activity	67	-0.324456388990488	-0.986371213046583	0.512471655328798	0.991093117408907	819	EVM0007809;EVM0000781;EVM0000348;EVM0005773;EVM0000659;EVM0003898;EVM0006584;EVM0002213;EVM0003225;EVM0003946;EVM0002044;EVM0007522;EVM0007146;EVM0001628;EVM0000224;EVM0003415;EVM0005267
GO:0046873	metal ion transmembrane transporter activity	46	-0.333172752095329	-0.972518714843416	0.51961950059453	0.991093117408907	1587	EVM0003758;Sphaceloma_arachidis_newGene_937;EVM0003012;EVM0002684;Sphaceloma_arachidis_newGene_1087;EVM0001520;EVM0003110;EVM0000881;EVM0001821
GO:0005546	phosphatidylinositol-4,5-bisphosphate binding	11	-0.446363092530288	-0.966140120679111	0.528888888888889	0.991093117408907	122	EVM0008598;EVM0008708;EVM0003679;EVM0000261
GO:0005548	phospholipid transporter activity	14	0.341888752472405	0.949205251095621	0.530405405405405	0.991093117408907	806	EVM0008247;EVM0002882;EVM0005519
GO:0016810	hydrolase activity, acting on carbon-nitrogen (but not peptide) bonds	35	-0.342746873197832	-0.956946498661224	0.534063260340633	0.991093117408907	2474	EVM0007631;EVM0004683;EVM0000265;EVM0003184;EVM0003364;Sphaceloma_arachidis_newGene_548;EVM0000416;EVM0006773;EVM0008688;EVM0001439;EVM0005201;EVM0002590;EVM0002214
GO:0003697	single-stranded DNA binding	32	-0.356968943290915	-0.967801387116154	0.538952745849298	0.991093117408907	1891	EVM0007358;EVM0001945;EVM0006667;EVM0006259;EVM0006437;EVM0003605;EVM0002845;EVM0006641
GO:0001078	transcriptional repressor activity, RNA polymerase II core promoter proximal region sequence-specific binding	11	-0.436335895078922	-0.944436539182667	0.540740740740741	0.991093117408907	3131	EVM0003772;EVM0003321;EVM0004325;EVM0005427;EVM0002759;EVM0006323
GO:0001227	transcriptional repressor activity, RNA polymerase II transcription regulatory region sequence-specific binding	11	-0.436335895078922	-0.944436539182667	0.540740740740741	0.991093117408907	3131	EVM0003772;EVM0003321;EVM0004325;EVM0005427;EVM0002759;EVM0006323
GO:0051537	2 iron, 2 sulfur cluster binding	15	-0.417126016777068	-0.970532170356043	0.543417366946779	0.991093117408907	3358	EVM0004978;EVM0001506;EVM0004313;EVM0004260;EVM0005350;EVM0008580;EVM0003819
GO:0016620	oxidoreductase activity, acting on the aldehyde or oxo group of donors, NAD or NADP as acceptor	14	0.336414891424423	0.934007858338656	0.554054054054054	0.991093117408907	42	EVM0007203;EVM0006936
GO:0005319	lipid transporter activity	21	-0.371555740059687	-0.930771733802583	0.555407209612817	0.991093117408907	1536	EVM0002247;EVM0002527;EVM0007146;EVM0000261
GO:0016747	transferase activity, transferring acyl groups other than amino-acyl groups	39	-0.330898046093379	-0.934652046517701	0.562728380024361	0.991093117408907	3126	EVM0007817;EVM0004312;EVM0005602;EVM0006673;EVM0002316;EVM0002790;EVM0008121;EVM0000759;EVM0000758;EVM0004413;EVM0005201;EVM0002217;EVM0007582
GO:0016705	oxidoreductase activity, acting on paired donors, with incorporation or reduction of molecular oxygen	86	-0.305844883912147	-0.958522546550169	0.56353591160221	0.991093117408907	1936	EVM0002495;EVM0006983;EVM0001699;EVM0001216;EVM0005499;EVM0002651;EVM0004338;EVM0008224;EVM0001403;EVM0003981;EVM0005919;EVM0007524;EVM0000638;EVM0003990;EVM0001036;EVM0000711;EVM0005577;EVM0005479;EVM0007030;EVM0006634;EVM0008574;EVM0000453;EVM0001836;EVM0001795
GO:0015179	L-amino acid transmembrane transporter activity	13	-0.422444877508783	-0.946412096314798	0.564586357039187	0.991093117408907	2841	EVM0008939;EVM0000659;EVM0006792;EVM0006066;EVM0005132;EVM0002827;EVM0001422
GO:0016811	hydrolase activity, acting on carbon-nitrogen (but not peptide) bonds, in linear amides	14	-0.410750735055912	-0.940795356870695	0.56657223796034	0.991093117408907	989	EVM0001811;EVM0007631;EVM0004683;EVM0005201;EVM0003550
GO:0019843	rRNA binding	20	0.300766283524904	0.94433752424408	0.570866141732283	0.991093117408907	6590	EVM0008950;EVM0001608;EVM0004652;EVM0005395;EVM0006996;EVM0000242;EVM0006030;EVM0002109;EVM0000572;EVM0001916;EVM0008692;EVM0001392;EVM0004749;EVM0002902;EVM0001937;EVM0000241;EVM0004410;EVM0004244;EVM0003929;EVM0003844
GO:0016788	hydrolase activity, acting on ester bonds	135	-0.288556717598256	-0.948661211835817	0.579664570230608	0.991093117408907	2086	EVM0007116;EVM0008784;EVM0006115;EVM0004361;EVM0003436;EVM0009106;EVM0002959;EVM0002594;EVM0006149;EVM0003357;EVM0000307;EVM0006667;EVM0000688;EVM0002578;EVM0007836;EVM0006932;EVM0002039;EVM0005807;EVM0008689;EVM0001423;EVM0001323;EVM0003979;EVM0006664;EVM0003849;EVM0003658;EVM0001243;EVM0006641;EVM0000225;EVM0006081;EVM0005787
GO:0004674	protein serine/threonine kinase activity	30	0.270020790409355	0.935340046363495	0.579710144927536	0.991093117408907	3643	EVM0007896;EVM0005898;EVM0007465;EVM0003597;EVM0008761;EVM0000208;EVM0002653;EVM0001391;EVM0006705;EVM0005123;EVM0003311;EVM0006532;EVM0000920;EVM0003594;EVM0005291;EVM0007225;EVM0008978
GO:0044769	ATPase activity, coupled to transmembrane movement of ions, rotational mechanism	11	-0.424913118932297	-0.919712267598672	0.580740740740741	0.991093117408907	3797	EVM0002281;EVM0001949;EVM0006352;EVM0002664;EVM0007809;EVM0000781;EVM0000348;EVM0003898
GO:0015294	solute:cation symporter activity	10	-0.436474109676487	-0.917717879816511	0.593984962406015	0.991093117408907	106	EVM0008098;EVM0005491;EVM0006584;EVM0005267
GO:0030246	carbohydrate binding	31	-0.336012705944149	-0.911882786945994	0.59823677581864	0.991093117408907	861	EVM0008362;EVM0002771;EVM0001636;EVM0005787
GO:0003899	DNA-directed 5'-3' RNA polymerase activity	26	0.275710241710048	0.919282391626389	0.6	0.991093117408907	3897	EVM0006428;EVM0006292;EVM0002209;EVM0005053;EVM0002630;EVM0008544;EVM0002271;EVM0006642;EVM0002150;EVM0007699;EVM0005157;EVM0003303;EVM0008251;EVM0007360;EVM0001248;EVM0001835
GO:0016667	oxidoreductase activity, acting on a sulfur group of donors	22	-0.355992987389343	-0.897919464315019	0.604527296937417	0.991093117408907	1695	EVM0001773;EVM0002561;EVM0005283;EVM0004437;EVM0003819;EVM0002115;EVM0007457
GO:0046982	protein heterodimerization activity	13	-0.408206920677234	-0.914514503777638	0.60522496371553	0.991093117408907	2113	EVM0001994;EVM0007899;EVM0002643;EVM0002239
GO:0016765	transferase activity, transferring alkyl or aryl (other than methyl) groups	28	-0.337051444597087	-0.906532428686319	0.60655737704918	0.991093117408907	1899	EVM0007866;EVM0007169;EVM0007381;EVM0000322;EVM0003342
GO:0004527	exonuclease activity	34	-0.326403058665691	-0.90649644521573	0.608374384236453	0.991093117408907	753	EVM0003849;EVM0006641
GO:0008236	serine-type peptidase activity	15	0.314291384899337	0.883396993153786	0.621527777777778	0.991093117408907	1418	EVM0005635;EVM0007055;EVM0007538;EVM0001531
GO:0036094	small molecule binding	147	-0.280860315510855	-0.930390649680379	0.622153209109731	0.991093117408907	2995	EVM0006728;EVM0003242;EVM0004941;EVM0004826;EVM0008471;EVM0007900;EVM0004364;EVM0002960;EVM0003393;EVM0007809;EVM0008988;EVM0004864;EVM0000961;EVM0004435;EVM0009100;EVM0007260;EVM0006837;EVM0001088;EVM0007631;EVM0006242;EVM0007713;EVM0003400;EVM0008228;EVM0002213;EVM0003414;EVM0004566;EVM0005634;EVM0000240;EVM0007169;EVM0008442;EVM0007050;EVM0003605;EVM0006136;EVM0005132;EVM0005085;EVM0005056;EVM…
GO:0003684	damaged DNA binding	23	-0.347144100539024	-0.878931123541796	0.622489959839357	0.991093117408907	1088	EVM0004211;EVM0006437;EVM0002845;EVM0006641
GO:0008408	3'-5' exonuclease activity	21	-0.352763303974871	-0.883695436948096	0.624833110814419	0.991093117408907	461	EVM0001792
GO:0005085	guanyl-nucleotide exchange factor activity	32	0.255465876918825	0.912489312944605	0.625570776255708	0.991093117408907	3309	EVM0005596;EVM0005877;EVM0007981;EVM0006948;EVM0002089;EVM0008327;EVM0006375;EVM0008216;EVM0004113;EVM0003058;EVM0007625;EVM0004033;EVM0004121;EVM0000801;EVM0000437;EVM0007112;EVM0003056;EVM0003547
GO:0015171	amino acid transmembrane transporter activity	15	-0.383057689018099	-0.891264978307497	0.627450980392157	0.991093117408907	2841	EVM0008939;EVM0000659;EVM0006792;EVM0006066;EVM0005132;EVM0002827;EVM0001422
GO:0005543	phospholipid binding	55	-0.305067466094946	-0.907577524892131	0.631760644418872	0.991093117408907	3000	EVM0003520;EVM0003816;EVM0005688;EVM0008598;EVM0008286;EVM0007329;EVM0008708;EVM0001856;EVM0003679;EVM0003167;EVM0001779;EVM0009018;EVM0004904;EVM0002883;EVM0003955;EVM0001787;EVM0000261
GO:0008047	enzyme activator activity	75	0.225326831233141	0.93133802861421	0.635514018691589	0.991093117408907	3363	EVM0002004;EVM0003425;EVM0005338;EVM0003024;EVM0002476;EVM0001089;EVM0002450;EVM0003485;EVM0000320;EVM0001595;EVM0002322;EVM0002765;EVM0002850;EVM0008585;EVM0006351;EVM0006640;EVM0004047;EVM0004767;EVM0000924;EVM0007756;EVM0003339;EVM0006915;EVM0005002;EVM0003142;EVM0008194;EVM0002003;EVM0004442;EVM0007367;EVM0001877;EVM0007422;EVM0005945;EVM0006516;EVM0007399;EVM0008783
GO:0016538	cyclin-dependent protein serine/threonine kinase regulator activity	11	0.33681721199005	0.877446382426945	0.636085626911315	0.991093117408907	3625	EVM0008868;EVM0001213;EVM0007976;EVM0004070;EVM0004950
GO:0022857	transmembrane transporter activity	269	-0.278125504931431	-0.947108598191186	0.638383838383838	0.991093117408907	2736	EVM0001678;EVM0005491;EVM0007809;EVM0000781;EVM0000348;EVM0008939;EVM0006888;EVM0009070;EVM0004343;EVM0005773;EVM0008431;EVM0008518;EVM0000659;EVM0003898;EVM0005313;EVM0000701;EVM0006584;EVM0001711;EVM0007707;EVM0008913;EVM0004346;EVM0005849;EVM0006200;EVM0008214;EVM0008154;EVM0007517;EVM0000313;EVM0008060;EVM0003319;EVM0002219;EVM0005549;EVM0006792;EVM0003176;EVM0002213;EVM0006066;EVM0003225;EVM…
GO:0043492	ATPase activity, coupled to movement of substances	31	0.2549959490076	0.897870707191386	0.639423076923077	0.991093117408907	806	EVM0008247;EVM0002882;EVM0005229;EVM0005519
GO:0030544	Hsp70 protein binding	21	-0.347265998537411	-0.869924322787822	0.639519359145527	0.991093117408907	885	EVM0003115;EVM0003007
GO:0015932	nucleobase-containing compound transmembrane transporter activity	13	0.31678221694366	0.859205420983936	0.648562300319489	0.991093117408907	514	EVM0002137;EVM0007009
GO:0005507	copper ion binding	28	-0.325009319170978	-0.874143968752181	0.654476670870114	0.991093117408907	2453	EVM0001472;EVM0001402;EVM0002707;EVM0008092;EVM0007953;EVM0008707;Sphaceloma_arachidis_newGene_1019;EVM0005098;EVM0007871;EVM0002921
GO:0008092	cytoskeletal protein binding	55	-0.294653639555565	-0.876596329039781	0.669735327963176	0.991093117408907	3216	EVM0001205;EVM0008750;EVM0008754;EVM0001621;EVM0001209;EVM0008598;EVM0001501;EVM0007001;EVM0003944;EVM0003123;EVM0006102;EVM0004276;EVM0004627;EVM0007320;EVM0002883;EVM0003955;EVM0005138;EVM0004326;EVM0006978
GO:0030515	snoRNA binding	26	0.262619808306709	0.875635826842252	0.671111111111111	0.991093117408907	6950	EVM0001285;EVM0000837;EVM0004652;EVM0005395;EVM0003375;EVM0006030;EVM0007746;EVM0002073;EVM0008635;EVM0004404;EVM0003345;EVM0004465;EVM0001187;EVM0005159;EVM0007723;EVM0006247;EVM0002344;EVM0005407;EVM0007247;EVM0007000;EVM0004749;EVM0001937;EVM0005788;EVM0005607;EVM0003619;EVM0002041
GO:0016887	ATPase activity	126	0.206278008620022	0.942027424394332	0.673469387755102	0.991093117408907	1852	EVM0008247;EVM0000030;EVM0008463;EVM0007195;EVM0002721;EVM0000747;EVM0006798;EVM0002882;EVM0000994;EVM0001093;EVM0005229;EVM0005519;EVM0003857;EVM0002400;EVM0008493;EVM0004938;Sphaceloma_arachidis_newGene_262;EVM0004919;EVM0002992;EVM0000100;EVM0005043;EVM0002087;EVM0008357;EVM0001663;EVM0008036;EVM0004767;EVM0002584
GO:0070011	peptidase activity, acting on L-amino acid peptides	51	-0.295088547842717	-0.870454415627082	0.67719298245614	0.991093117408907	1259	EVM0000035;EVM0002311;EVM0007214;EVM0008879;EVM0007428;EVM0008486;EVM0005917
GO:0015293	symporter activity	12	-0.37197026086616	-0.82699803022186	0.684971098265896	0.991093117408907	106	EVM0008098;EVM0005491;EVM0006584;EVM0005267
GO:0060590	ATPase regulator activity	19	0.276445232592029	0.851075962777546	0.695488721804511	0.991093117408907	470	EVM0001737;EVM0002004
GO:0004725	protein tyrosine phosphatase activity	13	-0.370931998362833	-0.831006715553101	0.699564586357039	0.991093117408907	1224	EVM0007969;EVM0005807;EVM0008689;EVM0005533
GO:0004175	endopeptidase activity	25	-0.321350910158643	-0.835894792694584	0.704280155642023	0.991093117408907	1259	EVM0007513;EVM0002311;EVM0007428;EVM0008486;EVM0005917
GO:0004519	endonuclease activity	44	-0.290055527543229	-0.84184121636286	0.708482676224612	0.991093117408907	1419	EVM0002578;EVM0006932;EVM0001423;EVM0003559;EVM0003849;EVM0008884
GO:0016757	transferase activity, transferring glycosyl groups	60	0.221974087419788	0.889087816395736	0.712	0.991093117408907	2409	EVM0004654;EVM0000084;EVM0005594;EVM0005660;EVM0000715;EVM0006713;EVM0002134;EVM0008764;EVM0003913;EVM0007937;EVM0002112;EVM0006413;EVM0005244;EVM0000302;EVM0002967;EVM0004642;EVM0002268;EVM0001849;EVM0008898;EVM0000984;EVM0008305;EVM0006185
GO:0015078	hydrogen ion transmembrane transporter activity	31	-0.305209517912655	-0.828288040520991	0.71536523929471	0.991093117408907	2700	EVM0001949;EVM0006352;EVM0006980;EVM0002664;EVM0004876;EVM0008098;EVM0005491;EVM0007809;EVM0000781;EVM0000348;EVM0003898;EVM0001172;EVM0006584;EVM0007517;EVM0008580;EVM0005267
GO:0016875	ligase activity, forming carbon-oxygen bonds	10	0.32649608589581	0.824709582220159	0.718100890207715	0.991093117408907	1728	EVM0008385;EVM0008505;EVM0001206;EVM0008756
GO:0016877	ligase activity, forming carbon-sulfur bonds	11	-0.366240330111093	-0.792716697801531	0.721481481481482	0.991093117408907	3361	EVM0005230;EVM0001088;EVM0004554;EVM0004566;EVM0008377
GO:0000049	tRNA binding	15	0.288144001592791	0.809903028948434	0.725694444444444	0.991093117408907	4064	EVM0003512;EVM0004721;EVM0000484;EVM0004203;EVM0008798;EVM0008018;EVM0004520;EVM0007362;EVM0004262;EVM0000264
GO:0019787	ubiquitin-like protein transferase activity	65	-0.276030823720166	-0.838158112008152	0.726136363636364	0.991093117408907	2740	EVM0005186;EVM0006649;EVM0003321;EVM0000607;EVM0003723;EVM0000324;EVM0002445;EVM0006148;EVM0001734;EVM0004474;EVM0006817;EVM0002917;EVM0001862;EVM0004335;EVM0006135;EVM0002558;EVM0008917;EVM0008623;EVM0005516
GO:0051015	actin filament binding	20	-0.321760703827521	-0.797807919787606	0.727272727272727	0.991093117408907	3216	EVM0008750;EVM0001209;EVM0003944;EVM0006102;EVM0004627;EVM0002883;EVM0003955;EVM0005138
GO:0043167	ion binding	296	-0.266211095978229	-0.912097129460762	0.730923694779116	0.991093117408907	3000	EVM0003520;EVM0006728;EVM0003242;EVM0004941;EVM0003816;EVM0004826;EVM0005688;EVM0008598;EVM0003654;EVM0003839;EVM0008471;EVM0003501;EVM0008286;EVM0007900;EVM0004364;EVM0002960;EVM0003393;EVM0007809;EVM0008988;EVM0000961;EVM0004435;EVM0007122;EVM0003321;EVM0009100;EVM0006837;EVM0004482;EVM0003723;EVM0001088;EVM0007631;EVM0001472;EVM0007329;EVM0008708;EVM0000082;EVM0004474;EVM0001237;EVM0001856;EVM…
GO:0061659	ubiquitin-like protein ligase activity	58	-0.277255651859624	-0.828717596706904	0.732491389207807	0.991093117408907	2740	EVM0006649;EVM0003321;EVM0000607;EVM0003723;EVM0000324;EVM0002445;EVM0006148;EVM0001734;EVM0004474;EVM0006817;EVM0002917;EVM0001862;EVM0004335;EVM0006135;EVM0002558;EVM0008623;EVM0005516
GO:0071949	FAD binding	44	-0.281580680574702	-0.817244286454634	0.741935483870968	0.991093117408907	2228	EVM0004830;EVM0006926;EVM0002380;EVM0005633;EVM0007119;EVM0003217;EVM0007666;EVM0006911;EVM0008563;EVM0008491;EVM0005496;EVM0000157;EVM0003117;EVM0003153;EVM0007353
GO:0008237	metallopeptidase activity	27	-0.305262465395675	-0.810033504721437	0.742637644046095	0.991093117408907	1259	EVM0000035;EVM0006734;EVM0000513;EVM0008486
GO:0001228	transcriptional activator activity, RNA polymerase II transcription regulatory region sequence-specific binding	22	-0.31796800404942	-0.802009224842158	0.743009320905459	0.991093117408907	2541	EVM0003562;EVM0004325;EVM0007621;EVM0001551;EVM0002192;EVM0005427;EVM0002759;EVM0006323
GO:1902936	phosphatidylinositol bisphosphate binding	16	-0.333454694400317	-0.788214877007105	0.744089012517385	0.991093117408907	122	EVM0008598;EVM0008286;EVM0008708;EVM0003679;EVM0001779;EVM0000261
GO:0008171	O-methyltransferase activity	10	-0.374967755814925	-0.78839639336474	0.75187969924812	0.991093117408907	609	EVM0008809
GO:0004721	phosphoprotein phosphatase activity	25	-0.309400801310204	-0.804810288363749	0.752269779507134	0.991093117408907	3364	EVM0001545;EVM0007773;EVM0004066;EVM0007969;EVM0007609;EVM0008784;EVM0006115;EVM0009106;EVM0000307;EVM0005807;EVM0008689
GO:0031072	heat shock protein binding	23	-0.311732057042973	-0.789271679153812	0.752342704149933	0.991093117408907	885	EVM0003115;EVM0003007
GO:0016836	hydro-lyase activity	19	-0.323316617485883	-0.790111439507899	0.752717391304348	0.991093117408907	3511	EVM0008800;EVM0009124;EVM0009005;EVM0002723;EVM0003911;EVM0007042;EVM0008283;EVM0000759;EVM0004136
GO:0015036	disulfide oxidoreductase activity	12	0.296510274590743	0.789243698581035	0.764516129032258	0.991093117408907	1662	EVM0002484;EVM0001897;EVM0005161;EVM0006354;EVM0003370
GO:0015297	antiporter activity	18	0.268891101071234	0.803225746050953	0.766423357664234	0.991093117408907	958	EVM0007983;EVM0005746;EVM0004891
GO:0016879	ligase activity, forming carbon-nitrogen bonds	20	-0.309343059452503	-0.767018283546612	0.775401069518717	0.991093117408907	2933	EVM0006040;EVM0009100;EVM0007631;EVM0002853;EVM0003036;EVM0004566;EVM0000407;EVM0005257
GO:0019829	cation-transporting ATPase activity	19	0.25933808662339	0.798409181046056	0.778195488721805	0.991093117408907	6979	EVM0005229;EVM0004919;EVM0008036;EVM0009039;EVM0002037;EVM0003498;EVM0000784;EVM0002287;EVM0002281;EVM0001949;EVM0004857;EVM0006352;EVM0002664;EVM0002310;EVM0009117;EVM0007809;EVM0000781;EVM0000348;EVM0003898
GO:0042626	ATPase activity, coupled to transmembrane movement of substances	39	-0.283492266987477	-0.800750051685149	0.778319123020706	0.991093117408907	2688	EVM0000781;EVM0000348;EVM0003898;EVM0005274;EVM0002213;EVM0002044;EVM0005246;EVM0005139;EVM0001190;EVM0007146;EVM0005164
GO:0022853	active ion transmembrane transporter activity	20	0.259365687526607	0.814349096455351	0.783464566929134	0.991093117408907	6979	EVM0005229;EVM0005519;EVM0004919;EVM0008036;EVM0009039;EVM0003498;EVM0000784;EVM0002287;EVM0002281;EVM0004429;EVM0001949;EVM0004857;EVM0006352;EVM0002664;EVM0002310;EVM0009117;EVM0007809;EVM0000781;EVM0000348;EVM0003898
GO:0042625	ATPase coupled ion transmembrane transporter activity	20	0.259365687526607	0.814349096455351	0.783464566929134	0.991093117408907	6979	EVM0005229;EVM0005519;EVM0004919;EVM0008036;EVM0009039;EVM0003498;EVM0000784;EVM0002287;EVM0002281;EVM0004429;EVM0001949;EVM0004857;EVM0006352;EVM0002664;EVM0002310;EVM0009117;EVM0007809;EVM0000781;EVM0000348;EVM0003898
GO:0004553	hydrolase activity, hydrolyzing O-glycosyl compounds	64	-0.262351451249368	-0.793578154137744	0.787671232876712	0.991093117408907	1815	EVM0007838;EVM0008604;EVM0006977;EVM0002981;EVM0000104;EVM0004723;EVM0005201;EVM0006882;EVM0009159;EVM0000957;EVM0001636;EVM0002613;EVM0004002;EVM0003625
GO:0004003	ATP-dependent DNA helicase activity	12	-0.330247262067573	-0.734235674056522	0.794797687861272	0.991093117408907	969	EVM0005524;EVM0003605;EVM0005809
GO:0101005	ubiquitinyl hydrolase activity	16	-0.310628133979521	-0.734257818322026	0.801112656467316	0.991093117408907	2418	EVM0005045;EVM0001364;EVM0005191
GO:0008270	zinc ion binding	296	-0.257113058682519	-0.88092527439345	0.802208835341365	0.991093117408907	1956	EVM0000436;EVM0002192;EVM0002917;EVM0008449;EVM0000007;EVM0000204;EVM0008705;EVM0002412;EVM0008283;EVM0001862;EVM0004224;EVM0000899;EVM0008713;EVM0004335;EVM0006135;EVM0005427;EVM0001819;Sphaceloma_arachidis_newGene_499;EVM0002179;EVM0006773;EVM0001220;EVM0000895;EVM0003454;EVM0008395;EVM0004959;EVM0001500;EVM0000513;Sphaceloma_arachidis_newGene_288;EVM0000614;EVM0003554;EVM0002998;EVM0008410;EVM…
GO:0016853	isomerase activity	62	-0.257695205395097	-0.777117398434146	0.80751708428246	0.991093117408907	1974	EVM0005033;EVM0003565;EVM0001854;EVM0008549;EVM0008770;EVM0005603;EVM0005056;EVM0006776;EVM0001578;EVM0000438;EVM0004381;EVM0008382;EVM0008760
GO:0016627	oxidoreductase activity, acting on the CH-CH group of donors	28	-0.278031480569104	-0.747792532480786	0.810844892812106	0.991093117408907	3236	EVM0003478;EVM0005677;EVM0003304;EVM0001590;EVM0004364;EVM0000485;EVM0004510;EVM0006959;EVM0000759;EVM0008580;EVM0004132;EVM0004722;EVM0002897
GO:0003755	peptidyl-prolyl cis-trans isomerase activity	12	0.282113994045087	0.750924035900387	0.816129032258065	0.991093117408907	6763	EVM0002476;EVM0004305;EVM0004703;EVM0001986;EVM0007272;EVM0004628;EVM0001231;EVM0007408;EVM0007286;EVM0008037;EVM0001724;EVM0006649
GO:0000149	SNARE binding	18	0.254947861247074	0.761574798267592	0.817518248175182	0.991093117408907	7020	EVM0006033;EVM0008948;EVM0000183;EVM0008746;EVM0001712;EVM0001066;EVM0008738;EVM0008368;EVM0002861;EVM0002309;EVM0003710;EVM0000199;EVM0005994;EVM0000201;EVM0003786;EVM0000746;EVM0004286;EVM0001457
GO:0005048	signal sequence binding	18	0.25458198314712	0.760481855032847	0.817518248175182	0.991093117408907	2354	EVM0008786;EVM0000410;EVM0001304;EVM0003672;EVM0000956;EVM0007625
GO:0008080	N-acetyltransferase activity	14	-0.308680905701091	-0.707011669251662	0.818696883852691	0.991093117408907	3113	EVM0007752;EVM0005602;EVM0002316;EVM0004971;EVM0008121
GO:0008233	peptidase activity	69	-0.256262620634743	-0.78097638496395	0.82579185520362	0.991093117408907	1259	EVM0000035;EVM0002311;EVM0007214;EVM0005992;EVM0008879;EVM0007428;EVM0001964;EVM0008486;EVM0005917
GO:0003712	transcription cofactor activity	40	-0.26692052130156	-0.75818754318856	0.827040194884287	0.991093117408907	1117	EVM0007791;EVM0000112
GO:0015077	monovalent inorganic cation transmembrane transporter activity	32	-0.275830218837233	-0.747820989518615	0.827586206896552	0.991093117408907	3619	EVM0006352;EVM0002664;EVM0004876;EVM0008098;EVM0009117;EVM0005491;EVM0007809;EVM0000781;EVM0000348;EVM0003898;EVM0006584;EVM0007517;EVM0008580;EVM0005267
GO:0016740	transferase activity	430	-0.257437498195705	-0.889394722706527	0.827655310621243	0.991093117408907	2241	EVM0000774;EVM0001734;EVM0001768;EVM0002466;EVM0004474;EVM0007240;EVM0006301;EVM0003918;EVM0008172;EVM0007305;EVM0004260;EVM0008125;EVM0007086;EVM0007713;EVM0004334;EVM0009076;EVM0000960;EVM0002790;EVM0006817;EVM0006311;EVM0000678;EVM0000265;EVM0005033;EVM0007866;EVM0002917;EVM0009087;EVM0001281;EVM0003575;EVM0001862;EVM0000849;EVM0008121;EVM0007169;EVM0001468;EVM0004335;EVM0006036;EVM0006135;EVM…
GO:0016758	transferase activity, transferring hexosyl groups	23	0.234119711307012	0.778627697801935	0.831372549019608	0.991093117408907	2306	EVM0000084;EVM0007514;EVM0006713;EVM0008764;EVM0002268;EVM0001849;EVM0008898;EVM0000984
GO:0000217	DNA secondary structure binding	13	-0.316872927838183	-0.709897048981278	0.831640058055152	0.991093117408907	2717	EVM0005524;EVM0001734;EVM0003183
GO:0015631	tubulin binding	27	0.224197995032847	0.756848678000709	0.83710407239819	0.991093117408907	1787	EVM0002004;EVM0005338;EVM0007462;EVM0007351;EVM0003564;EVM0001663
GO:0005200	structural constituent of cytoskeleton	16	0.259965619210038	0.740073623566481	0.837455830388693	0.991093117408907	1564	EVM0002004;EVM0003505;EVM0003564
GO:0008135	translation factor activity, RNA binding	16	-0.289484706919746	-0.684279323374158	0.8442280945758	0.991093117408907	1262	EVM0008099
GO:0032182	ubiquitin-like protein binding	30	-0.264869009831403	-0.716854007747055	0.849056603773585	0.991093117408907	2530	EVM0003944;EVM0003587;EVM0008223;EVM0003679;EVM0000022;EVM0001382;EVM0003593;EVM0003781
GO:0032266	phosphatidylinositol-3-phosphate binding	19	0.239970203256358	0.738782397726244	0.849624060150376	0.991093117408907	7161	EVM0001073;EVM0000840;EVM0004733;EVM0007952;EVM0000457;EVM0001328;EVM0001925;EVM0007332;EVM0006990;EVM0007554;EVM0008345;EVM0004789;EVM0004838;EVM0003520;EVM0003816;EVM0005688;EVM0008286;EVM0007329;EVM0008708
GO:0004386	helicase activity	48	0.208038218291221	0.804449973697103	0.851612903225806	0.991093117408907	2967	EVM0004577;EVM0008873;EVM0000994;EVM0000180;EVM0004938;EVM0008082;EVM0004142;EVM0005334;EVM0000100;EVM0001056;EVM0007467;EVM0007106;EVM0006295;EVM0002223;EVM0008170;EVM0007939;EVM0007881
GO:0043531	ADP binding	16	-0.287023365684991	-0.678461244303134	0.853963838664812	0.991093117408907	2627	EVM0003147;EVM0000951;EVM0008365;EVM0003400;EVM0008586;EVM0007951;EVM0008833
GO:0008519	ammonium transmembrane transporter activity	10	-0.330451317685761	-0.694797413926625	0.857142857142857	0.991093117408907	1092	EVM0008417;EVM0008941;EVM0008188
GO:0042887	amide transmembrane transporter activity	12	0.270243744635386	0.719328100278517	0.861290322580645	0.991093117408907	989	EVM0007009;EVM0001304
GO:0019783	ubiquitin-like protein-specific protease activity	15	-0.284767473048611	-0.66257193881144	0.866946778711485	0.991093117408907	2418	EVM0001364;EVM0007428
GO:0001077	transcriptional activator activity, RNA polymerase II core promoter proximal region sequence-specific binding	21	-0.281384433938241	-0.70488664069537	0.869158878504673	0.991093117408907	2541	EVM0003562;EVM0004325;EVM0007621;EVM0001551;EVM0002192;EVM0002759;EVM0006323
GO:0003682	chromatin binding	55	0.201584497470172	0.797205126184832	0.87218045112782	0.991093117408907	3158	EVM0000785;EVM0003635;EVM0007628;EVM0007155;EVM0004605;EVM0002660;EVM0006906;EVM0005685;EVM0007427;EVM0002584;EVM0003914;EVM0007156;EVM0008076;EVM0004067;EVM0003346;EVM0008396;EVM0004315;EVM0002293;EVM0004979;EVM0004298;EVM0006593;EVM0007263;EVM0002670
GO:0036459	thiol-dependent ubiquitinyl hydrolase activity	16	0.253192755027276	0.720792542657046	0.872791519434629	0.991093117408907	3389	EVM0002253;EVM0002167;EVM0004222;EVM0004164;EVM0006037;EVM0006899;EVM0002972
GO:0043168	anion binding	185	-0.239763572665361	-0.803528366865238	0.87321063394683	0.991093117408907	3000	EVM0003520;EVM0006728;EVM0003242;EVM0004941;EVM0003816;EVM0004826;EVM0005688;EVM0008598;EVM0008471;EVM0008286;EVM0007900;EVM0004364;EVM0002960;EVM0003393;EVM0007809;EVM0008988;EVM0000961;EVM0004435;EVM0009100;EVM0006837;EVM0001088;EVM0007631;EVM0007329;EVM0008708;EVM0001856;EVM0006242;EVM0003679;EVM0007713;EVM0003400;EVM0002213;EVM0003414;EVM0004566;EVM0005634;EVM0003167;EVM0007169;EVM0001779;EVM…
GO:0015035	protein disulfide oxidoreductase activity	14	-0.279840998471376	-0.640955912076681	0.873937677053824	0.991093117408907	640	EVM0001773;EVM0001290;EVM0007457
GO:0003700	transcription factor activity, sequence-specific DNA binding	62	-0.241258662261879	-0.727550610339065	0.879271070615034	0.991093117408907	3497	EVM0008123;EVM0000117;EVM0008238;EVM0005703;EVM0000248;EVM0000235;EVM0001341;Sphaceloma_arachidis_newGene_396;EVM0003562;EVM0008936;EVM0003772;EVM0002210;EVM0002520;EVM0003321;EVM0004325;EVM0008129;EVM0007621;EVM0001551;EVM0008788;EVM0003747;EVM0002192;EVM0000469;EVM0007373;EVM0008523;EVM0005166;EVM0005427;EVM0002759;EVM0000368;EVM0006323
GO:0051087	chaperone binding	14	-0.276930855607373	-0.634290436739403	0.879603399433428	0.991093117408907	885	EVM0001998;EVM0004326
GO:0043130	ubiquitin binding	31	-0.257519052983753	-0.698864023807331	0.881612090680101	0.991093117408907	2530	EVM0003944;EVM0003587;EVM0008223;EVM0003679;EVM0000022;EVM0001382;EVM0003593;EVM0003781
GO:0005484	SNAP receptor activity	11	0.254758107389686	0.663673267771183	0.886850152905199	0.991093117408907	7020	EVM0008948;EVM0005011;EVM0001712;EVM0001066;EVM0008368;EVM0002861;EVM0004598;EVM0000199;EVM0003786;EVM0000413;EVM0001457
GO:0000155	phosphorelay sensor kinase activity	12	-0.293079279306236	-0.651600442789994	0.893063583815029	0.991093117408907	1482	EVM0005529;EVM0003585;EVM0004408
GO:0016407	acetyltransferase activity	21	-0.270094774502401	-0.67660529619118	0.893190921228304	0.991093117408907	2379	EVM0007817;EVM0005602;EVM0002316;EVM0002790;EVM0008121;EVM0000759;EVM0002217
GO:0042277	peptide binding	22	0.22048855203121	0.707048340708457	0.896414342629482	0.991093117408907	2354	EVM0008786;EVM0000410;EVM0001304;EVM0003672;EVM0000956;EVM0007625
GO:0004672	protein kinase activity	51	-0.240820229819553	-0.710373323367631	0.897076023391813	0.991093117408907	2079	EVM0007713;EVM0004460;EVM0002423;EVM0004606;EVM0008924;EVM0001851;EVM0003585;EVM0002730;EVM0007200
GO:0004722	protein serine/threonine phosphatase activity	10	-0.303699463117199	-0.63854973574471	0.900751879699248	0.991093117408907	3364	EVM0001545;EVM0007773;EVM0007609;EVM0008784;EVM0009106
GO:0017111	nucleoside-triphosphatase activity	143	0.182627577496919	0.854073346996163	0.904761904761905	0.991093117408907	2476	EVM0008247;EVM0000030;EVM0008463;EVM0007195;EVM0006798;EVM0002882;EVM0000994;EVM0001093;EVM0005229;EVM0005519;EVM0002400;EVM0004938;EVM0001285;EVM0004919;EVM0004142;EVM0002992;EVM0000100;EVM0002087;EVM0008357;EVM0008135;EVM0001663;EVM0008036;EVM0004767;EVM0002584;EVM0005574;EVM0003914;EVM0003958;EVM0006198;EVM0009162;EVM0001919;EVM0005003;EVM0007467;EVM0007106;EVM0007439;EVM0001170;EVM0006675
GO:0022890	inorganic cation transmembrane transporter activity	58	-0.232858616438659	-0.69601478524681	0.908151549942595	0.991093117408907	2700	EVM0007809;EVM0000781;EVM0000348;EVM0003898;EVM0006584;EVM0007517;EVM0000313;EVM0003758;EVM0003012;EVM0008580;EVM0001520;EVM0000881;EVM0001821;EVM0005267
GO:1901981	phosphatidylinositol phosphate binding	33	-0.245607654987724	-0.67630105439805	0.911581569115816	0.991093117408907	3147	EVM0003520;EVM0003816;EVM0005688;EVM0008598;EVM0008286;EVM0007329;EVM0008708;EVM0003679;EVM0001779;EVM0000261
GO:0004518	nuclease activity	51	-0.232432617936657	-0.68563148281364	0.916959064327485	0.991093117408907	1419	EVM0002578;EVM0006932;EVM0001423;EVM0003849;EVM0006641
GO:0016773	phosphotransferase activity, alcohol group as acceptor	41	-0.232696353450115	-0.66637126205	0.924187725631769	0.991093117408907	2079	EVM0007713;EVM0004334;EVM0005576;EVM0004959;EVM0001851;EVM0003585;EVM0007200
GO:0000981	RNA polymerase II transcription factor activity, sequence-specific DNA binding	141	-0.218761550646741	-0.72243900890596	0.925	0.991093117408907	3200	EVM0001341;Sphaceloma_arachidis_newGene_396;EVM0003562;EVM0005618;EVM0007153;EVM0008936;EVM0002216;EVM0003772;Sphaceloma_arachidis_newGene_802;EVM0005329;EVM0002210;EVM0002520;EVM0005580;EVM0002954;Sphaceloma_arachidis_newGene_707;EVM0005149;EVM0007639;EVM0006816;EVM0003321;EVM0003054;EVM0004325;EVM0001395;EVM0008655;EVM0001813;EVM0007621;EVM0001830;EVM0001551;EVM0003747;EVM0000436;EVM0002192;EVM…
GO:0000977	RNA polymerase II regulatory region sequence-specific DNA binding	38	-0.235018118724185	-0.662860577087038	0.92503022974607	0.991093117408907	3497	EVM0008123;EVM0005703;EVM0001341;Sphaceloma_arachidis_newGene_396;EVM0003562;EVM0002210;EVM0002520;EVM0003321;EVM0004325;EVM0007621;EVM0001551;EVM0002192;EVM0007373;EVM0005427;EVM0002759;EVM0006323
GO:0001012	RNA polymerase II regulatory region DNA binding	38	-0.235018118724185	-0.662860577087038	0.92503022974607	0.991093117408907	3497	EVM0008123;EVM0005703;EVM0001341;Sphaceloma_arachidis_newGene_396;EVM0003562;EVM0002210;EVM0002520;EVM0003321;EVM0004325;EVM0007621;EVM0001551;EVM0002192;EVM0007373;EVM0005427;EVM0002759;EVM0006323
GO:0000978	RNA polymerase II core promoter proximal region sequence-specific DNA binding	30	-0.239162467425463	-0.64728060631082	0.928301886792453	0.991093117408907	3497	EVM0008123;EVM0005703;EVM0001341;EVM0003562;EVM0002210;EVM0002520;EVM0004325;EVM0007621;EVM0001551;EVM0002192;EVM0007373;EVM0005427;EVM0002759;EVM0006323
GO:0000987	core promoter proximal region sequence-specific DNA binding	30	-0.239162467425463	-0.64728060631082	0.928301886792453	0.991093117408907	3497	EVM0008123;EVM0005703;EVM0001341;EVM0003562;EVM0002210;EVM0002520;EVM0004325;EVM0007621;EVM0001551;EVM0002192;EVM0007373;EVM0005427;EVM0002759;EVM0006323
GO:0008134	transcription factor binding	25	-0.24917866767138	-0.648161073059523	0.928664072632944	0.991093117408907	3719	EVM0000544;EVM0002918;EVM0003408;EVM0004148;EVM0000248;EVM0003562;EVM0007306;EVM0005602;EVM0007076;EVM0004325;EVM0002603;EVM0001364;EVM0005427;EVM0002759
GO:0008173	RNA methyltransferase activity	12	0.23750801172364	0.632192937914623	0.929032258064516	0.991093117408907	2079	EVM0000422;EVM0005543;EVM0003842
GO:0001883	purine nucleoside binding	30	-0.23661029626633	-0.640373289652503	0.933333333333333	0.991093117408907	2691	EVM0000496;EVM0003310;EVM0006056;EVM0002078;EVM0003242;EVM0003393;EVM0008988;EVM0004435;EVM0006837;EVM0003414;EVM0005634;EVM0008442;EVM0006641
GO:0032550	purine ribonucleoside binding	30	-0.23661029626633	-0.640373289652503	0.933333333333333	0.991093117408907	2691	EVM0000496;EVM0003310;EVM0006056;EVM0002078;EVM0003242;EVM0003393;EVM0008988;EVM0004435;EVM0006837;EVM0003414;EVM0005634;EVM0008442;EVM0006641
GO:0032561	guanyl ribonucleotide binding	30	-0.23661029626633	-0.640373289652503	0.933333333333333	0.991093117408907	2691	EVM0000496;EVM0003310;EVM0006056;EVM0002078;EVM0003242;EVM0003393;EVM0008988;EVM0004435;EVM0006837;EVM0003414;EVM0005634;EVM0008442;EVM0006641
GO:1901265	nucleoside phosphate binding	130	-0.219333967464648	-0.72019896135577	0.934942287513116	0.991093117408907	2749	EVM0004364;EVM0002960;EVM0003393;EVM0007809;EVM0008988;EVM0004864;EVM0004435;EVM0009100;EVM0007260;EVM0006837;EVM0001088;EVM0007631;EVM0006242;EVM0007713;EVM0003400;EVM0008228;EVM0002213;EVM0003414;EVM0004566;EVM0005634;EVM0000240;EVM0008442;EVM0007050;EVM0003605;EVM0006136;EVM0005085;EVM0005056;EVM0003076;EVM0005809;EVM0007146;EVM0006641;EVM0005787
GO:0022803	passive transmembrane transporter activity	10	-0.28083085753946	-0.590466864940031	0.936842105263158	0.991093117408907	1523	EVM0000881
GO:0019900	kinase binding	13	-0.261512949049252	-0.585872930410955	0.939042089985486	0.991093117408907	1206	EVM0001851
GO:0016866	intramolecular transferase activity	12	-0.268108162811187	-0.596082391143182	0.939306358381503	0.991093117408907	1974	EVM0003494;EVM0003565;EVM0005056
GO:0000982	transcription factor activity, RNA polymerase II core promoter proximal region sequence-specific binding	33	-0.232008381446417	-0.638854326463234	0.941469489414695	0.991093117408907	3497	EVM0008123;EVM0005703;EVM0001341;EVM0003562;EVM0003772;EVM0002210;EVM0003321;EVM0004325;EVM0007621;EVM0001551;EVM0002192;EVM0007373;EVM0005427;EVM0002759;EVM0006323
GO:0001671	ATPase activator activity	13	0.210701952168972	0.571484918762583	0.942492012779553	0.991093117408907	2529	EVM0002004;EVM0002322;EVM0000924;EVM0006915
GO:0019901	protein kinase binding	17	-0.245203547866974	-0.588496640566911	0.942544459644323	0.991093117408907	1932	EVM0007040;EVM0007795;EVM0001979;EVM0002360;EVM0002759;EVM0001851
GO:0016772	transferase activity, transferring phosphorus-containing groups	90	0.188190490990719	0.806629204200529	0.944444444444444	0.991093117408907	2364	EVM0007195;EVM0000963;EVM0007896;EVM0007233;EVM0000663;EVM0000807;EVM0007626;EVM0006292;EVM0000763;EVM0007465;EVM0003060;EVM0002209;EVM0001607;EVM0005685;EVM0003162;EVM0005459;EVM0001174;EVM0008761;EVM0005053;EVM0001631;EVM0009084;EVM0000208;EVM0000817;EVM0002653;EVM0005692;EVM0005365;EVM0001391;EVM0003358;EVM0003969;EVM0008284
GO:0008026	ATP-dependent helicase activity	19	-0.236319231847521	-0.577509841313982	0.948369565217391	0.991093117408907	969	EVM0002960;EVM0005524;EVM0003605;EVM0005809
GO:0070035	purine NTP-dependent helicase activity	19	-0.236319231847521	-0.577509841313982	0.948369565217391	0.991093117408907	969	EVM0002960;EVM0005524;EVM0003605;EVM0005809
GO:0019208	phosphatase regulator activity	21	-0.239382136704387	-0.599668104672307	0.950600801068091	0.991093117408907	3071	EVM0003974;EVM0000876;EVM0003587;EVM0002603;EVM0005926;EVM0002965
GO:0019888	protein phosphatase regulator activity	21	-0.239879133352993	-0.600913114188896	0.950600801068091	0.991093117408907	3071	EVM0003974;EVM0000876;EVM0003587;EVM0002603;EVM0005926;EVM0002965
GO:0019001	guanyl nucleotide binding	32	-0.224311289979557	-0.60814471866005	0.952745849297573	0.991093117408907	2691	EVM0000496;EVM0003310;EVM0006056;EVM0002078;EVM0003242;EVM0003393;EVM0008988;EVM0004435;EVM0006837;EVM0003414;EVM0005634;EVM0008442;EVM0006641
GO:0015085	calcium ion transmembrane transporter activity	14	-0.237923556319793	-0.544946990893042	0.957507082152975	0.991093117408907	1523	EVM0002255;EVM0002310;EVM0009117;EVM0003758;EVM0000881
GO:0004499	N,N-dimethylaniline monooxygenase activity	11	-0.254051754104915	-0.549887740445313	0.958518518518519	0.991093117408907	3370	EVM0006439;EVM0003766;EVM0002746;EVM0006020;EVM0000184
GO:0000976	transcription regulatory region sequence-specific DNA binding	40	-0.221912933831018	-0.63034352429208	0.962241169305725	0.991093117408907	3497	EVM0008123;EVM0005703;EVM0001341;Sphaceloma_arachidis_newGene_396;EVM0003562;EVM0007306;EVM0002210;EVM0002520;EVM0003321;EVM0004325;EVM0007621;EVM0001551;EVM0002192;EVM0007373;EVM0005427;EVM0002759;EVM0006323
GO:0140030	modification-dependent protein binding	13	0.194725087737956	0.52815101996644	0.964856230031949	0.991093117408907	7585	EVM0006906;EVM0002654;EVM0008996;EVM0006241;EVM0008458;EVM0002040;EVM0003599;EVM0008475;EVM0008201;EVM0006048;EVM0000152;EVM0007076;EVM0003593
GO:0032549	ribonucleoside binding	31	-0.21520391570551	-0.584027755330926	0.965994962216625	0.991093117408907	2691	EVM0003393;EVM0008988;EVM0004435;EVM0006837;EVM0003414;EVM0005634;EVM0008442;EVM0006641
GO:0033218	amide binding	24	0.185682272884581	0.620720117379982	0.967479674796748	0.991093117408907	2354	EVM0008786;EVM0000410;EVM0001304;EVM0003672;EVM0000956;EVM0007625
GO:0098772	molecular function regulator	147	0.163195808438128	0.761751300361675	0.972222222222222	0.991093117408907	3363	EVM0001737;EVM0005596;EVM0002004;EVM0007333;EVM0003425;EVM0005338;EVM0005877;EVM0007538;EVM0007981;EVM0003024;EVM0002476;EVM0001089;EVM0002450;EVM0003485;EVM0000320;EVM0001595;EVM0006948;EVM0002322;EVM0003609;EVM0002089;EVM0002765;EVM0002850;EVM0008585;EVM0006351;EVM0006640;EVM0008868;EVM0006375;EVM0004047;EVM0004767;EVM0008216;EVM0000924;EVM0008982;EVM0004113;EVM0007756;EVM0003058;EVM0001939;EVM…
GO:0001076	transcription factor activity, RNA polymerase II transcription factor binding	23	-0.220909187692963	-0.559318047572162	0.973226238286479	0.991093117408907	7342	EVM0003346;EVM0000810;EVM0008396;EVM0008137;EVM0004885;EVM0004298;EVM0003993;EVM0002670;EVM0000446;EVM0005215;EVM0005656;EVM0003135;EVM0001890;EVM0001555;EVM0003408;EVM0001341;EVM0002520;EVM0005602;EVM0004325;EVM0001042;EVM0003747;EVM0002759
GO:0019899	enzyme binding	117	-0.199725902380735	-0.650058163678001	0.973460721868365	0.991093117408907	1275	EVM0002558;EVM0002759;EVM0001425;EVM0004841;EVM0001352;EVM0001851;EVM0006146;Sphaceloma_arachidis_newGene_267;EVM0005818;EVM0006978;EVM0008623;EVM0005516
GO:0003678	DNA helicase activity	17	-0.217940038687065	-0.523063315062397	0.975376196990424	0.991093117408907	969	EVM0005524;EVM0001734;EVM0003605;EVM0005809
GO:0004843	thiol-dependent ubiquitin-specific protease activity	15	-0.224752181479724	-0.522933630870478	0.976190476190476	0.991093117408907	2418	EVM0001364;EVM0005191
GO:0016874	ligase activity	70	-0.19957800762993	-0.61014011640256	0.977502812148481	0.991093117408907	2820	EVM0006040;EVM0007778;EVM0002726;EVM0004006;EVM0005450;EVM0009100;EVM0006348;EVM0000922;EVM0001490;EVM0001088;EVM0007083;EVM0007631;EVM0002853;EVM0000256;EVM0006242;EVM0003675;EVM0004554;EVM0003869;EVM0002299;EVM0003036;EVM0003380;EVM0004566;EVM0008377;EVM0000407;EVM0005257;EVM0009050
GO:0044212	transcription regulatory region DNA binding	51	-0.198435252068948	-0.585345797531777	0.977777777777778	0.991093117408907	3497	EVM0008123;EVM0005703;EVM0000248;EVM0001341;Sphaceloma_arachidis_newGene_396;EVM0003562;EVM0007306;EVM0008936;EVM0002210;EVM0002520;EVM0007076;EVM0003321;EVM0004325;EVM0001042;EVM0007621;EVM0001551;EVM0003747;EVM0002192;EVM0007373;EVM0005427;EVM0002759;EVM0006323
GO:0042803	protein homodimerization activity	18	0.18584282041568	0.555145698321391	0.978102189781022	0.991093117408907	1529	EVM0002004;EVM0007462;EVM0002850
GO:0000990	transcription factor activity, core RNA polymerase binding	10	-0.229746970019137	-0.483059355746222	0.978947368421053	0.991093117408907	7256	EVM0008366;EVM0005945;EVM0007669;EVM0006458;EVM0003135;EVM0000631;EVM0003408;EVM0005602;EVM0007503
GO:0000991	transcription factor activity, core RNA polymerase II binding	10	-0.229746970019137	-0.483059355746222	0.978947368421053	0.991093117408907	7256	EVM0008366;EVM0005945;EVM0007669;EVM0006458;EVM0003135;EVM0000631;EVM0003408;EVM0005602;EVM0007503
GO:0019207	kinase regulator activity	22	0.183471679280899	0.588345041987447	0.9800796812749	0.991093117408907	3921	EVM0003024;EVM0008868;EVM0004047;EVM0001213;EVM0008194;EVM0003689;EVM0007976;EVM0006143;EVM0004070;EVM0004950;EVM0000384;EVM0007965
GO:0042802	identical protein binding	24	-0.203238725677697	-0.52103065948038	0.98015873015873	0.991093117408907	3383	EVM0001341;EVM0003562;EVM0006040;EVM0003108;EVM0007260;EVM0004211;EVM0005502;EVM0002678;EVM0006146
GO:0019887	protein kinase regulator activity	23	0.166877237077255	0.554994870767718	0.984313725490196	0.991093117408907	3921	EVM0003024;EVM0008868;EVM0004047;EVM0001213;EVM0008194;EVM0007976;EVM0006143;EVM0004070;EVM0004950;EVM0000384;EVM0007205;EVM0007965
GO:0000166	nucleotide binding	140	-0.193288564240124	-0.637576676869815	0.985386221294363	0.991093117408907	2749	EVM0004364;EVM0002960;EVM0003393;EVM0007809;EVM0008988;EVM0004864;EVM0004435;EVM0009100;EVM0007260;EVM0006837;EVM0001088;EVM0007631;EVM0006242;EVM0007713;EVM0003400;EVM0008228;EVM0002213;EVM0003414;EVM0004566;EVM0005634;EVM0000240;EVM0009050;EVM0008442;EVM0007050;EVM0003605;EVM0006136;EVM0005085;EVM0005056;EVM0003076;EVM0005809;EVM0007146;EVM0006641;EVM0005787
GO:0003690	double-stranded DNA binding	100	0.15565018293105	0.685989111550666	0.98780487804878	0.991093117408907	2208	EVM0000030;EVM0002638;Sphaceloma_arachidis_newGene_800;EVM0004082;EVM0007628;EVM0007626;EVM0006991;EVM0006852;EVM0000010;EVM0006292;EVM0008652;EVM0002992;EVM0005783;EVM0002034;EVM0002087;EVM0005685;EVM0007427;EVM0006697;EVM0002286;EVM0002584;EVM0008761;EVM0003914;EVM0000724;EVM0006122;EVM0003046;EVM0005003;EVM0001496
GO:0016835	carbon-oxygen lyase activity	22	-0.181131822988417	-0.456867958722693	0.988015978695073	0.991093117408907	3511	EVM0008800;EVM0009124;EVM0009005;EVM0002723;EVM0003911;EVM0007042;EVM0008283;EVM0000759;EVM0004136
GO:0008144	drug binding	87	-0.178894988053483	-0.562485256984755	0.988986784140969	0.991093117408907	2995	EVM0004941;EVM0004826;EVM0008471;EVM0001724;EVM0007900;EVM0002960;EVM0007809;EVM0000961;EVM0009100;EVM0001088;EVM0007631;EVM0006242;EVM0007713;EVM0003400;EVM0002213;EVM0004566;EVM0007169;EVM0003605;EVM0003990;EVM0005809;EVM0004136;EVM0007146;EVM0005787
GO:0001067	regulatory region nucleic acid binding	54	-0.178300344949583	-0.527737375381318	0.98953488372093	0.991093117408907	3497	EVM0008123;EVM0005703;EVM0000248;EVM0001341;Sphaceloma_arachidis_newGene_396;EVM0003562;EVM0000306;EVM0007306;EVM0008936;EVM0002210;EVM0002520;EVM0007076;EVM0003321;EVM0004325;EVM0001042;EVM0007621;EVM0001551;EVM0003747;EVM0002192;EVM0007373;EVM0005427;EVM0002759;EVM0006323
GO:0042162	telomeric DNA binding	11	0.184033386593221	0.479427486374336	0.990825688073395	0.991093117408907	3237	EVM0005998;EVM0000568;EVM0004652;EVM0000879;EVM0006376;EVM0006821
GO:0001882	nucleoside binding	32	-0.195432881892854	-0.529850615127238	0.991060025542784	0.991093117408907	2691	EVM0008988;EVM0004435;EVM0006837;EVM0003414;EVM0005634;EVM0008442;EVM0006641
GO:0060090	binding, bridging	48	0.153270331443372	0.592671457729794	0.993548387096774	0.991093117408907	2449	EVM0007671;EVM0002004;EVM0002659;EVM0003485;EVM0008583;EVM0004715;EVM0000148;EVM0000546;EVM0001188;EVM0001939;EVM0004044;EVM0005778
GO:0046983	protein dimerization activity	33	-0.18528359941826	-0.510193762712723	0.993773349937733	0.991093117408907	1117	EVM0003310;EVM0008892;EVM0005739;EVM0005944;EVM0003562;EVM0006040;EVM0003108;EVM0007260;EVM0006827;EVM0002678;EVM0005056;EVM0006323
GO:0030554	adenyl nucleotide binding	78	-0.166801913372209	-0.518271727820299	0.994407158836689	0.991093117408907	969	EVM0003520;EVM0004941;EVM0008471;EVM0007900;EVM0002960;EVM0007809;EVM0009100;EVM0001088;EVM0007631;EVM0006242;EVM0007713;EVM0003400;EVM0002213;EVM0004566;EVM0003605;EVM0005085;EVM0005809;EVM0007146;EVM0005787
GO:0017076	purine nucleotide binding	108	-0.175828540113033	-0.564850504565237	0.995661605206074	0.991093117408907	2995	EVM0003242;EVM0004941;EVM0008471;EVM0007900;EVM0002960;EVM0003393;EVM0007809;EVM0008988;EVM0004435;EVM0009100;EVM0006837;EVM0001088;EVM0007631;EVM0006242;EVM0007713;EVM0003400;EVM0002213;EVM0003414;EVM0004566;EVM0005634;EVM0008442;EVM0003605;EVM0005085;EVM0005809;EVM0007146;EVM0006641;EVM0005787
GO:0032559	adenyl ribonucleotide binding	76	-0.167455866473085	-0.51848676425884	0.996636771300448	0.991093117408907	969	EVM0003520;EVM0004941;EVM0008471;EVM0007900;EVM0002960;EVM0007809;EVM0009100;EVM0001088;EVM0007631;EVM0006242;EVM0007713;EVM0003400;EVM0002213;EVM0004566;EVM0003605;EVM0005085;EVM0005809;EVM0007146;EVM0005787
GO:0003924	GTPase activity	55	-0.152881462239889	-0.454823258860336	0.997698504027618	0.991093117408907	3125	EVM0003174;EVM0001621;EVM0003242;EVM0004758;EVM0003393;EVM0008988;EVM0004694;EVM0006837;EVM0006702;EVM0005046;EVM0000502;EVM0004309;EVM0003414;EVM0005634;EVM0006238;EVM0008442
GO:0032555	purine ribonucleotide binding	106	-0.176740429603635	-0.566340269062137	0.997823721436344	0.991093117408907	2995	EVM0003242;EVM0004941;EVM0008471;EVM0007900;EVM0002960;EVM0003393;EVM0007809;EVM0008988;EVM0004435;EVM0009100;EVM0006837;EVM0001088;EVM0007631;EVM0006242;EVM0007713;EVM0003400;EVM0002213;EVM0003414;EVM0004566;EVM0005634;EVM0008442;EVM0003605;EVM0005085;EVM0005809;EVM0007146;EVM0006641;EVM0005787
GO:0032553	ribonucleotide binding	111	-0.177038129931902	-0.5730541206375	0.997851772287862	0.991093117408907	2995	EVM0003242;EVM0004941;EVM0008471;EVM0007900;EVM0002960;EVM0003393;EVM0007809;EVM0008988;EVM0004435;EVM0009100;EVM0006837;EVM0001088;EVM0007631;EVM0006242;EVM0007713;EVM0003400;EVM0002213;EVM0003414;EVM0004566;EVM0005634;EVM0008442;EVM0003605;EVM0005085;EVM0003076;EVM0005809;EVM0007146;EVM0006641;EVM0005787
GO:0000988	transcription factor activity, protein binding	32	-0.151910777710101	-0.411855048314148	1	0.991093117408907	7342	EVM0001608;EVM0003346;EVM0000810;EVM0008396;EVM0008137;EVM0004885;EVM0008366;EVM0004298;EVM0003993;EVM0002670;EVM0005945;EVM0000446;EVM0003599;EVM0007669;EVM0005215;EVM0006458;EVM0005656;EVM0003135;EVM0001890;EVM0001555;EVM0000631;EVM0003408;EVM0001341;EVM0002520;EVM0005602;EVM0004325;EVM0001042;EVM0003747;EVM0007503;EVM0002759
GO:0000989	transcription factor activity, transcription factor binding	25	-0.135256584434553	-0.351828082735732	1	0.991093117408907	7342	EVM0003346;EVM0000810;EVM0008396;EVM0008137;EVM0004885;EVM0004298;EVM0003993;EVM0002670;EVM0000446;EVM0003599;EVM0005215;EVM0005656;EVM0003135;EVM0001890;EVM0001555;EVM0003408;EVM0001341;EVM0002520;EVM0005602;EVM0004325;EVM0001042;EVM0003747;EVM0002759
GO:0003676	nucleic acid binding	492	0.164102399882841	0.835497275559766	1	0.991093117408907	2994	EVM0000030;EVM0000038;EVM0001791;EVM0005388;EVM0006338;Sphaceloma_arachidis_newGene_326;EVM0002750;EVM0006934;EVM0004042;EVM0000054;EVM0002638;EVM0009030;EVM0007873;EVM0005877;EVM0008950;EVM0003635;EVM0001653;Sphaceloma_arachidis_newGene_800;EVM0001206;EVM0000025;EVM0007775;EVM0002134;EVM0005782;EVM0000210;EVM0002400;EVM0001449;EVM0009085;EVM0005998;EVM0008479;EVM0004443;EVM0004082;EVM0004007;EVM…
GO:0003677	DNA binding	349	-0.170812258050172	-0.586889932751193	1	0.991093117408907	3139	EVM0003562;EVM0005618;EVM0006629;EVM0004218;EVM0007579;EVM0007153;EVM0007306;EVM0008936;EVM0002074;EVM0003772;Sphaceloma_arachidis_newGene_802;EVM0004941;EVM0005329;EVM0002210;EVM0002520;EVM0005144;EVM0001879;EVM0005602;EVM0002820;EVM0000214;EVM0007778;EVM0002960;EVM0004294;EVM0005580;EVM0007076;EVM0004524;EVM0005524;EVM0004504;EVM0003321;EVM0004632;EVM0004325;EVM0001042;EVM0003379;EVM0005072;EVM…
GO:0005524	ATP binding	246	0.147816613338169	0.725732159665688	1	0.991093117408907	3097	EVM0000030;EVM0001737;EVM0008463;EVM0000990;EVM0002721;EVM0000747;EVM0006934;EVM0005358;EVM0006798;EVM0002882;EVM0002837;EVM0000857;EVM0008385;EVM0006768;EVM0003857;EVM0008505;EVM0007896;EVM0002400;EVM0008493;EVM0007628;EVM0000180;EVM0003387;EVM0004938;Sphaceloma_arachidis_newGene_262;EVM0006253;EVM0003282;EVM0000317;EVM0007465;EVM0003101;EVM0002992;EVM0005334;EVM0000100;EVM0001268;EVM0005043;EVM…
GO:0005525	GTP binding	60	-0.141532736940631	-0.425308371905786	1	0.991093117408907	3002	EVM0003242;EVM0004758;EVM0003393;EVM0008988;EVM0004435;EVM0004694;EVM0006837;EVM0006702;EVM0002853;EVM0005046;EVM0000502;EVM0004309;EVM0003414;EVM0005634;EVM0006238;EVM0003953;EVM0008442;EVM0000079
GO:0015399	primary active transmembrane transporter activity	32	-0.149062494223634	-0.404132884353074	1	0.991093117408907	3619	EVM0006352;EVM0002664;EVM0005931;EVM0002310;EVM0009117;EVM0007809;EVM0000781;EVM0000348;EVM0003898;EVM0002213;EVM0003225;EVM0002044;EVM0007146
GO:0015405	P-P-bond-hydrolysis-driven transmembrane transporter activity	32	-0.149062494223634	-0.404132884353074	1	0.991093117408907	3619	EVM0006352;EVM0002664;EVM0005931;EVM0002310;EVM0009117;EVM0007809;EVM0000781;EVM0000348;EVM0003898;EVM0002213;EVM0003225;EVM0002044;EVM0007146
GO:0016410	N-acyltransferase activity	15	-0.156408035778491	-0.363916476843383	1	0.991093117408907	3113	EVM0005602;EVM0002316;EVM0008121;EVM0005201
GO:0016462	pyrophosphatase activity	153	0.163123908031297	0.749023278176939	1	0.991093117408907	2777	EVM0008247;EVM0000030;EVM0008463;EVM0007195;EVM0006798;EVM0002882;EVM0000994;EVM0001093;EVM0005229;EVM0005519;EVM0002400;EVM0004938;EVM0001285;EVM0004919;EVM0004142;EVM0002992;EVM0000100;EVM0002087;EVM0008357;EVM0008135;EVM0001663;EVM0008036;EVM0004767;EVM0002584;EVM0005574;EVM0003914;EVM0003958;EVM0006198;EVM0009162;EVM0006789;EVM0001919;EVM0005003;EVM0007467;EVM0007106;EVM0007439;EVM0001170;EVM…
GO:0016817	hydrolase activity, acting on acid anhydrides	154	0.161403010352837	0.751008027906953	1	0.991093117408907	2777	EVM0008247;EVM0000030;EVM0008463;EVM0007195;EVM0006798;EVM0002882;EVM0000994;EVM0001093;EVM0005229;EVM0005519;EVM0002400;EVM0004938;EVM0001285;EVM0004919;EVM0004142;EVM0002992;EVM0000100;EVM0002087;EVM0008357;EVM0008135;EVM0001663;EVM0008036;EVM0004767;EVM0002584;EVM0005574;EVM0003914;EVM0003958;EVM0006198;EVM0009162;EVM0006789;EVM0001919;EVM0005003;EVM0007467;EVM0007106;EVM0007439;EVM0001170;EVM…
GO:0016818	hydrolase activity, acting on acid anhydrides, in phosphorus-containing anhydrides	155	0.162600265616137	0.751345903553446	1	0.991093117408907	2593	EVM0008247;EVM0000030;EVM0008463;EVM0007195;EVM0006798;EVM0002882;EVM0000994;EVM0001093;EVM0005229;EVM0005519;EVM0002400;EVM0004938;EVM0001285;EVM0004919;EVM0003101;EVM0004142;EVM0002992;EVM0000100;EVM0002087;EVM0008357;EVM0008135;EVM0001663;EVM0008036;EVM0004767;EVM0002584;EVM0005574;EVM0003914;EVM0003958;EVM0006198;EVM0009162;EVM0006789;EVM0001919;EVM0005003;EVM0007467;EVM0007106;EVM0007439;EVM…
GO:0030234	enzyme regulator activity	121	0.142972373039955	0.653010850410754	1	0.991093117408907	3188	EVM0001737;EVM0002004;EVM0007333;EVM0003425;EVM0005338;EVM0007538;EVM0003024;EVM0002476;EVM0001089;EVM0002450;EVM0003485;EVM0000320;EVM0001595;EVM0002322;EVM0003609;EVM0002765;EVM0002850;EVM0008585;EVM0006351;EVM0006640;EVM0008868;EVM0004047;EVM0004767;EVM0000924;EVM0008982;EVM0007756;EVM0003058;EVM0001939;EVM0003339;EVM0006915;EVM0003664;EVM0005002;EVM0003142;EVM0002528;EVM0001213;EVM0004114;EVM…
GO:0030674	protein binding, bridging	46	0.14251977262782	0.548550140470231	1	0.991093117408907	516	EVM0007671;EVM0002004;EVM0002659
GO:0035639	purine ribonucleoside triphosphate binding	100	0.120028525537652	0.528995597973593	1	0.991093117408907	2593	EVM0001737;EVM0008463;EVM0002882;EVM0007896;EVM0002400;EVM0001285;EVM0007465;EVM0002087;EVM0001618;EVM0008135;EVM0001663;EVM0002584;EVM0008761;EVM0003958;EVM0006198;EVM0007294;EVM0001919;EVM0007625;EVM0001927;EVM0009007;EVM0007439;EVM0001170;EVM0000869;EVM0002725;EVM0005420
GO:0043565	sequence-specific DNA binding	108	-0.150978069851959	-0.485018182368696	1	0.991093117408907	3497	EVM0008123;EVM0001262;EVM0008238;EVM0005703;EVM0000248;EVM0000235;EVM0007413;EVM0001341;Sphaceloma_arachidis_newGene_396;EVM0003562;EVM0004218;EVM0007579;EVM0007306;EVM0008936;EVM0006173;EVM0003772;EVM0002210;EVM0002520;EVM0005602;EVM0003321;EVM0004325;EVM0003379;EVM0002603;EVM0002853;EVM0007621;EVM0001551;EVM0003747;EVM0002192;EVM0000469;EVM0006489;EVM0007373;EVM0008523;EVM0005427;EVM0001945;EVM…
GO:0044877	macromolecular complex binding	78	0.145762765940039	0.616054014487172	1	0.991093117408907	2837	EVM0007333;EVM0000054;EVM0003024;EVM0001304;EVM0009085;EVM0002660;EVM0001285;EVM0006292;EVM0006005;EVM0002850;EVM0006345;EVM0008270;EVM0001523;EVM0001546;EVM0003083;EVM0004133;EVM0001608;EVM0008076;EVM0000546;EVM0004067;EVM0000810;EVM0002300;EVM0008396;EVM0008137;EVM0006498;EVM0004885;EVM0004979
GO:0097367	carbohydrate derivative binding	112	-0.163823754742058	-0.530174325383883	1	0.991093117408907	2995	EVM0003242;EVM0004941;EVM0008471;EVM0007900;EVM0002960;EVM0003393;EVM0007809;EVM0008988;EVM0004435;EVM0009100;EVM0006837;EVM0001088;EVM0007631;EVM0006242;EVM0007713;EVM0003400;EVM0002213;EVM0003414;EVM0004566;EVM0005634;EVM0008442;EVM0003605;EVM0005085;EVM0003076;EVM0005809;EVM0007146;EVM0006641;EVM0005787
GO:1990837	sequence-specific double-stranded DNA binding	70	0.147514767308999	0.59928510878533	1	0.991093117408907	2947	EVM0002638;Sphaceloma_arachidis_newGene_800;EVM0004082;EVM0007628;EVM0006852;EVM0006292;EVM0005783;EVM0002034;EVM0005685;EVM0007427;EVM0006697;EVM0002286;EVM0002584;EVM0008761;EVM0003914;EVM0003046;EVM0005003;EVM0000019;EVM0003248;EVM0005420;EVM0003804;EVM0004315;EVM0006621;EVM0002420;EVM0004298
