# Supplementary material for: Transcriptome Analysis Reveals Candidate Genes for Light Regulation of Elsinochrome Biosynthesis in Elsinoë arachidis
Source: Microorganisms. 2024 May 19;12(5):1027. doi: 10.3390/microorganisms12051027 (PMC11124282; doi:10.3390/microorganisms12051027)
Supplement: Supplementary file 1 [file microorganisms-12-01027-s001.zip › DEG_anno.stat.xls]

#DEG Set	Total	COG	GO	KEGG	KOG	NR	Pfam	Swiss-Prot	eggNOG
D39_vs_L39	5748	2424	3826	3639	2800	5742	4495	3256	51
