# Supplementary material for: Transcriptome Analysis Reveals Candidate Genes for Light Regulation of Elsinochrome Biosynthesis in Elsinoë arachidis
Source: Microorganisms. 2024 May 19;12(5):1027. doi: 10.3390/microorganisms12051027 (PMC11124282; doi:10.3390/microorganisms12051027)
Supplement: Supplementary file 1 [file microorganisms-12-01027-s001.zip › Photoresponse TF.xls]

## Sheet: Photoresponse TF
Gene ID	Annotation	regulated
		WvD
		Log2FC	Trend							FPKM
										W
EVM0005181	white collar-1	-0.509251	down							19.1134
EVM0003940	white collar-1	0.568839	up							28.07
EVM0008923	phototropin	0.596734	up							6.95093
EVM0001480	Cryptochrome/photolyase family									1.2181
EVM0004523	Cryptochrome/photolyase family	-1.30035	down							11.1548
EVM0002126	Cryptochrome/photolyase family	-0.723592	down							5.75151
EVM0003727	Cryptochrome/photolyase family	-0.516409	down							14.4448
EVM0008801	Phytochrome	0.385327	up							32.9193
EVM0002850	Opsin	0.588498	up							22.5822
EVM0001736	Opsin	-2.53972	down							384.309
EVM0000740	Opsin	-1.80171	down							738.803
EVM0008945	Velvet factor VeA		up							18.7258
EVM0005665	Velvet complex subunit B		down							17.3234
EVM0003977	Velvet factor VeLC		normal							41.0405
EVM0003827	Velvet factor vosA		up							12.9933
EVM0008278	Velvet factor		down							5.12688
EVM0006602	GATA zinc finger TF		down
EVM0005427	GATA zinc finger TF		down
EVM0007532	GATA zinc finger TF		down
EVM0004298	GATA zinc finger TF		up
EVM0008123	C2H2 zinc finger TF		normal
EVM0003970	C2H2 zinc finger TF		down
EVM0005388	C2H2 zinc finger TF		up
EVM0005563	C2H2 zinc finger TF		down
EVM0004218	C2H2 zinc finger TF		down
EVM0003772	C2H2 zinc finger TF		down
EVM0003555	C2H2 zinc finger TF		down
EVM0002193	C2H2 zinc finger TF		down
EVM0001668	C2H2 zinc finger TF		down
EVM0001106	C2H2 zinc finger TF		down
EVM0003562	C2H2 zinc finger TF		down
EVM0008523	C2H2 zinc finger TF		down
EVM0005173	C2H2 zinc finger TF		normal
EVM0001258	C2H2 zinc finger TF		down
EVM0001338	C2H2 zinc finger TF		down
EVM0001791	C2H2 zinc finger TF		up
EVM0006489	C2H2 zinc finger TF		down
EVM0008238	Zn(II) 2 Cys 6 TF		down
EVM0004870	Zn(II) 2 Cys 6 TF		up
EVM0001926	Zn(II) 2 Cys 6 TF		normal
EVM0004017	Zn(II) 2 Cys 6 TF		down
EVM0004671	Zn(II) 2 Cys 6 TF		up
EVM0002638	Zn(II) 2 Cys 6 TF		up
EVM0003707	Zn(II) 2 Cys 6 TF		up
EVM0009043	Zn(II) 2 Cys 6 TF		up
EVM0008655	Zn(II) 2 Cys 6 TF		down
EVM0008480	Zn(II) 2 Cys 6 TF		up
EVM0003454	Zn(II) 2 Cys 6 TF		normal
EVM0003942	Zn(II) 2 Cys 6 TF		up
EVM0000566	Zn(II) 2 Cys 6 TF		up
EVM0003248	Zn(II) 2 Cys 6 TF		up
EVM0001500	Zn(II) 2 Cys 6 TF		down
EVM0002998	Zn(II) 2 Cys 6 TF	Regulatory protein GAL4-like protein [Elsinoe fawcettii]	down
EVM0003054	Zn(II) 2 Cys 6 TF		down
EVM0003554	Zn(II) 2 Cys 6 TF		down
EVM0001525	Zn(II) 2 Cys 6 TF		down
EVM0003046	Zn(II) 2 Cys 6 TF		up
EVM0002533	Zn(II) 2 Cys 6 TF		up
EVM0001813	Zn(II) 2 Cys 6 TF		down
EVM0006660	Zn(II) 2 Cys 6 TF		down
EVM0003522	Zn(II) 2 Cys 6 TF		up
EVM0005568	Zn(II) 2 Cys 6 TF		up
EVM0006669	Zn(II) 2 Cys 6 TF		down
EVM0004821	Zn(II) 2 Cys 6 TF		down
EVM0003527	Zn(II) 2 Cys 6 TF		up
EVM0007464	Zn(II) 2 Cys 6 TF		up
EVM0002216	Zn(II) 2 Cys 6 TF		down
EVM0002195	Zn(II) 2 Cys 6 TF		up
